# Supplementary material for: Beyond CD30: Dual‐Targeting of Malignant and Regulatory T Cells by Brentuximab Vedotin Remodels the Lymphoma Microenvironment and Overcomes Resistance via BCL2 Inhibition in Mycosis Fungoides
Source: Adv Sci (Weinh). 2026 Feb 28;13(26):e17353. doi: 10.1002/advs.202517353 (PMC13159111; doi:10.1002/advs.202517353)
Supplement: Supplementary file 2 — Supporting File 2: advs74582‐sup‐0002‐TableS1.xlsx. [file ADVS-13-e17353-s006.xlsx]

## Sheet: TableS1
Table S1. Clinical characteristics of patients.
Patient_ID	Gender	Age	Tumor type	LCT	TNMB	Stage	Overal response	Sample_ID	Sample response	Site	Sample type	CD30 by IHC (%)	mSWAT	scRNA-seq	IHC	Mutiplex IHC
									Category
P01	Female	52	CD4+ fMF	+	T4N0M0B0	IIIA	SD	P1_pre	Pre-treatment	Loin	Plaque	25	16.7	√	/	/
P02	Female	48	CD4+ MF	+	T4NxM0B0	IIIA	PR	P2_pre	Pre-treatment	Loin	Tumor	25.98	201	√	√	√
								P2_R	Response after 6 cycles	Back	Plaque	9.56	40.9	√	√	√
								P2_NR	Non-response after 8 cycles	Shoulder	Plaque	8.14	21.2	√	√	√
P03	Female	55	CD4+ MF	+	T3N2M0B0	IIB	PR	P3_pre	Pre-treatent	Neck	Tumor	12.47	248	√	√	√
								P3_R1	Response after 6 cycles	Left elbow	Tumor	12.8	46.2	√	√	√
								P3_R2	Response after 8 cycles	Left thigh	Plaque	3.43	40.8	√	√	√
P04	Female	45	CD4+ MF	+	T4N2M0B0	IIIA	PR	P4_pre	Pre-treatment	Left thigh	Plaque	15.49	82	√	√	√
								P4_R	Response after 6 cycles	Left thigh	Plaque	7.06	52.5	√	√	√
P05	Female	61	CD4+ MF	+	T3N3M0B0	IVA2	PR	P5_NR	Non-response after 16 cycles	Chest	Tumor	21	56.4	√	√	√
P06	Male	64	CD4+ MF	+	T3N3M0B0	IVA2	PR	P6_pre	Pre-treatment	Left arm	Plaque	16.62	32.5	√	√	√
								P6_R	Response after 6 cycles	Left arm	Plaque	7	19.4	√	√	√
								P6_NR	Non-response after 6 cycles	Neck	Plaque	15	19.4	√	√	√
(f)MF, (folliculotropic) mycosis fungoides; IHC, Immunohistochemistry; mSWAT, modified Severity-Weighted Assessment Tool; SD, stable disease; PR, partial response.
