# Supplementary material for: Beyond CD30: Dual‐Targeting of Malignant and Regulatory T Cells by Brentuximab Vedotin Remodels the Lymphoma Microenvironment and Overcomes Resistance via BCL2 Inhibition in Mycosis Fungoides
Source: Adv Sci (Weinh). 2026 Feb 28;13(26):e17353. doi: 10.1002/advs.202517353 (PMC13159111; doi:10.1002/advs.202517353)
Supplement: Supplementary file 3 — Supporting File 3: advs74582‐sup‐0003‐TableS2.xlsx. [file ADVS-13-e17353-s004.xlsx]

## Sheet: TableS2
Table S2. Differentially expressed genes of malignant T cells compared to normal CD4+ T cells (Tregs excluded).
Gene	p_value	avg_log2FC	pct.1	pct.2	p_val_adj	pct. change	change
CXCL13	0	3.57526	0.517	0.063	0	0.454	Up
AC020718.1	0	2.95816	0.654	0.045	0	0.609	Up
TOX	0	2.39237	0.843	0.184	0	0.659	Up
LINC01480	0	2.24463	0.517	0.042	0	0.475	Up
LAIR2	0	2.15077	0.652	0.064	0	0.588	Up
ATXN1	0	2.04088	0.769	0.311	0	0.458	Up
TRBV30	1.06164e-167	2.02587	0.259	0.031	2.73543e-163	0.228	Up
LGALS1	0	2.02242	0.643	0.276	0	0.367	Up
AC019330.1	0	1.91146	0.494	0.02	0	0.474	Up
AL589693.1	0	1.89824	0.534	0.111	0	0.423	Up
BASP1	0	1.88595	0.536	0.027	0	0.509	Up
TSHZ2	0	1.81032	0.891	0.45	0	0.441	Up
AC128707.1	3.45692e-157	1.72381	0.23	0.018	8.90711e-153	0.212	Up
PGM2L1	0	1.6959	0.524	0.107	0	0.417	Up
TCF4	0	1.69475	0.434	0.04	0	0.394	Up
PAGE5	0	1.68183	0.375	0.018	0	0.357	Up
KCNQ5	0	1.62922	0.469	0.054	0	0.415	Up
PTCHD1-AS	3.06144e-301	1.62474	0.369	0.019	7.8881e-297	0.35	Up
KIR3DL2	0	1.59762	0.594	0.026	0	0.568	Up
EPHB6	0	1.58368	0.447	0.05	0	0.397	Up
LDLRAD4	0	1.5644	0.857	0.43	0	0.427	Up
AL136456.1	1.10076e-71	1.5118	0.218	0.082	2.83622e-67	0.136	Up
FRMD4B	0	1.50681	0.565	0.081	0	0.484	Up
GNG4	0	1.50602	0.414	0.023	0	0.391	Up
RNF19A	0	1.4876	0.916	0.511	0	0.405	Up
DLEU1	5.01665e-307	1.45548	0.523	0.137	1.29259e-302	0.386	Up
SKAP1	0	1.41343	0.828	0.515	0	0.313	Up
CHN1	0	1.40065	0.563	0.065	0	0.498	Up
MT-CO2	0	1.39722	0.98	0.945	0	0.035	Up
IKZF2	0	1.37832	0.475	0.069	0	0.406	Up
NEDD4L	0	1.35658	0.435	0.027	0	0.408	Up
FUT8	0	1.35166	0.613	0.159	0	0.454	Up
GATA3	0	1.3401	0.727	0.202	0	0.525	Up
TRAV12-2	1.32555e-98	1.32937	0.237	0.073	3.41542e-94	0.164	Up
KIF26B	4.90768e-281	1.32091	0.348	0.016	1.26451e-276	0.332	Up
PHACTR2	0	1.30709	0.668	0.265	0	0.403	Up
PRDX1	0	1.29513	0.765	0.425	0	0.34	Up
TRBV7-9	5.73925e-12	1.2741	0.1	0.065	1.47878e-07	0.035	Up
CTLA4	0	1.26753	0.672	0.18	0	0.492	Up
GLCCI1	0	1.26175	0.629	0.223	0	0.406	Up
BCAS3	0	1.26079	0.59	0.144	0	0.446	Up
PTPRJ	6.7754e-305	1.25331	0.558	0.163	1.74575e-300	0.395	Up
ARHGAP24	2.13207e-269	1.24737	0.33	0.011	5.49348e-265	0.319	Up
STMN1	1.80333e-272	1.23793	0.507	0.139	4.64647e-268	0.368	Up
PTPRN2	0	1.23414	0.482	0.042	0	0.44	Up
JAZF1	2.61561e-239	1.23147	0.495	0.147	6.73938e-235	0.348	Up
MT-CO1	0	1.21352	0.983	0.967	0	0.016	Up
HECW1	2.19705e-176	1.20713	0.244	0.013	5.66092e-172	0.231	Up
LINC02163	9.73233e-153	1.20684	0.214	0.01	2.50763e-148	0.204	Up
PTMS	1.62532e-289	1.20405	0.428	0.064	4.1878e-285	0.364	Up
ICA1	1.01234e-286	1.1854	0.396	0.044	2.60841e-282	0.352	Up
ASPSCR1	1.0906e-182	1.18529	0.316	0.059	2.81004e-178	0.257	Up
GEM	2.33734e-221	1.18405	0.426	0.108	6.02239e-217	0.318	Up
DUSP4	0	1.17983	0.623	0.167	0	0.456	Up
FAM107B	0	1.17825	0.862	0.577	0	0.285	Up
INPP5F	0	1.17741	0.43	0.046	0	0.384	Up
TIAM2	0	1.17291	0.415	0.036	0	0.379	Up
KLHL42	0	1.16155	0.452	0.067	0	0.385	Up
MSI2	1.17148e-273	1.15533	0.544	0.17	3.01843e-269	0.374	Up
PAGE2B	9.177e-128	1.15403	0.22	0.034	2.36455e-123	0.186	Up
MLF1	0	1.1512	0.439	0.057	0	0.382	Up
MFSD10	0	1.13289	0.581	0.131	0	0.45	Up
LARGE1	0	1.12167	0.376	0.014	0	0.362	Up
RABGAP1L	2.59314e-268	1.11166	0.75	0.401	6.68148e-264	0.349	Up
IGFL2	2.71708e-202	1.10836	0.262	0.008	7.00082e-198	0.254	Up
ID2	1.23139e-285	1.10117	0.561	0.167	3.17279e-281	0.394	Up
AC011246.1	8.06917e-215	1.10108	0.279	0.01	2.0791e-210	0.269	Up
NINJ2	0	1.09779	0.458	0.048	0	0.41	Up
S100A6	5.4009e-220	1.09572	0.85	0.749	1.3916e-215	0.101	Up
TWIST1	2.87694e-254	1.08629	0.33	0.017	7.41272e-250	0.313	Up
TNFSF9	1.35913e-217	1.08095	0.342	0.047	3.50194e-213	0.295	Up
ID3	3.76462e-272	1.06592	0.474	0.106	9.69991e-268	0.368	Up
PRKAR1B	0	1.0658	0.492	0.06	0	0.432	Up
MIR181A1HG	4.25498e-209	1.06492	0.339	0.052	1.09634e-204	0.287	Up
RORB	1.0186e-150	1.05744	0.214	0.011	2.62453e-146	0.203	Up
GTF2I	0	1.05683	0.607	0.167	0	0.44	Up
LINC01362	1.09068e-260	1.05655	0.332	0.015	2.81024e-256	0.317	Up
RAPGEF1	2.73431e-297	1.05102	0.59	0.188	7.04523e-293	0.402	Up
CD74	9.01404e-259	1.04789	0.892	0.72	2.32256e-254	0.172	Up
COBL	1.46129e-236	1.04252	0.3	0.01	3.76515e-232	0.29	Up
NIBAN1	7.09458e-252	1.04066	0.624	0.247	1.82799e-247	0.377	Up
SDK1	2.85485e-135	1.03886	0.238	0.037	7.35582e-131	0.201	Up
TRAV14DV4	2.92179e-131	1.03711	0.229	0.033	7.52829e-127	0.196	Up
SUN1	0	1.03684	0.52	0.099	0	0.421	Up
BACH1	3.77664e-270	1.03462	0.554	0.17	9.73089e-266	0.384	Up
RIN3	0	1.03371	0.448	0.061	0	0.387	Up
MDFIC	1.70441e-300	1.0319	0.598	0.192	4.39158e-296	0.406	Up
NPAS3	2.3558e-159	1.03159	0.22	0.009	6.06994e-155	0.211	Up
MT-CYB	0	1.0305	0.949	0.839	0	0.11	Up
MBP	0	1.02887	0.834	0.471	0	0.363	Up
MT-CO3	0	1.02774	0.948	0.858	0	0.09	Up
HDAC9	1.60883e-194	1.0271	0.294	0.031	4.14531e-190	0.263	Up
AC011287.1	5.15702e-187	1.0263	0.252	0.01	1.32876e-182	0.242	Up
PPIA	0	1.0209	0.934	0.909	0	0.025	Up
NLK	2.4307e-195	1.01284	0.305	0.039	6.26294e-191	0.266	Up
CD82	0	1.01055	0.607	0.187	0	0.42	Up
AHNAK	0	1.0091	0.884	0.582	0	0.302	Up
CORO1B	4.73873e-201	1.00377	0.649	0.356	1.22098e-196	0.293	Up
NCALD	1.55512e-212	1.00092	0.344	0.052	4.00693e-208	0.292	Up
DLEU2	7.89739e-231	0.999186	0.585	0.234	2.03484e-226	0.351	Up
TRIB1	6.64396e-290	0.997869	0.379	0.028	1.71188e-285	0.351	Up
MT-ND3	1.24242e-253	0.990036	0.905	0.736	3.20121e-249	0.169	Up
ENTPD1	4.36956e-241	0.989914	0.324	0.022	1.12586e-236	0.302	Up
AL117329.1	2.16037e-184	0.987119	0.247	0.01	5.56642e-180	0.237	Up
AL157944.1	1.16133e-215	0.980075	0.274	0.006	2.99229e-211	0.268	Up
ACTB	0	0.979341	0.991	0.994	0	-0.003	Up
KIF5C	1.36149e-242	0.973314	0.381	0.058	3.50802e-238	0.323	Up
ARHGAP21	1.02884e-284	0.97098	0.408	0.049	2.6509e-280	0.359	Up
AHR	0	0.969605	0.632	0.198	0	0.434	Up
HLA-DRA	2.51566e-104	0.968737	0.332	0.135	6.48184e-100	0.197	Up
CELF2	1.11906e-221	0.966885	0.775	0.468	2.88337e-217	0.307	Up
GAPDH	0	0.964993	0.936	0.917	0	0.019	Up
FABP5	1.29056e-104	0.962973	0.328	0.128	3.32525e-100	0.2	Up
IRF4	1.0915e-219	0.961839	0.384	0.073	2.81236e-215	0.311	Up
PTH2R	2.39623e-198	0.94827	0.258	0.007	6.17412e-194	0.251	Up
AHI1	2.01177e-247	0.943602	0.523	0.157	5.18352e-243	0.366	Up
TSPAN5	1.81618e-208	0.943274	0.421	0.11	4.67956e-204	0.311	Up
ARL4A	1.30261e-119	0.942931	0.522	0.278	3.35629e-115	0.244	Up
ADAMTS19	7.23184e-102	0.938989	0.145	0.004	1.86336e-97	0.141	Up
IGHM	1.7638e-260	0.937444	0.323	0.01	4.54461e-256	0.313	Up
MT-ATP8	2.02446e-228	0.937245	0.931	0.827	5.21624e-224	0.104	Up
SH3KBP1	1.67138e-173	0.935092	0.611	0.34	4.30648e-169	0.271	Up
CPM	8.82754e-187	0.932912	0.293	0.035	2.2745e-182	0.258	Up
KIR2DL1	3.40019e-230	0.928157	0.294	0.011	8.76093e-226	0.283	Up
RERE	8.78924e-202	0.926892	0.538	0.207	2.26464e-197	0.331	Up
KRT7	1.64912e-299	0.925278	0.407	0.039	4.24913e-295	0.368	Up
MT-ATP6	4.56014e-251	0.924587	0.858	0.614	1.17497e-246	0.244	Up
EEF1A2	4.88296e-195	0.918721	0.271	0.016	1.25814e-190	0.255	Up
CRIP1	6.80109e-291	0.91628	0.923	0.811	1.75237e-286	0.112	Up
LIMS1	5.41605e-222	0.913722	0.553	0.209	1.3955e-217	0.344	Up
SMS	7.80504e-253	0.912813	0.482	0.125	2.01105e-248	0.357	Up
PDE4DIP	2.9954e-156	0.905161	0.388	0.129	7.71795e-152	0.259	Up
NEK6	2.42136e-283	0.903664	0.362	0.021	6.23888e-279	0.341	Up
NEBL	1.30835e-140	0.903151	0.208	0.014	3.3711e-136	0.194	Up
LINC00271	6.24728e-177	0.900671	0.242	0.011	1.60967e-172	0.231	Up
MT-ND2	1.69129e-197	0.899205	0.893	0.716	4.35777e-193	0.177	Up
HIVEP3	3.25597e-120	0.89511	0.325	0.109	8.38932e-116	0.216	Up
IMMP2L	6.91449e-130	0.894313	0.464	0.208	1.78159e-125	0.256	Up
MT-ND5	8.22227e-206	0.892937	0.863	0.656	2.11855e-201	0.207	Up
SLC9A9	5.50348e-183	0.889476	0.429	0.134	1.41803e-178	0.295	Up
HDAC7	1.32496e-261	0.888874	0.449	0.09	3.41389e-257	0.359	Up
NFATC2	2.36212e-259	0.888587	0.601	0.215	6.08623e-255	0.386	Up
MT-ND4	3.28309e-221	0.887821	0.868	0.651	8.45922e-217	0.217	Up
RGS2	1.0639e-138	0.883333	0.428	0.177	2.74123e-134	0.251	Up
RAC1	1.72844e-278	0.879492	0.701	0.335	4.45349e-274	0.366	Up
HSPB1	6.77572e-203	0.87494	0.655	0.343	1.74583e-198	0.312	Up
ATP5MF	2.48404e-257	0.873482	0.673	0.331	6.40037e-253	0.342	Up
S100A4	9.19369e-166	0.872467	0.822	0.719	2.36885e-161	0.103	Up
HILPDA	7.55807e-199	0.872124	0.282	0.021	1.94741e-194	0.261	Up
C4orf48	2.65002e-240	0.871529	0.546	0.187	6.82805e-236	0.359	Up
TGFBR3	5.42952e-201	0.870054	0.53	0.198	1.39897e-196	0.332	Up
IGFBP4	6.60712e-213	0.868645	0.371	0.068	1.70239e-208	0.303	Up
LINC01281	6.74443e-240	0.86861	0.325	0.023	1.73777e-235	0.302	Up
COL6A3	6.32806e-176	0.865997	0.267	0.026	1.63049e-171	0.241	Up
CD247	9.51789e-143	0.864899	0.714	0.487	2.45238e-138	0.227	Up
ANXA2	2.37524e-192	0.86155	0.598	0.278	6.12004e-188	0.32	Up
CD27	4.24426e-206	0.859948	0.636	0.325	1.09358e-201	0.311	Up
APP	1.00302e-171	0.858878	0.422	0.14	2.58437e-167	0.282	Up
ARF5	2.25362e-277	0.856331	0.688	0.319	5.80667e-273	0.369	Up
UBASH3B	4.82533e-204	0.855119	0.397	0.093	1.24329e-199	0.304	Up
PDE7B	1.82581e-156	0.85372	0.279	0.044	4.70439e-152	0.235	Up
PAGE2	3.1631e-110	0.85239	0.191	0.026	8.15003e-106	0.165	Up
SLA	4.16371e-226	0.851413	0.619	0.261	1.07282e-221	0.358	Up
HLA-DQA1	6.23784e-144	0.851316	0.279	0.057	1.60724e-139	0.222	Up
CHSY3	2.91199e-170	0.850757	0.224	0.004	7.50302e-166	0.22	Up
PKM	1.11739e-202	0.846606	0.731	0.46	2.87907e-198	0.271	Up
AFAP1	6.28904e-225	0.842878	0.345	0.043	1.62043e-220	0.302	Up
EZH2	3.15299e-197	0.842171	0.348	0.062	8.124e-193	0.286	Up
AFF3	1.23337e-159	0.841228	0.3	0.058	3.1779e-155	0.242	Up
EGLN3	1.93725e-97	0.838797	0.19	0.034	4.99151e-93	0.156	Up
SNX10	1.95222e-231	0.836848	0.363	0.051	5.03008e-227	0.312	Up
RCSD1	3.21809e-237	0.834331	0.572	0.206	8.29173e-233	0.366	Up
SPINT2	1.29876e-168	0.831204	0.444	0.166	3.34639e-164	0.278	Up
MYO1G	1.54037e-261	0.829707	0.504	0.13	3.96891e-257	0.374	Up
ARPC1B	4.10144e-242	0.82775	0.793	0.561	1.05678e-237	0.232	Up
HLA-DRB1	3.58843e-118	0.826109	0.456	0.222	9.24595e-114	0.234	Up
RADX	1.78605e-176	0.825626	0.306	0.049	4.60193e-172	0.257	Up
HIVEP1	3.08898e-206	0.825173	0.546	0.203	7.95907e-202	0.343	Up
TUBB	2.63904e-84	0.824884	0.594	0.383	6.79976e-80	0.211	Up
HMGN3	3.57857e-262	0.817786	0.581	0.196	9.22054e-258	0.385	Up
RHOC	7.94655e-183	0.813508	0.371	0.091	2.04751e-178	0.28	Up
MICAL2	8.2209e-239	0.813071	0.351	0.037	2.1182e-234	0.314	Up
AL445584.2	1.71642e-110	0.812208	0.151	0.001	4.42253e-106	0.15	Up
TOX2	5.81903e-176	0.811998	0.325	0.061	1.49933e-171	0.264	Up
CBX3	2.51768e-249	0.810342	0.672	0.298	6.48706e-245	0.374	Up
PEG10	4.87463e-199	0.809581	0.27	0.013	1.256e-194	0.257	Up
VOPP1	2.36515e-206	0.809227	0.599	0.259	6.09405e-202	0.34	Up
MTURN	2.2663e-122	0.808651	0.219	0.034	5.83934e-118	0.185	Up
ST7	2.73833e-210	0.808543	0.291	0.019	7.05557e-206	0.272	Up
TRERF1	1.71898e-216	0.804698	0.448	0.117	4.42912e-212	0.331	Up
FYB1	1.08453e-193	0.799963	0.874	0.705	2.7944e-189	0.169	Up
BATF	8.62752e-224	0.799083	0.518	0.167	2.22297e-219	0.351	Up
TRBV20-1	9.43058e-65	0.798044	0.29	0.142	2.42988e-60	0.148	Up
CHGB	3.42608e-111	0.796903	0.166	0.009	8.82763e-107	0.157	Up
MRC2	5.24176e-239	0.794439	0.308	0.012	1.35059e-234	0.296	Up
PTPN6	2.97215e-241	0.793627	0.529	0.165	7.65803e-237	0.364	Up
CDK6	5.88815e-156	0.791809	0.39	0.123	1.51714e-151	0.267	Up
C9orf16	1.45608e-203	0.78462	0.717	0.433	3.75174e-199	0.284	Up
ANKRD33B	1.29043e-86	0.784478	0.15	0.017	3.32492e-82	0.133	Up
GMDS	4.11276e-179	0.784094	0.428	0.13	1.05969e-174	0.298	Up
SESN1	7.1082e-112	0.783874	0.328	0.12	1.8315e-107	0.208	Up
SGCE	9.70171e-243	0.777303	0.321	0.018	2.49974e-238	0.303	Up
TPI1	6.23457e-203	0.777264	0.749	0.467	1.6064e-198	0.282	Up
ITM2A	1.87742e-149	0.775764	0.705	0.478	4.83735e-145	0.227	Up
SRI	8.61566e-195	0.772267	0.541	0.215	2.21991e-190	0.326	Up
TNFRSF4	6.56957e-132	0.771975	0.445	0.184	1.69272e-127	0.261	Up
CCR4	6.51052e-175	0.771967	0.481	0.175	1.6775e-170	0.306	Up
SATB2	1.71243e-162	0.770362	0.219	0.006	4.41224e-158	0.213	Up
FNBP1	6.43342e-149	0.769149	0.768	0.514	1.65764e-144	0.254	Up
MT-ND1	6.17579e-151	0.769101	0.9	0.784	1.59125e-146	0.116	Up
MT-ND4L	1.51104e-173	0.769014	0.893	0.76	3.89334e-169	0.133	Up
LINC00892	7.67213e-194	0.768872	0.325	0.049	1.9768e-189	0.276	Up
SEC11C	3.99818e-206	0.7649	0.544	0.204	1.03017e-201	0.34	Up
FAM43A	2.3806e-138	0.764696	0.236	0.031	6.13385e-134	0.205	Up
UQCRC2	9.76753e-182	0.763727	0.567	0.247	2.5167e-177	0.32	Up
TUBA1B	6.94956e-75	0.762858	0.731	0.554	1.79062e-70	0.177	Up
SESN3	1.37019e-146	0.761611	0.664	0.388	3.53043e-142	0.276	Up
FLNA	4.42634e-179	0.758887	0.704	0.399	1.14049e-174	0.305	Up
TIAM1	1.03498e-229	0.757046	0.552	0.184	2.66672e-225	0.368	Up
PPM1H	1.65889e-114	0.75577	0.164	0.006	4.27429e-110	0.158	Up
PALM2-AKAP2	1.19317e-189	0.75286	0.341	0.062	3.07433e-185	0.279	Up
TNFSF11	9.05089e-189	0.751559	0.255	0.01	2.33205e-184	0.245	Up
GTSF1	8.80561e-239	0.751077	0.339	0.031	2.26885e-234	0.308	Up
CD9	6.24025e-179	0.748924	0.308	0.047	1.60786e-174	0.261	Up
CTAG2	7.98475e-111	0.746257	0.177	0.017	2.05735e-106	0.16	Up
PLD1	1.96212e-197	0.74224	0.272	0.015	5.0556e-193	0.257	Up
MAML2	5.67152e-91	0.74221	0.633	0.397	1.46132e-86	0.236	Up
PTHLH	4.81271e-163	0.740018	0.225	0.009	1.24004e-158	0.216	Up
VIM	5.88324e-210	0.739582	0.96	0.934	1.51588e-205	0.026	Up
KAT6B	6.43067e-144	0.732194	0.496	0.22	1.65693e-139	0.276	Up
AC068633.1	1.3626e-140	0.730751	0.198	0.008	3.51087e-136	0.19	Up
CD99	9.13916e-212	0.730313	0.79	0.527	2.3548e-207	0.263	Up
ENTPD1-AS1	4.55309e-174	0.730083	0.299	0.046	1.17315e-169	0.253	Up
TFRC	1.33707e-170	0.727655	0.444	0.149	3.44509e-166	0.295	Up
CDHR3	1.65782e-139	0.727419	0.299	0.071	4.27153e-135	0.228	Up
PTTG1	1.34747e-211	0.724943	0.396	0.081	3.4719e-207	0.315	Up
SYCP2	1.81913e-206	0.724017	0.28	0.015	4.68717e-202	0.265	Up
S100A10	4.39e-144	0.723918	0.798	0.639	1.13113e-139	0.159	Up
ESYT2	6.11839e-151	0.723641	0.772	0.506	1.57646e-146	0.266	Up
ERC2	6.51317e-88	0.722268	0.127	0.003	1.67818e-83	0.124	Up
TIGIT	6.78024e-178	0.722224	0.435	0.132	1.747e-173	0.303	Up
LMNA	0	0.722147	0.851	0.459	0	0.392	Up
LEF1	1.84336e-96	0.716688	0.577	0.378	4.7496e-92	0.199	Up
WNT10A	1.42011e-214	0.715332	0.314	0.029	3.65905e-210	0.285	Up
REL	1.771e-143	0.713042	0.705	0.438	4.56317e-139	0.267	Up
ITK	9.67211e-177	0.710597	0.751	0.443	2.49211e-172	0.308	Up
SKAP2	4.11129e-221	0.71002	0.312	0.024	1.05932e-216	0.288	Up
SEM1	6.52157e-196	0.705695	0.643	0.312	1.68035e-191	0.331	Up
LGALS3	1.97537e-130	0.70056	0.376	0.136	5.08974e-126	0.24	Up
LCP2	2.62575e-180	0.699715	0.616	0.281	6.76552e-176	0.335	Up
AC093865.1	4.25651e-142	0.698749	0.216	0.016	1.09673e-137	0.2	Up
CXorf21	1.0056e-143	0.697658	0.239	0.03	2.59103e-139	0.209	Up
B3GNT2	3.56462e-197	0.69718	0.435	0.119	9.18459e-193	0.316	Up
KMT2C	1.46439e-158	0.696978	0.586	0.272	3.77315e-154	0.314	Up
ANXA6	2.31327e-186	0.69392	0.673	0.357	5.96036e-182	0.316	Up
NBAS	1.70331e-148	0.693243	0.385	0.125	4.38874e-144	0.26	Up
EXOC4	1.78104e-145	0.69264	0.501	0.209	4.58904e-141	0.292	Up
ALCAM	3.09839e-138	0.692341	0.275	0.056	7.98332e-134	0.219	Up
GLB1	7.45501e-186	0.690529	0.367	0.081	1.92086e-181	0.286	Up
H2AFB1	1.06394e-147	0.690031	0.197	0.003	2.74133e-143	0.194	Up
ACTG1	9.91454e-163	0.688583	0.935	0.927	2.55458e-158	0.008	Up
PTPN7	1.58384e-205	0.687826	0.528	0.182	4.08092e-201	0.346	Up
SCG2	5.70498e-100	0.685259	0.141	0.003	1.46995e-95	0.138	Up
GNB2	7.03305e-203	0.684475	0.671	0.339	1.81214e-198	0.332	Up
SERTAD2	5.6418e-186	0.681167	0.347	0.067	1.45367e-181	0.28	Up
CA8	1.0465e-103	0.680766	0.151	0.005	2.69641e-99	0.146	Up
NDUFB2	2.05625e-175	0.680208	0.673	0.377	5.29813e-171	0.296	Up
JPT1	8.58507e-180	0.679716	0.554	0.23	2.21203e-175	0.324	Up
RAB11FIP1	2.58286e-191	0.678482	0.489	0.161	6.65501e-187	0.328	Up
SOX4	1.14468e-125	0.677984	0.209	0.023	2.94938e-121	0.186	Up
CLIC1	2.87571e-179	0.677785	0.767	0.539	7.40956e-175	0.228	Up
MIR3142HG	1.14327e-168	0.675731	0.238	0.012	2.94576e-164	0.226	Up
EEPD1	4.41214e-177	0.673755	0.29	0.038	1.13683e-172	0.252	Up
ATXN7L1	5.43881e-134	0.670549	0.395	0.14	1.40136e-129	0.255	Up
IQCG	3.26627e-163	0.670149	0.259	0.028	8.41588e-159	0.231	Up
MAP4	2.55263e-189	0.669791	0.47	0.147	6.5771e-185	0.323	Up
CD70	1.81657e-152	0.668414	0.227	0.016	4.68058e-148	0.211	Up
SIRPG	3.04606e-183	0.668034	0.419	0.119	7.84847e-179	0.3	Up
DNAH14	9.96304e-169	0.667837	0.226	0.006	2.56708e-164	0.22	Up
DUXAP8	1.9328e-191	0.667793	0.249	0.005	4.98006e-187	0.244	Up
RASGEF1B	4.33043e-110	0.665069	0.424	0.19	1.11578e-105	0.234	Up
TFAP2A	3.10048e-185	0.664351	0.247	0.008	7.98871e-181	0.239	Up
PHLPP1	2.19336e-153	0.662497	0.27	0.041	5.65142e-149	0.229	Up
ATP2B1	4.01201e-136	0.660437	0.67	0.387	1.03374e-131	0.283	Up
IER5L	4.76224e-128	0.659622	0.293	0.074	1.22704e-123	0.219	Up
SMC5	2.59879e-98	0.658219	0.453	0.227	6.69605e-94	0.226	Up
KCNN4	2.54078e-209	0.656447	0.328	0.039	6.54658e-205	0.289	Up
ZNF292	1.67573e-116	0.651205	0.556	0.297	4.31769e-112	0.259	Up
S100A11	1.43792e-87	0.651137	0.736	0.568	3.70494e-83	0.168	Up
LSR	1.13016e-96	0.648956	0.427	0.208	2.91196e-92	0.219	Up
SEPTIN7	2.94496e-170	0.648296	0.729	0.436	7.58799e-166	0.293	Up
ELMO1	1.08764e-114	0.648125	0.614	0.343	2.80241e-110	0.271	Up
AL390957.1	2.27328e-112	0.646455	0.199	0.027	5.85734e-108	0.172	Up
CEP112	5.72816e-149	0.644848	0.224	0.017	1.47592e-144	0.207	Up
CCDC167	2.01789e-188	0.644706	0.405	0.103	5.1993e-184	0.302	Up
COL9A2	6.91857e-157	0.643709	0.227	0.014	1.78264e-152	0.213	Up
NCOA1	8.90808e-146	0.641851	0.413	0.142	2.29526e-141	0.271	Up
SPNS1	1.67314e-179	0.640521	0.336	0.065	4.311e-175	0.271	Up
COTL1	3.17251e-121	0.640102	0.704	0.476	8.17428e-117	0.228	Up
RASA1	8.95046e-94	0.639927	0.435	0.212	2.30618e-89	0.223	Up
SPTAN1	3.35112e-151	0.639911	0.676	0.372	8.6345e-147	0.304	Up
DIAPH2	3.26336e-141	0.63883	0.37	0.115	8.40837e-137	0.255	Up
NME2	6.08261e-107	0.637438	0.723	0.571	1.56725e-102	0.152	Up
RGS13	1.10294e-143	0.636508	0.206	0.01	2.84182e-139	0.196	Up
TRAV8-4	3.995e-27	0.635818	0.106	0.044	1.02935e-22	0.062	Up
AL450352.1	4.18026e-95	0.635166	0.159	0.016	1.07708e-90	0.143	Up
ITGB2-AS1	5.8346e-158	0.634217	0.37	0.103	1.50334e-153	0.267	Up
DUSP10	1.9385e-162	0.633762	0.38	0.104	4.99474e-158	0.276	Up
ANXA5	1.67464e-173	0.63366	0.522	0.202	4.31488e-169	0.32	Up
TP63	3.36245e-130	0.632752	0.191	0.011	8.66369e-126	0.18	Up
GNG5	6.22408e-157	0.631475	0.636	0.343	1.6037e-152	0.293	Up
TNFRSF25	7.80394e-178	0.631361	0.515	0.194	2.01076e-173	0.321	Up
NTRK2	5.04968e-117	0.631117	0.197	0.023	1.3011e-112	0.174	Up
KCNMA1	3.28136e-114	0.629329	0.161	0.004	8.45476e-110	0.157	Up
WDPCP	3.30177e-93	0.629011	0.264	0.084	8.50735e-89	0.18	Up
LMNB1	1.32578e-167	0.627926	0.401	0.115	3.41601e-163	0.286	Up
COX6C	8.33081e-156	0.627447	0.767	0.572	2.14652e-151	0.195	Up
LMO4	4.44974e-170	0.627387	0.34	0.072	1.14652e-165	0.268	Up
SMARCA2	1.37742e-65	0.625988	0.504	0.322	3.54905e-61	0.182	Up
GASK1B	1.27026e-120	0.625888	0.185	0.014	3.27296e-116	0.171	Up
PVT1	9.95066e-136	0.625787	0.464	0.191	2.56389e-131	0.273	Up
TBL1XR1	5.45826e-143	0.624602	0.481	0.194	1.40637e-138	0.287	Up
CADM1	4.98148e-119	0.624028	0.19	0.017	1.28353e-114	0.173	Up
LAT	6.21896e-127	0.623186	0.687	0.438	1.60238e-122	0.249	Up
NAMPT	1.32092e-122	0.623059	0.578	0.305	3.40348e-118	0.273	Up
AC079298.3	9.66579e-75	0.621582	0.12	0.009	2.49049e-70	0.111	Up
H2AFJ	4.61545e-173	0.620479	0.48	0.169	1.18922e-168	0.311	Up
MIR155HG	5.04957e-112	0.619151	0.234	0.048	1.30107e-107	0.186	Up
MARK1	1.94206e-156	0.61621	0.216	0.008	5.00392e-152	0.208	Up
AKT3	6.70615e-126	0.615669	0.574	0.292	1.72791e-121	0.282	Up
MT-ND6	2.53118e-75	0.614271	0.586	0.366	6.52184e-71	0.22	Up
IGFLR1	6.72633e-166	0.613828	0.527	0.216	1.73311e-161	0.311	Up
PSMA2	9.79993e-145	0.612889	0.572	0.282	2.52505e-140	0.29	Up
LINC02384	2.45042e-132	0.61283	0.193	0.01	6.31376e-128	0.183	Up
CD151	2.5291e-204	0.612254	0.366	0.065	6.51648e-200	0.301	Up
NR4A1	4.8331e-162	0.610792	0.616	0.305	1.2453e-157	0.311	Up
FAM71B	7.49326e-150	0.608691	0.203	0.005	1.93071e-145	0.198	Up
SEC61G	7.98896e-150	0.608672	0.634	0.345	2.05843e-145	0.289	Up
SGK1	2.22629e-77	0.608282	0.288	0.121	5.73626e-73	0.167	Up
ANKIB1	8.27378e-152	0.608249	0.397	0.125	2.13182e-147	0.272	Up
SUPT3H	4.78092e-117	0.605496	0.367	0.135	1.23185e-112	0.232	Up
TRRAP	1.52502e-154	0.603903	0.396	0.122	3.92936e-150	0.274	Up
RANBP1	2.32011e-126	0.603099	0.464	0.201	5.97799e-122	0.263	Up
ATP8A1	5.03828e-83	0.601664	0.414	0.207	1.29816e-78	0.207	Up
PAK3	5.587e-98	0.601497	0.203	0.04	1.43955e-93	0.163	Up
DOCK2	1.37536e-129	0.600838	0.529	0.246	3.54376e-125	0.283	Up
PDE4D	5.02212e-113	0.599873	0.723	0.472	1.294e-108	0.251	Up
PPP1CA	1.0826e-151	0.599092	0.637	0.35	2.78942e-147	0.287	Up
TRBV19	9.31059e-78	0.597231	0.226	0.074	2.39897e-73	0.152	Up
AC093277.1	1.32764e-94	0.595595	0.145	0.009	3.4208e-90	0.136	Up
LRMDA	5.57382e-58	0.593775	0.105	0.013	1.43615e-53	0.092	Up
TRIO	1.03048e-92	0.59236	0.158	0.017	2.65514e-88	0.141	Up
PHF14	9.93873e-158	0.592103	0.446	0.154	2.56081e-153	0.292	Up
NDUFA4	4.09333e-161	0.59205	0.776	0.588	1.05469e-156	0.188	Up
TSPAN2	1.82971e-96	0.59201	0.189	0.033	4.71443e-92	0.156	Up
CCDC50	1.59627e-165	0.58904	0.299	0.049	4.11294e-161	0.25	Up
H2AFV	9.97545e-136	0.588858	0.688	0.409	2.57027e-131	0.279	Up
PRDM2	7.44762e-128	0.588541	0.57	0.282	1.91895e-123	0.288	Up
45992	1.77215e-81	0.588074	0.167	0.031	4.56611e-77	0.136	Up
SLC9A7	2.01053e-127	0.587702	0.197	0.015	5.18033e-123	0.182	Up
NELL2	1.30251e-05	0.584929	0.271	0.244	0.335604	0.027	Nonsence
ETV6	5.7633e-118	0.58435	0.586	0.307	1.48497e-113	0.279	Up
TRIM24	1.2044e-149	0.583332	0.326	0.077	3.10325e-145	0.249	Up
PRKD1	2.35394e-121	0.582884	0.171	0.005	6.06517e-117	0.166	Up
MPRIP	3.25396e-144	0.582194	0.442	0.164	8.38417e-140	0.278	Up
TAGLN2	3.24188e-141	0.581862	0.843	0.696	8.35302e-137	0.147	Up
JARID2	4.3485e-90	0.581791	0.45	0.225	1.12043e-85	0.225	Up
ADARB2	1.50125e-132	0.579686	0.221	0.026	3.86812e-128	0.195	Up
CPNE2	4.25261e-136	0.579553	0.222	0.024	1.09573e-131	0.198	Up
CD40LG	8.82628e-135	0.579465	0.454	0.183	2.27418e-130	0.271	Up
MYCBP2	5.99441e-90	0.579101	0.638	0.402	1.54452e-85	0.236	Up
TTN	1.04161e-93	0.578726	0.287	0.099	2.6838e-89	0.188	Up
RALGDS	1.09177e-153	0.578012	0.457	0.164	2.81305e-149	0.293	Up
SARDH	9.21235e-157	0.577735	0.278	0.043	2.37365e-152	0.235	Up
PLEC	4.82391e-134	0.576306	0.547	0.256	1.24293e-129	0.291	Up
TSPO	2.00288e-139	0.57629	0.657	0.386	5.16062e-135	0.271	Up
SPON2	1.00225e-152	0.576229	0.287	0.051	2.5824e-148	0.236	Up
LAYN	7.2358e-155	0.576023	0.241	0.022	1.86438e-150	0.219	Up
ST8SIA4	4.47306e-128	0.575925	0.314	0.087	1.15253e-123	0.227	Up
CCT6A	1.77554e-151	0.575281	0.521	0.219	4.57485e-147	0.302	Up
DISC1FP1	1.9198e-97	0.574347	0.189	0.032	4.94655e-93	0.157	Up
GFOD1	3.35333e-150	0.574093	0.224	0.016	8.64018e-146	0.208	Up
ZC2HC1A	4.35866e-152	0.573717	0.276	0.045	1.12305e-147	0.231	Up
CCDC88C	9.20249e-147	0.571165	0.542	0.237	2.37111e-142	0.305	Up
MT3	8.84292e-97	0.571051	0.144	0.006	2.27847e-92	0.138	Up
CASC15	1.0357e-82	0.57105	0.129	0.008	2.66858e-78	0.121	Up
UQCRQ	4.45605e-126	0.569836	0.538	0.265	1.14815e-121	0.273	Up
CENPX	1.16171e-149	0.568758	0.377	0.112	2.99325e-145	0.265	Up
PIM2	1.51502e-121	0.567645	0.576	0.309	3.90359e-117	0.267	Up
SLC25A46	6.20497e-141	0.567069	0.35	0.102	1.59877e-136	0.248	Up
ENOX2	2.44442e-86	0.565553	0.208	0.053	6.29828e-82	0.155	Up
CST7	2.59113e-119	0.565522	0.446	0.195	6.6763e-115	0.251	Up
FOXP2	1.69636e-111	0.564711	0.159	0.005	4.37085e-107	0.154	Up
TCAF1	3.09679e-148	0.564452	0.264	0.04	7.97919e-144	0.224	Up
PPP1R16B	1.25046e-70	0.564409	0.447	0.248	3.22193e-66	0.199	Up
GPI	2.46898e-135	0.560307	0.557	0.27	6.36158e-131	0.287	Up
AL096854.1	7.90959e-118	0.559858	0.162	0.002	2.03799e-113	0.16	Up
AC105052.4	8.32896e-124	0.559448	0.326	0.098	2.14604e-119	0.228	Up
NAV2	3.35735e-86	0.559343	0.143	0.013	8.65054e-82	0.13	Up
SH3BGRL2	4.7973e-127	0.558683	0.192	0.013	1.23607e-122	0.179	Up
LINC02341	3.39939e-126	0.558568	0.188	0.011	8.75888e-122	0.177	Up
MACF1	4.53966e-99	0.55852	0.627	0.369	1.16969e-94	0.258	Up
IDH2	1.43645e-131	0.557964	0.422	0.16	3.70117e-127	0.262	Up
HLA-DQB1	3.61708e-87	0.557742	0.304	0.119	9.31976e-83	0.185	Up
GGA1	3.33027e-157	0.557453	0.35	0.087	8.58079e-153	0.263	Up
CHCHD2	1.34823e-133	0.557169	0.819	0.728	3.47384e-129	0.091	Up
ATP6V1F	1.76053e-158	0.556997	0.565	0.249	4.53618e-154	0.316	Up
PHF19	1.30432e-125	0.555185	0.353	0.115	3.3607e-121	0.238	Up
STMP1	4.66758e-163	0.554964	0.474	0.169	1.20265e-158	0.305	Up
AC048352.1	2.82344e-88	0.554295	0.129	0.004	7.27487e-84	0.125	Up
CTSL	1.2986e-72	0.554243	0.205	0.064	3.34597e-68	0.141	Up
ST8SIA1	2.45324e-83	0.554099	0.217	0.061	6.32102e-79	0.156	Up
CYSLTR1	1.32813e-131	0.553819	0.41	0.149	3.42205e-127	0.261	Up
CYTOR	1.95771e-147	0.553083	0.483	0.185	5.04424e-143	0.298	Up
MDH2	1.21957e-136	0.55296	0.585	0.299	3.14234e-132	0.286	Up
TRG-AS1	3.87994e-137	0.552441	0.312	0.079	9.99704e-133	0.233	Up
TPRG1	9.51282e-127	0.552146	0.194	0.014	2.45107e-122	0.18	Up
KSR2	4.74589e-89	0.551995	0.133	0.005	1.22283e-84	0.128	Up
ZFP36L1	1.21485e-98	0.551136	0.707	0.473	3.13018e-94	0.234	Up
RUNX3	8.77777e-84	0.550624	0.532	0.334	2.26168e-79	0.198	Up
ROMO1	3.08189e-147	0.550007	0.594	0.29	7.9408e-143	0.304	Up
PHEX	3.35399e-118	0.549948	0.186	0.015	8.64189e-114	0.171	Up
YWHAH	6.50329e-155	0.549516	0.41	0.129	1.67564e-150	0.281	Up
AGAP1	2.24846e-111	0.547966	0.171	0.011	5.79338e-107	0.16	Up
PFKP	1.00066e-160	0.547058	0.407	0.121	2.57829e-156	0.286	Up
SND1	2.0403e-126	0.546928	0.447	0.179	5.25704e-122	0.268	Up
SGPP2	2.25753e-122	0.546791	0.235	0.041	5.81676e-118	0.194	Up
ZEB2	3.33001e-82	0.546672	0.217	0.061	8.5801e-78	0.156	Up
SLC1A4	2.99281e-110	0.545339	0.215	0.038	7.71128e-106	0.177	Up
TNPO3	5.74603e-144	0.545021	0.335	0.087	1.48052e-139	0.248	Up
ETS1	2.00411e-123	0.544755	0.838	0.647	5.16379e-119	0.191	Up
BARX2	2.45427e-113	0.543827	0.168	0.009	6.32366e-109	0.159	Up
VPS13B	3.17512e-104	0.542886	0.464	0.216	8.18101e-100	0.248	Up
AL590550.1	4.16514e-110	0.542045	0.157	0.004	1.07319e-105	0.153	Up
ARPC5L	3.24026e-156	0.541729	0.444	0.151	8.34884e-152	0.293	Up
AC114977.1	2.439e-88	0.541066	0.127	0.003	6.28434e-84	0.124	Up
CARHSP1	5.62741e-142	0.539723	0.357	0.103	1.44996e-137	0.254	Up
MYO1D	1.34094e-90	0.537925	0.209	0.05	3.45506e-86	0.159	Up
ENO1	2.19038e-80	0.53537	0.685	0.492	5.64372e-76	0.193	Up
45722	2.66549e-105	0.534979	0.437	0.194	6.8679e-101	0.243	Up
HNRNPLL	2.70591e-123	0.534681	0.423	0.166	6.97205e-119	0.257	Up
HLA-DPA1	3.23727e-76	0.533658	0.367	0.182	8.34115e-72	0.185	Up
AC004585.1	3.93848e-143	0.533227	0.267	0.045	1.01479e-138	0.222	Up
HLA-DRB5	1.68507e-103	0.533144	0.237	0.057	4.34174e-99	0.18	Up
SIPA1L1	2.14866e-107	0.531854	0.509	0.245	5.53623e-103	0.264	Up
NME1	2.94758e-119	0.531776	0.293	0.08	7.59474e-115	0.213	Up
PASK	5.94193e-166	0.531112	0.538	0.211	1.531e-161	0.327	Up
HOTAIRM1	1.70115e-159	0.530646	0.263	0.032	4.38319e-155	0.231	Up
CD96	8.22493e-27	0.529709	0.627	0.534	2.11924e-22	0.093	Up
GNG2	3.37475e-109	0.529476	0.743	0.492	8.69539e-105	0.251	Up
NUDT4	5.14312e-123	0.528344	0.419	0.164	1.32518e-118	0.255	Up
TMEM243	1.1824e-124	0.52833	0.624	0.338	3.04657e-120	0.286	Up
NSMCE2	3.29319e-109	0.528245	0.366	0.136	8.48523e-105	0.23	Up
HECTD4	1.18732e-131	0.528101	0.327	0.091	3.05924e-127	0.236	Up
NSMCE1	3.49005e-42	0.528059	0.344	0.201	8.99245e-38	0.143	Up
CCND1	1.3793e-118	0.527406	0.19	0.017	3.55389e-114	0.173	Up
TNFRSF18	5.65113e-120	0.527113	0.305	0.086	1.45607e-115	0.219	Up
CANX	4.08401e-110	0.526644	0.532	0.266	1.05228e-105	0.266	Up
MKI67	8.24567e-60	0.525981	0.108	0.013	2.12458e-55	0.095	Up
NCOR2	2.02874e-144	0.525545	0.345	0.091	5.22725e-140	0.254	Up
AP1S1	6.03213e-161	0.525194	0.287	0.045	1.55424e-156	0.242	Up
RBPJ	3.34692e-128	0.524893	0.45	0.181	8.62368e-124	0.269	Up
CALM3	1.7851e-120	0.524767	0.558	0.284	4.59948e-116	0.274	Up
MAN1A1	1.75067e-94	0.521366	0.277	0.09	4.51078e-90	0.187	Up
AKR1A1	2.08024e-148	0.520962	0.363	0.102	5.35994e-144	0.261	Up
STAG1	1.74036e-115	0.519018	0.543	0.268	4.4842e-111	0.275	Up
CCDC144A	8.4416e-131	0.518931	0.18	0.004	2.17506e-126	0.176	Up
EHMT1	1.88452e-117	0.518381	0.408	0.158	4.85566e-113	0.25	Up
TLL1	1.49645e-91	0.517552	0.134	0.004	3.85575e-87	0.13	Up
CYP7B1	1.49189e-108	0.517174	0.165	0.01	3.844e-104	0.155	Up
ANKRD13A	3.21218e-138	0.517089	0.367	0.113	8.27651e-134	0.254	Up
PAK2	5.55862e-114	0.516801	0.67	0.397	1.43223e-109	0.273	Up
BAZ1B	2.55995e-135	0.516307	0.407	0.142	6.59597e-131	0.265	Up
CD63	2.36104e-123	0.515213	0.479	0.211	6.08345e-119	0.268	Up
MAP3K20-AS1	3.61336e-107	0.514943	0.155	0.005	9.31019e-103	0.15	Up
MTSS1	2.93472e-84	0.514256	0.186	0.04	7.56161e-80	0.146	Up
SYT1	1.66682e-80	0.514147	0.115	0.002	4.29472e-76	0.113	Up
CAMK2N1	2.58457e-109	0.514114	0.228	0.046	6.65939e-105	0.182	Up
KMT2E	1.73686e-102	0.514049	0.786	0.55	4.4752e-98	0.236	Up
ST6GALNAC3	3.95474e-95	0.51386	0.177	0.026	1.01898e-90	0.151	Up
UBE2H	4.19669e-129	0.513695	0.489	0.205	1.08132e-124	0.284	Up
CERS6	8.90556e-91	0.513509	0.277	0.094	2.29461e-86	0.183	Up
IFNAR2	1.35714e-111	0.509603	0.459	0.203	3.49682e-107	0.256	Up
TRAF3IP3	2.35557e-117	0.509282	0.606	0.318	6.06936e-113	0.288	Up
MED13L	1.49637e-98	0.508887	0.445	0.204	3.85556e-94	0.241	Up
SMYD3	4.38315e-80	0.508736	0.436	0.223	1.12936e-75	0.213	Up
CDCA7	5.7025e-131	0.508699	0.206	0.017	1.46931e-126	0.189	Up
CUL9	2.33081e-155	0.508573	0.286	0.047	6.00556e-151	0.239	Up
NSD2	4.65786e-129	0.508227	0.296	0.073	1.20014e-124	0.223	Up
GIT2	1.72933e-123	0.506035	0.393	0.143	4.4558e-119	0.25	Up
FBXW7	8.54957e-101	0.505491	0.484	0.231	2.20288e-96	0.253	Up
LMBR1	1.38894e-119	0.504759	0.423	0.168	3.57875e-115	0.255	Up
AKAP9	5.22676e-121	0.503364	0.554	0.268	1.34673e-116	0.286	Up
PRKDC	4.98358e-101	0.50234	0.459	0.217	1.28407e-96	0.242	Up
U2AF1L4	2.54372e-149	0.502016	0.423	0.14	6.55415e-145	0.283	Up
SEPTIN11	2.6595e-144	0.501086	0.317	0.074	6.85246e-140	0.243	Up
VDAC1	3.63668e-110	0.501026	0.556	0.295	9.37027e-106	0.261	Up
MYO6	8.75624e-126	0.500274	0.199	0.017	2.25613e-121	0.182	Up
TIMP2	1.03142e-130	0.499948	0.22	0.026	2.65755e-126	0.194	Up
PPP1R14B	2.2503e-113	0.499866	0.372	0.14	5.79811e-109	0.232	Up
COG5	1.22723e-94	0.499291	0.465	0.227	3.16209e-90	0.238	Up
PLK2	1.20887e-88	0.49879	0.187	0.037	3.11478e-84	0.15	Up
ZMIZ1	9.46479e-126	0.496185	0.262	0.054	2.4387e-121	0.208	Up
TPM3	2.54643e-104	0.496168	0.776	0.587	6.56113e-100	0.189	Up
TMPO	1.13911e-96	0.494861	0.379	0.157	2.93504e-92	0.222	Up
PRSS21	1.38357e-150	0.493768	0.226	0.016	3.5649e-146	0.21	Up
L1CAM	1.57539e-120	0.493734	0.17	0.005	4.05915e-116	0.165	Up
UTRN	5.16761e-62	0.492574	0.588	0.383	1.33149e-57	0.205	Up
MIR222HG	4.47905e-91	0.492208	0.158	0.018	1.15407e-86	0.14	Up
AC090152.1	1.37259e-152	0.492096	0.246	0.026	3.53662e-148	0.22	Up
ZFAND3	5.13843e-91	0.491905	0.46	0.223	1.32397e-86	0.237	Up
FKBP5	6.91642e-93	0.491519	0.632	0.381	1.78208e-88	0.251	Up
CARD16	4.19787e-131	0.491174	0.491	0.208	1.08162e-126	0.283	Up
TRAF1	6.26253e-103	0.490873	0.496	0.239	1.6136e-98	0.257	Up
LONRF2	3.07398e-122	0.490776	0.172	0.005	7.92041e-118	0.167	Up
LINC01943	7.11627e-85	0.490731	0.166	0.027	1.83358e-80	0.139	Up
AL133395.1	8.38527e-97	0.490257	0.139	0.003	2.16055e-92	0.136	Up
PRR5L	9.14177e-105	0.489864	0.162	0.011	2.35547e-100	0.151	Up
TAX1BP1	2.94764e-111	0.488864	0.67	0.392	7.5949e-107	0.278	Up
DRAIC	1.50177e-113	0.487347	0.184	0.017	3.86946e-109	0.167	Up
NDUFS6	5.58136e-107	0.48717	0.463	0.215	1.43809e-102	0.248	Up
PDCD6	8.35833e-119	0.487137	0.508	0.235	2.15361e-114	0.273	Up
ATP5F1C	2.03789e-126	0.487035	0.563	0.278	5.25083e-122	0.285	Up
APBB2	3.7026e-65	0.48615	0.11	0.01	9.54011e-61	0.1	Up
LRBA	1.68775e-80	0.485182	0.548	0.31	4.34865e-76	0.238	Up
COX8A	4.36533e-95	0.485023	0.683	0.466	1.12477e-90	0.217	Up
VAV3	5.24069e-72	0.484638	0.25	0.094	1.35032e-67	0.156	Up
TMSB10	1.45988e-135	0.484047	0.973	0.989	3.76152e-131	-0.016	Up
FBXL17	7.87768e-77	0.483571	0.388	0.189	2.02976e-72	0.199	Up
BCL2	1.65821e-54	0.482202	0.536	0.35	4.27255e-50	0.186	Up
NR4A3	7.21426e-56	0.481548	0.446	0.273	1.85883e-51	0.173	Up
RAC2	1.61206e-111	0.481182	0.809	0.69	4.15362e-107	0.119	Up
POLR2E	2.80089e-130	0.480393	0.472	0.194	7.21677e-126	0.278	Up
BMERB1	6.36233e-122	0.479807	0.218	0.03	1.63932e-117	0.188	Up
HMGB2	1.62962e-69	0.479736	0.483	0.267	4.19888e-65	0.216	Up
LUC7L2	5.24015e-122	0.479647	0.564	0.271	1.35018e-117	0.293	Up
PARK7	3.38148e-99	0.477668	0.653	0.416	8.71271e-95	0.237	Up
RICTOR	5.45209e-94	0.476816	0.401	0.176	1.40479e-89	0.225	Up
ZAP70	4.51059e-114	0.476747	0.62	0.336	1.1622e-109	0.284	Up
CHST11	6.23733e-75	0.476267	0.444	0.231	1.60711e-70	0.213	Up
SRGAP3	2.53156e-103	0.475268	0.178	0.02	6.52281e-99	0.158	Up
COX5A	1.9094e-109	0.474903	0.584	0.324	4.91975e-105	0.26	Up
MCF2L2	7.24435e-112	0.474869	0.207	0.031	1.86658e-107	0.176	Up
ETV1	2.41374e-93	0.474433	0.135	0.004	6.21926e-89	0.131	Up
CAMK2D	4.88526e-74	0.474215	0.356	0.169	1.25874e-69	0.187	Up
MTPN	1.34287e-117	0.473873	0.504	0.229	3.46004e-113	0.275	Up
PARP1	7.39884e-120	0.473651	0.5	0.225	1.90639e-115	0.275	Up
HNRNPA2B1	8.7788e-110	0.473132	0.893	0.802	2.26195e-105	0.091	Up
ELOB	4.76911e-97	0.472813	0.7	0.485	1.22881e-92	0.215	Up
KIF3B	2.90217e-115	0.471306	0.247	0.052	7.47774e-111	0.195	Up
SCCPDH	6.67894e-148	0.470682	0.224	0.017	1.7209e-143	0.207	Up
H2AFY	8.51373e-122	0.469476	0.448	0.18	2.19365e-117	0.268	Up
TSPOAP1-AS1	6.60482e-119	0.469474	0.287	0.075	1.7018e-114	0.212	Up
GPR55	5.82971e-131	0.469059	0.201	0.015	1.50208e-126	0.186	Up
ARL15	2.47288e-82	0.468379	0.344	0.148	6.37163e-78	0.196	Up
AL109930.1	1.71019e-101	0.467669	0.258	0.07	4.40647e-97	0.188	Up
ATP2C1	5.94757e-112	0.466964	0.307	0.093	1.53245e-107	0.214	Up
BUD23	9.15551e-132	0.466885	0.434	0.161	2.35901e-127	0.273	Up
SH3BP2	4.38549e-123	0.466793	0.219	0.03	1.12996e-118	0.189	Up
RAB37	9.95167e-118	0.466411	0.223	0.036	2.56415e-113	0.187	Up
CLPTM1L	1.0708e-130	0.46599	0.379	0.125	2.75903e-126	0.254	Up
UBXN11	1.56954e-95	0.465408	0.282	0.093	4.04409e-91	0.189	Up
LRRC8B	1.6778e-92	0.46509	0.235	0.063	4.32301e-88	0.172	Up
UBE3C	6.78875e-126	0.464606	0.364	0.116	1.74919e-121	0.248	Up
CCDC91	3.18217e-79	0.463673	0.513	0.283	8.19918e-75	0.23	Up
ABCC1	1.21557e-93	0.463629	0.467	0.227	3.13205e-89	0.24	Up
POLR2J	1.78471e-130	0.463329	0.467	0.188	4.59848e-126	0.279	Up
ESPN	5.4352e-88	0.463229	0.159	0.022	1.40043e-83	0.137	Up
ABCB10	1.19274e-107	0.462883	0.2	0.03	3.0732e-103	0.17	Up
PDIA6	6.20579e-109	0.461632	0.46	0.202	1.59898e-104	0.258	Up
UBE2D2	1.64828e-97	0.460907	0.748	0.526	4.24695e-93	0.222	Up
CAMTA1	7.82834e-100	0.460743	0.388	0.159	2.01705e-95	0.229	Up
HMGB1	1.96482e-59	0.460677	0.823	0.704	5.06257e-55	0.119	Up
KLF6	9.57565e-114	0.460577	0.845	0.666	2.46726e-109	0.179	Up
AL050309.1	2.38616e-83	0.45993	0.188	0.042	6.14819e-79	0.146	Up
RGS9	9.19325e-95	0.459462	0.161	0.017	2.36873e-90	0.144	Up
RFX2	3.08201e-109	0.458985	0.218	0.039	7.9411e-105	0.179	Up
TMEM245	7.83195e-106	0.458253	0.374	0.144	2.01798e-101	0.23	Up
C12orf75	5.97496e-130	0.457788	0.314	0.082	1.53951e-125	0.232	Up
DYNLL1	6.61031e-137	0.457457	0.656	0.348	1.70321e-132	0.308	Up
BRI3	6.09234e-119	0.457235	0.491	0.217	1.56975e-114	0.274	Up
GALNT2	7.51874e-111	0.456801	0.249	0.056	1.93728e-106	0.193	Up
DENND1B	1.33474e-99	0.454341	0.294	0.095	3.4391e-95	0.199	Up
NMB	8.3705e-67	0.453929	0.161	0.039	2.15674e-62	0.122	Up
MRPS6	1.43455e-102	0.453005	0.513	0.254	3.69627e-98	0.259	Up
CLDN1	7.13419e-73	0.452943	0.123	0.012	1.8382e-68	0.111	Up
RGS1	2.48113e-20	0.452853	0.572	0.521	6.39287e-16	0.051	Up
TRAC	1.1149e-116	0.452593	0.539	0.258	2.87266e-112	0.281	Up
CENPF	5.33478e-64	0.45219	0.157	0.038	1.37456e-59	0.119	Up
ATP5MC3	1.75979e-82	0.451674	0.638	0.422	4.53428e-78	0.216	Up
LYPLA1	4.18285e-133	0.450969	0.376	0.12	1.07775e-128	0.256	Up
PRKAG2	3.59766e-101	0.450218	0.3	0.097	9.26973e-97	0.203	Up
BANF1	7.46143e-110	0.447154	0.46	0.201	1.92251e-105	0.259	Up
GPX4	1.25126e-84	0.447116	0.702	0.499	3.22399e-80	0.203	Up
DIRAS3	3.44136e-88	0.446595	0.134	0.006	8.867e-84	0.128	Up
PIM3	2.05983e-80	0.446344	0.539	0.315	5.30736e-76	0.224	Up
GPRIN3	2.54497e-73	0.445736	0.612	0.385	6.55738e-69	0.227	Up
PSPC1	2.84277e-94	0.445581	0.352	0.139	7.32468e-90	0.213	Up
GNA12	4.57247e-116	0.445448	0.231	0.042	1.17814e-111	0.189	Up
PGAM1	2.1268e-87	0.445134	0.603	0.369	5.47992e-83	0.234	Up
NOTCH1	3.18309e-119	0.444168	0.248	0.05	8.20155e-115	0.198	Up
GPR155	4.52727e-60	0.444019	0.211	0.08	1.1665e-55	0.131	Up
ZNHIT1	9.47942e-125	0.442952	0.445	0.174	2.44247e-120	0.271	Up
ATP5F1E	2.17442e-82	0.442261	0.856	0.829	5.60262e-78	0.027	Up
RXRA	3.30155e-119	0.442098	0.191	0.017	8.50678e-115	0.174	Up
RBM33	5.57366e-104	0.441983	0.425	0.18	1.43611e-99	0.245	Up
OSBPL3	2.85508e-88	0.441698	0.338	0.136	7.35639e-84	0.202	Up
CCR8	4.69811e-111	0.441349	0.185	0.018	1.21052e-106	0.167	Up
PKIA	3.22597e-98	0.441198	0.428	0.191	8.31205e-94	0.237	Up
UCKL1	3.13585e-103	0.440762	0.241	0.058	8.07983e-99	0.183	Up
AC112721.2	7.09287e-104	0.440064	0.16	0.01	1.82755e-99	0.15	Up
VWDE	9.0137e-105	0.440005	0.154	0.006	2.32247e-100	0.148	Up
PRELID1	4.45486e-87	0.439752	0.506	0.273	1.14784e-82	0.233	Up
LRRN3	9.02749e-86	0.439555	0.152	0.018	2.32602e-81	0.134	Up
TESC	3.67114e-113	0.439481	0.23	0.043	9.45906e-109	0.187	Up
CFLAR	1.17725e-106	0.439338	0.498	0.234	3.03329e-102	0.264	Up
FGL2	5.10798e-90	0.439256	0.217	0.054	1.31612e-85	0.163	Up
WSB1	4.16231e-104	0.439163	0.608	0.329	1.07246e-99	0.279	Up
DECR1	1.41861e-114	0.438182	0.439	0.18	3.65519e-110	0.259	Up
RORA	1.75892e-27	0.438178	0.602	0.47	4.53204e-23	0.132	Up
WDR83OS	6.68636e-108	0.43792	0.587	0.311	1.72281e-103	0.276	Up
AC246787.2	6.10344e-109	0.437433	0.152	0.003	1.57261e-104	0.149	Up
TBC1D5	1.90921e-83	0.436571	0.431	0.211	4.91926e-79	0.22	Up
CT45A3	3.44484e-114	0.436134	0.168	0.008	8.87597e-110	0.16	Up
TBX20	1.48465e-101	0.435542	0.142	0.002	3.82535e-97	0.14	Up
BPTF	3.49347e-106	0.435333	0.576	0.3	9.00126e-102	0.276	Up
VGLL4	7.15727e-116	0.434818	0.259	0.058	1.84414e-111	0.201	Up
MYO1E	1.27398e-49	0.434417	0.113	0.024	3.28253e-45	0.089	Up
NHP2	1.09445e-94	0.434288	0.437	0.205	2.81996e-90	0.232	Up
TBL1X	4.29419e-28	0.434079	0.314	0.205	1.10644e-23	0.109	Up
SRPK2	8.85853e-93	0.433365	0.493	0.245	2.28249e-88	0.248	Up
SEC11A	7.38032e-118	0.433148	0.495	0.217	1.90161e-113	0.278	Up
RAD50	1.70222e-114	0.433069	0.325	0.101	4.38594e-110	0.224	Up
ANKRD28	4.70253e-90	0.433065	0.356	0.147	1.21165e-85	0.209	Up
TOP2A	4.99854e-68	0.433063	0.137	0.023	1.28793e-63	0.114	Up
HLA-DPB1	3.44424e-68	0.432231	0.372	0.188	8.87443e-64	0.184	Up
POLR2J3	5.34801e-118	0.432149	0.368	0.128	1.37797e-113	0.24	Up
CHD7	4.4796e-91	0.431761	0.353	0.145	1.15421e-86	0.208	Up
PCSK1N	8.77151e-71	0.431645	0.224	0.076	2.26007e-66	0.148	Up
CNTRL	1.07796e-97	0.430777	0.422	0.185	2.77746e-93	0.237	Up
HIST1H1A	7.98872e-96	0.4307	0.168	0.02	2.05837e-91	0.148	Up
CEP85L	2.139e-69	0.430674	0.42	0.219	5.51134e-65	0.201	Up
RAB32	7.90189e-127	0.430002	0.185	0.009	2.036e-122	0.176	Up
TG	4.02745e-84	0.42971	0.185	0.038	1.03771e-79	0.147	Up
DGCR8	1.11772e-128	0.429505	0.221	0.027	2.87991e-124	0.194	Up
ZBTB46	1.75873e-78	0.428999	0.123	0.008	4.53155e-74	0.115	Up
CAPZA2	5.48505e-112	0.428758	0.476	0.208	1.41328e-107	0.268	Up
DNPH1	2.36199e-113	0.428718	0.456	0.197	6.08591e-109	0.259	Up
YWHAQ	8.26585e-101	0.428543	0.599	0.33	2.12978e-96	0.269	Up
SPAG1	2.28056e-109	0.42836	0.227	0.044	5.87609e-105	0.183	Up
BTNL8	1.4353e-83	0.427962	0.119	0.002	3.6982e-79	0.117	Up
AC090125.1	3.02632e-89	0.427738	0.137	0.007	7.7976e-85	0.13	Up
ARPC2	2.24412e-84	0.427546	0.791	0.644	5.78221e-80	0.147	Up
CDK2AP1	5.43551e-128	0.427122	0.242	0.039	1.40051e-123	0.203	Up
AC008105.3	3.54109e-101	0.427023	0.369	0.144	9.12398e-97	0.225	Up
PPDPF	1.60651e-62	0.426925	0.761	0.627	4.13934e-58	0.134	Up
BCAP31	3.99939e-103	0.42659	0.587	0.316	1.03048e-98	0.271	Up
COA1	1.67756e-100	0.426485	0.367	0.142	4.32241e-96	0.225	Up
TSPAN14	1.57312e-98	0.426308	0.383	0.157	4.05331e-94	0.226	Up
STX11	2.09056e-105	0.426099	0.251	0.062	5.38654e-101	0.189	Up
CENPM	6.12113e-109	0.425687	0.241	0.053	1.57717e-104	0.188	Up
NCK2	2.71448e-50	0.425298	0.472	0.297	6.99413e-46	0.175	Up
MRPL41	9.62078e-109	0.424764	0.481	0.219	2.47889e-104	0.262	Up
NLRP1	3.75947e-74	0.424294	0.472	0.253	9.68665e-70	0.219	Up
HSPA2	1.80715e-83	0.423613	0.159	0.024	4.65631e-79	0.135	Up
PDAP1	3.62186e-124	0.423374	0.407	0.147	9.3321e-120	0.26	Up
FAM30A	3.40171e-97	0.42336	0.14	0.004	8.76484e-93	0.136	Up
STK17A	1.68875e-80	0.422563	0.692	0.447	4.35122e-76	0.245	Up
AC133644.2	1.00509e-108	0.422423	0.21	0.035	2.58972e-104	0.175	Up
SKP1	1.53451e-77	0.422205	0.795	0.645	3.95383e-73	0.15	Up
AC078845.1	1.29182e-89	0.420785	0.15	0.014	3.32851e-85	0.136	Up
ZMYND8	1.03069e-97	0.420334	0.269	0.08	2.65568e-93	0.189	Up
NDFIP2	2.14187e-125	0.419493	0.254	0.048	5.51874e-121	0.206	Up
PTPN3	1.7489e-95	0.418923	0.136	0.003	4.50622e-91	0.133	Up
WNK1	3.47599e-80	0.418747	0.618	0.373	8.95625e-76	0.245	Up
AHCYL2	5.46234e-95	0.418698	0.249	0.069	1.40743e-90	0.18	Up
PDIA4	2.45091e-107	0.418279	0.317	0.102	6.31501e-103	0.215	Up
FAF1	1.87969e-82	0.418099	0.449	0.221	4.8432e-78	0.228	Up
PEAK1	3.55503e-93	0.417728	0.196	0.038	9.15989e-89	0.158	Up
EIF2AK1	8.57859e-111	0.416574	0.363	0.129	2.21036e-106	0.234	Up
MBD2	6.26984e-121	0.416073	0.446	0.179	1.61549e-116	0.267	Up
PYCARD	6.97667e-119	0.415445	0.356	0.117	1.79761e-114	0.239	Up
DBI	9.90325e-100	0.41494	0.555	0.296	2.55167e-95	0.259	Up
DBNL	6.58757e-114	0.414934	0.366	0.129	1.69735e-109	0.237	Up
GRB2	7.91165e-91	0.414727	0.547	0.291	2.03852e-86	0.256	Up
IQGAP1	1.45482e-85	0.414674	0.612	0.356	3.74848e-81	0.256	Up
CCT5	1.59799e-91	0.414489	0.4	0.176	4.11737e-87	0.224	Up
BUD31	7.86462e-114	0.414466	0.482	0.211	2.0264e-109	0.271	Up
NAP1L4	1.16062e-83	0.414098	0.593	0.337	2.99045e-79	0.256	Up
KLHL4	2.46747e-84	0.413815	0.123	0.003	6.35768e-80	0.12	Up
TET3	1.83147e-89	0.413303	0.187	0.036	4.71897e-85	0.151	Up
AP003472.1	1.1487e-89	0.413295	0.152	0.015	2.95973e-85	0.137	Up
YWHAG	4.54617e-105	0.413223	0.313	0.101	1.17137e-100	0.212	Up
FAM174B	4.24487e-95	0.412789	0.165	0.019	1.09373e-90	0.146	Up
NUP42	1.60453e-118	0.412171	0.264	0.059	4.13424e-114	0.205	Up
IFFO2	4.24776e-103	0.412003	0.315	0.104	1.09448e-98	0.211	Up
FBLN7	3.04164e-87	0.411677	0.302	0.114	7.83708e-83	0.188	Up
GOLPH3	1.58488e-99	0.411509	0.461	0.208	4.0836e-95	0.253	Up
SNX9	2.09973e-15	0.411483	0.503	0.421	5.41016e-11	0.082	Up
MYO9A	1.3064e-95	0.411231	0.279	0.088	3.36608e-91	0.191	Up
MGAT4B	5.21433e-129	0.410461	0.287	0.066	1.34352e-124	0.221	Up
SORL1	1.14491e-31	0.409744	0.382	0.258	2.94997e-27	0.124	Up
CDK14	2.57203e-74	0.409669	0.124	0.011	6.62709e-70	0.113	Up
KCNMB2-AS1	4.17779e-69	0.409115	0.108	0.006	1.07645e-64	0.102	Up
MED13	1.06728e-93	0.409062	0.32	0.117	2.74995e-89	0.203	Up
TMED9	3.34002e-116	0.408522	0.456	0.188	8.60589e-112	0.268	Up
AL590807.1	1.09515e-85	0.40803	0.121	0.002	2.82175e-81	0.119	Up
SLC10A7	3.4154e-94	0.407406	0.199	0.039	8.80012e-90	0.16	Up
MYB	5.72699e-105	0.407385	0.172	0.015	1.47562e-100	0.157	Up
MRPL51	1.82639e-96	0.406686	0.438	0.197	4.70589e-92	0.241	Up
MIB1	1.42907e-98	0.406677	0.266	0.077	3.68215e-94	0.189	Up
SURF4	3.65576e-96	0.406675	0.454	0.211	9.41944e-92	0.243	Up
RHEB	2.24422e-106	0.406441	0.502	0.235	5.78246e-102	0.267	Up
SLC25A13	1.97975e-103	0.406415	0.228	0.049	5.10102e-99	0.179	Up
SUPT4H1	3.70333e-102	0.406146	0.375	0.147	9.54199e-98	0.228	Up
RAPH1	9.06665e-96	0.40592	0.177	0.025	2.33611e-91	0.152	Up
EVI5	5.0207e-98	0.40588	0.162	0.015	1.29363e-93	0.147	Up
ARHGEF3	5.95379e-78	0.404931	0.394	0.186	1.53405e-73	0.208	Up
METTL8	1.25109e-101	0.404915	0.259	0.07	3.22356e-97	0.189	Up
AP000424.1	2.82011e-92	0.404432	0.136	0.005	7.26628e-88	0.131	Up
ITGB1-DT	9.08442e-79	0.403387	0.133	0.013	2.34069e-74	0.12	Up
PLEKHA5	1.99484e-93	0.403129	0.167	0.021	5.1399e-89	0.146	Up
MAZ	1.71036e-112	0.403014	0.422	0.168	4.4069e-108	0.254	Up
SLC38A1	3.44941e-54	0.402747	0.69	0.482	8.88776e-50	0.208	Up
FAM78B	1.04429e-101	0.402699	0.152	0.007	2.69071e-97	0.145	Up
CLASP1	5.70337e-81	0.402438	0.298	0.115	1.46953e-76	0.183	Up
EDARADD	3.60046e-84	0.401685	0.152	0.019	9.27695e-80	0.133	Up
ZG16B	1.44913e-106	0.401614	0.174	0.015	3.73382e-102	0.159	Up
HOXD1	2.72192e-104	0.401559	0.149	0.004	7.01331e-100	0.145	Up
RCC2	1.31937e-104	0.401249	0.234	0.051	3.39949e-100	0.183	Up
TBC1D2B	9.81876e-88	0.401076	0.28	0.096	2.5299e-83	0.184	Up
MAGI3	3.86239e-85	0.400801	0.212	0.054	9.95183e-81	0.158	Up
WDR41	3.64292e-108	0.400684	0.23	0.047	9.38635e-104	0.183	Up
MCM7	8.92652e-77	0.400602	0.196	0.052	2.30001e-72	0.144	Up
MAPK1	5.10114e-93	0.40017	0.372	0.152	1.31436e-88	0.22	Up
CASD1	5.35444e-97	0.400151	0.273	0.082	1.37963e-92	0.191	Up
FAM3C	1.29583e-95	0.399869	0.242	0.064	3.33883e-91	0.178	Up
STX17-AS1	2.33744e-52	0.399752	0.225	0.095	6.02264e-48	0.13	Up
UMAD1	4.65569e-69	0.399449	0.332	0.151	1.19958e-64	0.181	Up
NLRC5	1.22355e-92	0.397016	0.398	0.172	3.1526e-88	0.226	Up
MAD2L2	2.78246e-108	0.396864	0.27	0.07	7.16928e-104	0.2	Up
ADAM12	4.67369e-80	0.396493	0.163	0.029	1.20422e-75	0.134	Up
LINC00342	3.61995e-68	0.396425	0.259	0.102	9.32716e-64	0.157	Up
CHCHD3	1.04447e-98	0.396388	0.376	0.147	2.69119e-94	0.229	Up
TET2	5.92436e-82	0.396033	0.344	0.145	1.52647e-77	0.199	Up
CNOT4	3.41061e-106	0.395385	0.402	0.159	8.78777e-102	0.243	Up
ZDHHC20	1.01504e-73	0.394368	0.339	0.151	2.61536e-69	0.188	Up
KIAA1324L	5.23962e-71	0.394251	0.233	0.081	1.35004e-66	0.152	Up
DISC1	8.34365e-76	0.393785	0.226	0.072	2.14982e-71	0.154	Up
RAMP1	3.64475e-91	0.393568	0.144	0.01	9.39107e-87	0.134	Up
KCNAB2	7.94009e-104	0.393544	0.412	0.168	2.04584e-99	0.244	Up
TBCA	1.7803e-78	0.393543	0.625	0.385	4.58711e-74	0.24	Up
SSR4	2.19108e-75	0.393456	0.754	0.6	5.64553e-71	0.154	Up
ZNF800	3.36898e-98	0.393445	0.447	0.199	8.68051e-94	0.248	Up
PSMC2	2.16626e-114	0.393259	0.335	0.107	5.58159e-110	0.228	Up
SRRT	2.24326e-103	0.393012	0.377	0.146	5.77999e-99	0.231	Up
AP2B1	1.3699e-100	0.392608	0.384	0.152	3.52968e-96	0.232	Up
ACTN4	8.73398e-106	0.391393	0.39	0.151	2.2504e-101	0.239	Up
MIF	1.57942e-54	0.390915	0.841	0.809	4.06953e-50	0.032	Up
BHLHE40	1.96102e-54	0.390661	0.383	0.218	5.05275e-50	0.165	Up
NRN1	1.31966e-107	0.389577	0.159	0.007	3.40024e-103	0.152	Up
CNKSR2	1.54372e-61	0.389537	0.139	0.03	3.97755e-57	0.109	Up
FNDC3B	7.29232e-72	0.389511	0.235	0.081	1.87894e-67	0.154	Up
PRDX5	1.74623e-89	0.389106	0.533	0.282	4.49934e-85	0.251	Up
EIF3B	1.92789e-103	0.388978	0.419	0.174	4.96741e-99	0.245	Up
HIST1H1E	1.72123e-23	0.387834	0.327	0.215	4.43492e-19	0.112	Up
MAP3K20	5.38037e-95	0.387382	0.15	0.01	1.38631e-90	0.14	Up
HP1BP3	3.34402e-70	0.38731	0.602	0.37	8.61621e-66	0.232	Up
FGFR2	6.48963e-92	0.38724	0.141	0.008	1.67212e-87	0.133	Up
E2F3	5.73655e-93	0.386882	0.19	0.035	1.47808e-88	0.155	Up
BZW2	1.00673e-101	0.385993	0.31	0.102	2.59394e-97	0.208	Up
MSRA	2.59448e-95	0.38569	0.252	0.07	6.68494e-91	0.182	Up
PDE3A	1.70382e-48	0.385306	0.114	0.026	4.39007e-44	0.088	Up
MYEF2	8.43588e-88	0.384234	0.162	0.022	2.17359e-83	0.14	Up
SPCS1	2.705e-60	0.384199	0.646	0.445	6.96971e-56	0.201	Up
GRAMD2B	9.33638e-83	0.383805	0.206	0.052	2.40561e-78	0.154	Up
FCHSD2	1.14738e-70	0.383619	0.318	0.139	2.95634e-66	0.179	Up
TUNAR	1.54586e-73	0.383462	0.104	0.001	3.98305e-69	0.103	Up
PON2	1.4693e-104	0.382893	0.172	0.016	3.7858e-100	0.156	Up
PREX1	3.40516e-22	0.382214	0.322	0.227	8.77373e-18	0.095	Up
PSMA7	4.18047e-63	0.38032	0.666	0.47	1.07714e-58	0.196	Up
DENND1A	7.39427e-70	0.380287	0.229	0.079	1.90521e-65	0.15	Up
PMVK	3.14069e-110	0.380134	0.313	0.096	8.09229e-106	0.217	Up
CSK	1.18814e-90	0.379957	0.547	0.293	3.06137e-86	0.254	Up
GGCT	1.95269e-112	0.37967	0.25	0.055	5.03129e-108	0.195	Up
TNIK	1.50103e-32	0.379642	0.547	0.397	3.86756e-28	0.15	Up
RFX7	6.28725e-79	0.379431	0.249	0.084	1.61997e-74	0.165	Up
NFE2L3	6.7003e-107	0.379256	0.219	0.041	1.7264e-102	0.178	Up
MYO7A	9.26135e-89	0.378822	0.134	0.006	2.38628e-84	0.128	Up
KPNB1	6.48444e-89	0.378763	0.487	0.242	1.67078e-84	0.245	Up
SMURF1	3.25051e-82	0.378529	0.237	0.073	8.37527e-78	0.164	Up
ATP2A2	3.83375e-98	0.378513	0.323	0.112	9.87803e-94	0.211	Up
PBX3	1.29616e-70	0.378121	0.231	0.079	3.33968e-66	0.152	Up
AGFG1	7.4182e-96	0.377986	0.368	0.145	1.91137e-91	0.223	Up
CARD11	8.46793e-84	0.377949	0.385	0.172	2.18185e-79	0.213	Up
SQLE	1.3072e-94	0.377369	0.173	0.024	3.36814e-90	0.149	Up
PPM1M	2.01648e-116	0.377102	0.289	0.076	5.19565e-112	0.213	Up
LINC00539	1.08756e-109	0.376728	0.176	0.015	2.80221e-105	0.161	Up
PTPN14	6.07035e-59	0.376652	0.101	0.009	1.56409e-54	0.092	Up
POM121	1.74876e-96	0.375618	0.341	0.126	4.50587e-92	0.215	Up
ATP5ME	3.13173e-81	0.375367	0.528	0.286	8.06921e-77	0.242	Up
AC147651.4	4.90407e-104	0.375316	0.174	0.017	1.26358e-99	0.157	Up
CAMK1D	4.35167e-64	0.374966	0.424	0.226	1.12125e-59	0.198	Up
GRSF1	4.00733e-99	0.374886	0.374	0.147	1.03253e-94	0.227	Up
LINC01876	5.36297e-69	0.374711	0.175	0.045	1.38182e-64	0.13	Up
KIAA1217	8.06074e-61	0.373994	0.114	0.015	2.07693e-56	0.099	Up
MCTP1	1.45804e-73	0.372832	0.141	0.02	3.75679e-69	0.121	Up
TRAPPC1	3.63464e-78	0.372101	0.556	0.319	9.36502e-74	0.237	Up
ATP5PF	1.29882e-79	0.3717	0.565	0.326	3.34655e-75	0.239	Up
FMNL1	5.89712e-92	0.371443	0.557	0.294	1.51945e-87	0.263	Up
LINC00649	2.54582e-82	0.371403	0.26	0.088	6.55956e-78	0.172	Up
L3MBTL4	2.62277e-85	0.371364	0.13	0.006	6.75783e-81	0.124	Up
CCDC141	9.38505e-69	0.371128	0.191	0.055	2.41815e-64	0.136	Up
ARHGEF6	2.77692e-92	0.371005	0.374	0.156	7.155e-88	0.218	Up
ATP6V0E1	2.97522e-67	0.370457	0.673	0.452	7.66594e-63	0.221	Up
SETX	4.145e-66	0.370434	0.426	0.224	1.068e-61	0.202	Up
DNMT3A	1.15252e-83	0.370215	0.23	0.067	2.96958e-79	0.163	Up
FAM106A	2.53056e-80	0.370185	0.137	0.013	6.52023e-76	0.124	Up
PPM1G	1.90401e-91	0.370017	0.533	0.275	4.90588e-87	0.258	Up
TMTC2	2.18819e-75	0.368895	0.16	0.03	5.6381e-71	0.13	Up
COP1	4.32137e-66	0.368706	0.401	0.204	1.11344e-61	0.197	Up
RBX1	2.03148e-74	0.36832	0.538	0.306	5.23432e-70	0.232	Up
HSBP1	1.29923e-101	0.368228	0.312	0.102	3.3476e-97	0.21	Up
DUT	1.11592e-63	0.367467	0.41	0.214	2.87529e-59	0.196	Up
YBX1	2.77669e-58	0.366795	0.747	0.598	7.15442e-54	0.149	Up
COCH	9.53962e-94	0.366665	0.134	0.003	2.45798e-89	0.131	Up
RGS12	1.74708e-77	0.366577	0.133	0.013	4.50154e-73	0.12	Up
SSBP1	8.32781e-74	0.36612	0.525	0.294	2.14574e-69	0.231	Up
LINC00885	8.40603e-110	0.366107	0.16	0.006	2.1659e-105	0.154	Up
VPS41	3.97477e-89	0.365919	0.254	0.076	1.02414e-84	0.178	Up
COMTD1	4.88195e-107	0.365816	0.237	0.051	1.25788e-102	0.186	Up
PHIP	2.03835e-71	0.365478	0.454	0.239	5.25202e-67	0.215	Up
PSMB3	1.18081e-82	0.36532	0.579	0.339	3.04248e-78	0.24	Up
ATP5F1A	1.47346e-71	0.364916	0.581	0.356	3.79652e-67	0.225	Up
CBX4	5.49804e-78	0.364834	0.363	0.162	1.41662e-73	0.201	Up
UBAP2	3.81039e-88	0.364755	0.262	0.082	9.81785e-84	0.18	Up
IL9R	3.25821e-103	0.364629	0.161	0.011	8.39511e-99	0.15	Up
PCNX2	1.06335e-72	0.364379	0.275	0.106	2.73982e-68	0.169	Up
XPO1	3.68705e-86	0.363774	0.328	0.128	9.50004e-82	0.2	Up
DNAJC2	4.79739e-97	0.363621	0.351	0.132	1.23609e-92	0.219	Up
MZT2B	6.08892e-53	0.363551	0.742	0.631	1.56887e-48	0.111	Up
SFI1	5.94754e-89	0.362831	0.314	0.117	1.53244e-84	0.197	Up
RAPGEF2	2.5995e-68	0.362576	0.295	0.125	6.69787e-64	0.17	Up
ARL6IP1	3.70434e-62	0.36248	0.581	0.353	9.5446e-58	0.228	Up
STRBP	3.68102e-85	0.362415	0.237	0.069	9.4845e-81	0.168	Up
FUT7	4.46145e-77	0.362313	0.159	0.028	1.14954e-72	0.131	Up
COX6A1	7.42451e-63	0.362052	0.734	0.578	1.913e-58	0.156	Up
CLNK	1.89646e-67	0.361816	0.107	0.006	4.88643e-63	0.101	Up
HTATSF1	3.46065e-89	0.361686	0.368	0.153	8.91671e-85	0.215	Up
SCMH1	2.58139e-73	0.361491	0.229	0.075	6.65122e-69	0.154	Up
AC018511.5	4.4109e-91	0.361187	0.131	0.003	1.13651e-86	0.128	Up
TAF7	3.17717e-81	0.36114	0.537	0.288	8.18629e-77	0.249	Up
EHD4	2.86786e-94	0.36078	0.346	0.133	7.38933e-90	0.213	Up
CRACR2B	2.97014e-103	0.360736	0.149	0.004	7.65286e-99	0.145	Up
SNX14	3.40647e-84	0.360689	0.255	0.081	8.7771e-80	0.174	Up
PURB	5.82329e-101	0.360556	0.229	0.051	1.50043e-96	0.178	Up
MAP3K14	7.7748e-86	0.360458	0.21	0.052	2.00325e-81	0.158	Up
KLF4	1.82586e-61	0.360216	0.134	0.026	4.70451e-57	0.108	Up
SPIDR	3.43487e-72	0.360125	0.326	0.142	8.85028e-68	0.184	Up
BMP2K	1.62888e-72	0.359575	0.179	0.044	4.19697e-68	0.135	Up
LINC02424	2.40169e-75	0.359554	0.105	0	6.1882e-71	0.105	Up
NAB2	1.39367e-109	0.359492	0.207	0.032	3.59093e-105	0.175	Up
CSNK1G3	2.21146e-76	0.359463	0.275	0.103	5.69805e-72	0.172	Up
MARF1	3.23341e-64	0.35928	0.268	0.112	8.33119e-60	0.156	Up
ANAPC11	4.43702e-83	0.359091	0.442	0.215	1.14324e-78	0.227	Up
VMP1	1.94408e-77	0.358592	0.4	0.188	5.00913e-73	0.212	Up
DCTPP1	2.96343e-102	0.358114	0.231	0.051	7.63559e-98	0.18	Up
ANKRD17	6.5461e-66	0.357987	0.415	0.214	1.68667e-61	0.201	Up
AC005537.1	5.32204e-89	0.357935	0.128	0.003	1.37128e-84	0.125	Up
RFX3	3.91235e-34	0.357614	0.344	0.212	1.00805e-29	0.132	Up
C12orf42	2.02468e-45	0.357503	0.109	0.025	5.2168e-41	0.084	Up
PARVB	2.34938e-106	0.357443	0.207	0.034	6.0534e-102	0.173	Up
PEBP1	1.49663e-67	0.356997	0.595	0.375	3.85622e-63	0.22	Up
COPS6	2.13666e-95	0.356996	0.404	0.17	5.50532e-91	0.234	Up
PRDM5	9.09711e-71	0.356861	0.109	0.005	2.34396e-66	0.104	Up
RBBP4	2.40275e-89	0.356819	0.432	0.197	6.19092e-85	0.235	Up
KIF3A	1.28545e-92	0.356214	0.241	0.065	3.3121e-88	0.176	Up
HNRNPAB	9.25077e-76	0.356002	0.46	0.236	2.38355e-71	0.224	Up
RSBN1L	1.8167e-105	0.355929	0.446	0.189	4.68091e-101	0.257	Up
LINC01006	2.45091e-102	0.354543	0.154	0.008	6.31502e-98	0.146	Up
UQCRH	2.43978e-60	0.354517	0.681	0.496	6.28634e-56	0.185	Up
NUDT1	3.37168e-92	0.354293	0.302	0.105	8.68748e-88	0.197	Up
TUBA1C	1.24267e-89	0.353749	0.401	0.175	3.20186e-85	0.226	Up
MAP4K4	3.09266e-70	0.353125	0.485	0.261	7.96854e-66	0.224	Up
STAT3	9.03887e-50	0.352901	0.73	0.546	2.32895e-45	0.184	Up
ENTR1	3.91118e-103	0.352846	0.273	0.076	1.00776e-98	0.197	Up
SCFD2	1.62261e-62	0.352841	0.242	0.095	4.18081e-58	0.147	Up
MED10	3.4068e-78	0.352833	0.438	0.215	8.77796e-74	0.223	Up
EID1	4.15833e-72	0.352768	0.605	0.368	1.07144e-67	0.237	Up
GPHN	1.62866e-62	0.352556	0.335	0.161	4.19641e-58	0.174	Up
GNB1	2.66434e-62	0.352503	0.533	0.311	6.86494e-58	0.222	Up
SMCO4	4.1562e-73	0.352453	0.16	0.032	1.07089e-68	0.128	Up
PPIB	1.57441e-66	0.352396	0.745	0.575	4.05663e-62	0.17	Up
WWC1	2.21967e-72	0.352124	0.123	0.012	5.71921e-68	0.111	Up
PRKAR1A	6.03252e-82	0.35146	0.485	0.247	1.55434e-77	0.238	Up
EIF4H	3.51035e-81	0.351263	0.5	0.257	9.04477e-77	0.243	Up
ITGB8	7.07871e-73	0.351139	0.116	0.007	1.8239e-68	0.109	Up
NDUFAF8	2.69854e-86	0.351052	0.353	0.146	6.95306e-82	0.207	Up
SNX13	2.10402e-74	0.350946	0.254	0.09	5.42122e-70	0.164	Up
SCAI	7.18369e-86	0.350863	0.217	0.056	1.85095e-81	0.161	Up
SUMF2	5.66553e-97	0.350787	0.352	0.132	1.45978e-92	0.22	Up
LMTK2	5.1244e-80	0.350703	0.263	0.09	1.32035e-75	0.173	Up
PRKRIP1	5.16102e-90	0.350258	0.312	0.113	1.32979e-85	0.199	Up
ZC3HAV1	1.08733e-56	0.349876	0.688	0.469	2.80161e-52	0.219	Up
UBE2Z	1.06643e-92	0.349742	0.298	0.101	2.74776e-88	0.197	Up
AFF4	3.36994e-82	0.349608	0.433	0.207	8.68299e-78	0.226	Up
ARHGAP31	4.07078e-75	0.349489	0.169	0.036	1.04888e-70	0.133	Up
ATP11B	2.81221e-73	0.349234	0.451	0.233	7.24595e-69	0.218	Up
PHTF2	1.35383e-77	0.349129	0.4	0.189	3.48827e-73	0.211	Up
SLC41A2	2.59615e-81	0.348404	0.132	0.01	6.68924e-77	0.122	Up
POLD4	1.76853e-90	0.348337	0.508	0.251	4.5568e-86	0.257	Up
HSPA4	1.94079e-95	0.347981	0.379	0.151	5.00063e-91	0.228	Up
PMAIP1	4.5665e-94	0.347825	0.316	0.113	1.1766e-89	0.203	Up
LPP	1.86229e-63	0.347553	0.414	0.216	4.79837e-59	0.198	Up
ADRM1	1.2491e-91	0.34696	0.434	0.197	3.21844e-87	0.237	Up
MCM3	1.2291e-78	0.346802	0.216	0.062	3.1669e-74	0.154	Up
LAG3	1.25586e-81	0.346535	0.185	0.04	3.23585e-77	0.145	Up
CHD4	9.58143e-89	0.346336	0.378	0.16	2.46875e-84	0.218	Up
AC007785.1	1.26049e-70	0.346251	0.105	0.003	3.24778e-66	0.102	Up
LRMP	2.21427e-65	0.34598	0.209	0.07	5.70528e-61	0.139	Up
MPLKIP	6.5767e-106	0.345776	0.295	0.087	1.69455e-101	0.208	Up
AVL9	6.13704e-74	0.345247	0.251	0.089	1.58127e-69	0.162	Up
PLOD3	2.69133e-100	0.345125	0.204	0.037	6.93448e-96	0.167	Up
C20orf204	3.40009e-89	0.345019	0.14	0.009	8.76068e-85	0.131	Up
RAB3GAP2	3.62709e-77	0.344637	0.297	0.115	9.34556e-73	0.182	Up
SNHG15	3.07656e-69	0.344027	0.459	0.245	7.92706e-65	0.214	Up
ACVR2A	1.19706e-64	0.343943	0.172	0.047	3.08433e-60	0.125	Up
MDH1	1.09557e-88	0.343879	0.453	0.212	2.82285e-84	0.241	Up
HMGN1	1.01527e-66	0.343576	0.664	0.445	2.61595e-62	0.219	Up
CHST2	2.49196e-97	0.343364	0.15	0.009	6.42078e-93	0.141	Up
TXNL4A	3.45463e-71	0.343364	0.527	0.298	8.9012e-67	0.229	Up
LRRC8C	9.57859e-63	0.343184	0.416	0.221	2.46802e-58	0.195	Up
UBE2I	3.28531e-78	0.342945	0.523	0.279	8.46493e-74	0.244	Up
PFN1	3.33324e-57	0.342696	0.911	0.928	8.58843e-53	-0.017	Up
AHRR	2.87687e-72	0.342645	0.113	0.006	7.41254e-68	0.107	Up
IL21R	1.70985e-55	0.342491	0.375	0.2	4.4056e-51	0.175	Up
ZMYM2	1.02094e-59	0.342198	0.454	0.254	2.63055e-55	0.2	Up
DGKH	7.76279e-72	0.341438	0.201	0.058	2.00016e-67	0.143	Up
EVC	2.77481e-90	0.341274	0.137	0.006	7.14958e-86	0.131	Up
SERPINE2	6.7557e-72	0.341175	0.115	0.008	1.74067e-67	0.107	Up
SFXN1	4.84101e-63	0.340976	0.471	0.26	1.24733e-58	0.211	Up
CUL1	1.46993e-80	0.340661	0.387	0.173	3.78742e-76	0.214	Up
GARS	1.63805e-89	0.340593	0.324	0.121	4.2206e-85	0.203	Up
ACOT7	6.57694e-87	0.340237	0.191	0.039	1.69461e-82	0.152	Up
STAC	1.47501e-85	0.339907	0.128	0.005	3.8005e-81	0.123	Up
CACNA1D	5.99484e-74	0.339563	0.121	0.01	1.54463e-69	0.111	Up
CEP83	3.22466e-77	0.339406	0.23	0.072	8.30865e-73	0.158	Up
CEP170	2.32914e-83	0.339389	0.242	0.074	6.00126e-79	0.168	Up
KDM7A	1.11097e-55	0.339385	0.319	0.159	2.86251e-51	0.16	Up
BICDL1	3.56088e-33	0.339352	0.405	0.263	9.17496e-29	0.142	Up
TMSB4X	1.19858e-132	0.339125	0.992	0.998	3.08827e-128	-0.006	Up
LAGE3	1.03066e-79	0.338525	0.349	0.15	2.65559e-75	0.199	Up
BAIAP3	1.07713e-78	0.338502	0.118	0.004	2.77532e-74	0.114	Up
WDR1	5.78101e-73	0.338426	0.553	0.318	1.48953e-68	0.235	Up
POM121C	2.18241e-83	0.338297	0.312	0.118	5.6232e-79	0.194	Up
NDUFA13	2.01201e-65	0.33802	0.713	0.526	5.18416e-61	0.187	Up
AP000787.1	3.89305e-67	0.337647	0.365	0.178	1.00308e-62	0.187	Up
RHOB	4.13665e-46	0.337493	0.2	0.085	1.06585e-41	0.115	Up
AP1M1	1.26181e-78	0.337485	0.303	0.119	3.25117e-74	0.184	Up
MIF4GD	2.40662e-107	0.337449	0.286	0.081	6.20089e-103	0.205	Up
RFC1	5.27118e-77	0.337272	0.37	0.167	1.35817e-72	0.203	Up
LIMD2	4.08685e-35	0.336976	0.73	0.628	1.05302e-30	0.102	Up
LINC00426	5.50277e-81	0.336573	0.177	0.036	1.41784e-76	0.141	Up
LINC00963	4.8475e-90	0.336532	0.234	0.062	1.24901e-85	0.172	Up
ARL6IP5	1.384e-57	0.336387	0.687	0.495	3.56601e-53	0.192	Up
SIK3	7.80536e-38	0.336227	0.681	0.503	2.01113e-33	0.178	Up
GTF3C1	9.94957e-85	0.336207	0.269	0.09	2.56361e-80	0.179	Up
ZNF706	3.15642e-73	0.335965	0.545	0.308	8.13283e-69	0.237	Up
RER1	1.03745e-90	0.335931	0.402	0.171	2.67309e-86	0.231	Up
NT5C	6.65453e-105	0.335914	0.332	0.111	1.71461e-100	0.221	Up
HSP90AB1	3.0617e-67	0.334531	0.869	0.801	7.88877e-63	0.068	Up
DAD1	1.55625e-72	0.334465	0.63	0.389	4.00983e-68	0.241	Up
PSMD8	4.99788e-82	0.334315	0.507	0.263	1.28775e-77	0.244	Up
RIC1	4.54716e-64	0.333875	0.285	0.122	1.17162e-59	0.163	Up
TMEM256	3.01471e-86	0.333629	0.403	0.179	7.7677e-82	0.224	Up
SYPL1	5.40343e-80	0.333269	0.476	0.241	1.39225e-75	0.235	Up
TP53INP1	4.89121e-63	0.333192	0.165	0.044	1.26027e-58	0.121	Up
CCND3	4.0572e-40	0.333025	0.647	0.482	1.04538e-35	0.165	Up
SUB1	2.88802e-47	0.332747	0.782	0.648	7.44128e-43	0.134	Up
ODC1	1.16044e-57	0.332465	0.489	0.29	2.98999e-53	0.199	Up
CAMSAP1	9.29658e-86	0.331863	0.191	0.04	2.39536e-81	0.151	Up
GTDC1	1.35628e-72	0.331862	0.235	0.079	3.4946e-68	0.156	Up
BIRC6	1.25272e-57	0.3316	0.51	0.298	3.22776e-53	0.212	Up
CRNDE	2.58427e-95	0.331451	0.142	0.006	6.65863e-91	0.136	Up
ALDOA	2.5257e-49	0.331234	0.727	0.59	6.50773e-45	0.137	Up
IL1RAP	5.95094e-69	0.331023	0.158	0.034	1.53332e-64	0.124	Up
DNAJB6	1.95254e-49	0.33097	0.604	0.395	5.03092e-45	0.209	Up
SLC12A2	5.45783e-62	0.330948	0.261	0.108	1.40627e-57	0.153	Up
GPR68	3.52813e-98	0.330508	0.215	0.044	9.09059e-94	0.171	Up
FAM50A	4.74324e-93	0.330084	0.324	0.116	1.22214e-88	0.208	Up
AP2S1	1.01933e-88	0.330002	0.382	0.16	2.6264e-84	0.222	Up
BRD7	9.63312e-68	0.329415	0.388	0.192	2.48207e-63	0.196	Up
RAP1B	6.70699e-39	0.329397	0.652	0.479	1.72812e-34	0.173	Up
NDUFV1	7.1387e-91	0.329154	0.458	0.213	1.83936e-86	0.245	Up
ARNTL	2.42205e-63	0.328815	0.268	0.112	6.24065e-59	0.156	Up
KIF1B	4.74109e-80	0.328665	0.185	0.041	1.22159e-75	0.144	Up
SQSTM1	1.2643e-55	0.328451	0.656	0.436	3.2576e-51	0.22	Up
NDUFA2	7.57417e-74	0.327993	0.454	0.233	1.95156e-69	0.221	Up
NDUFS4	1.01569e-83	0.327988	0.313	0.119	2.61701e-79	0.194	Up
PKN2	3.31223e-74	0.327944	0.326	0.138	8.53429e-70	0.188	Up
NDUFC2	1.59218e-73	0.327747	0.57	0.329	4.1024e-69	0.241	Up
SH3BGRL3	2.81724e-51	0.327644	0.866	0.847	7.2589e-47	0.019	Up
VEZT	1.8119e-85	0.32751	0.294	0.104	4.66854e-81	0.19	Up
MAGEH1	8.30249e-72	0.327407	0.229	0.077	2.13922e-67	0.152	Up
BCAP29	1.43677e-103	0.326959	0.243	0.057	3.70199e-99	0.186	Up
HOXA10	2.75609e-86	0.326908	0.123	0.002	7.10134e-82	0.121	Up
ANKRD36C	2.78222e-67	0.326846	0.272	0.11	7.16866e-63	0.162	Up
RAD9A	3.74086e-81	0.326456	0.177	0.036	9.6387e-77	0.141	Up
SLC9A3R1	4.27911e-76	0.326277	0.457	0.231	1.10255e-71	0.226	Up
RNF187	8.32618e-99	0.325705	0.341	0.122	2.14532e-94	0.219	Up
GBF1	1.7408e-73	0.325358	0.301	0.121	4.48534e-69	0.18	Up
SERF2	9.98842e-55	0.325188	0.85	0.815	2.57362e-50	0.035	Up
BLVRA	1.04768e-90	0.325078	0.268	0.083	2.69946e-86	0.185	Up
CYTH4	8.31279e-80	0.325067	0.215	0.06	2.14187e-75	0.155	Up
LRIF1	1.19701e-73	0.324983	0.218	0.068	3.08421e-69	0.15	Up
VKORC1L1	1.0755e-90	0.324848	0.205	0.044	2.77113e-86	0.161	Up
MEAF6	1.182e-90	0.324186	0.399	0.169	3.04553e-86	0.23	Up
OGDH	4.77501e-67	0.324174	0.454	0.241	1.23033e-62	0.213	Up
CHSY1	8.0979e-72	0.323705	0.147	0.025	2.0865e-67	0.122	Up
PPP2R1A	7.27706e-75	0.323528	0.488	0.258	1.87501e-70	0.23	Up
XXYLT1	4.81781e-78	0.323464	0.152	0.023	1.24136e-73	0.129	Up
HINT1	7.84893e-52	0.323321	0.83	0.783	2.02236e-47	0.047	Up
NAA10	3.16147e-96	0.323222	0.398	0.164	8.14584e-92	0.234	Up
SRM	4.04666e-74	0.323047	0.361	0.164	1.04266e-69	0.197	Up
TLK1	1.77356e-59	0.322925	0.52	0.302	4.56977e-55	0.218	Up
ATP11A	7.33629e-75	0.322664	0.192	0.05	1.89027e-70	0.142	Up
MRTFA	3.78524e-71	0.322352	0.322	0.138	9.75305e-67	0.184	Up
NME3	9.09357e-81	0.322175	0.47	0.238	2.34305e-76	0.232	Up
QSOX1	5.23922e-90	0.322066	0.193	0.038	1.34994e-85	0.155	Up
FCGBP	1.69125e-75	0.321921	0.129	0.013	4.35767e-71	0.116	Up
LRPAP1	2.35434e-89	0.321852	0.395	0.168	6.0662e-85	0.227	Up
TCF12	5.99665e-55	0.321714	0.365	0.191	1.5451e-50	0.174	Up
AC127526.2	8.44327e-76	0.321354	0.134	0.015	2.17549e-71	0.119	Up
NSF	2.92996e-61	0.321285	0.351	0.172	7.54933e-57	0.179	Up
SEPTIN6	4.51203e-51	0.321171	0.733	0.549	1.16257e-46	0.184	Up
CLPP	1.6797e-93	0.32111	0.407	0.172	4.32792e-89	0.235	Up
GNAI2	1.54413e-55	0.3211	0.677	0.485	3.97861e-51	0.192	Up
AKR1C3	3.41854e-83	0.320817	0.135	0.01	8.80822e-79	0.125	Up
RPL39L	2.26363e-91	0.320703	0.169	0.023	5.83247e-87	0.146	Up
SLC35F2	5.34691e-94	0.320553	0.17	0.022	1.37769e-89	0.148	Up
POLD2	2.38036e-87	0.32053	0.257	0.079	6.13323e-83	0.178	Up
RALY	6.96081e-72	0.320267	0.561	0.315	1.79352e-67	0.246	Up
MRPL4	1.10462e-101	0.320069	0.345	0.122	2.84616e-97	0.223	Up
FARS2	1.21606e-58	0.319944	0.253	0.105	3.1333e-54	0.148	Up
DMTF1	3.81459e-65	0.319651	0.273	0.112	9.82866e-61	0.161	Up
EPCAM	2.5757e-73	0.319645	0.118	0.008	6.63654e-69	0.11	Up
NPEPPS	3.8013e-79	0.319477	0.327	0.133	9.79444e-75	0.194	Up
CDON	6.0617e-80	0.31935	0.124	0.006	1.56186e-75	0.118	Up
QSOX2	1.40913e-60	0.319118	0.159	0.042	3.63076e-56	0.117	Up
BCL2L1	1.97987e-79	0.319024	0.193	0.046	5.10132e-75	0.147	Up
NSD1	1.35438e-73	0.318879	0.331	0.142	3.4897e-69	0.189	Up
ECPAS	8.76844e-80	0.318588	0.277	0.099	2.25928e-75	0.178	Up
PAN3	8.01631e-60	0.318497	0.408	0.216	2.06548e-55	0.192	Up
SPEN	2.4747e-75	0.318385	0.403	0.19	6.3763e-71	0.213	Up
CAMKMT	2.75875e-53	0.31827	0.278	0.13	7.1082e-49	0.148	Up
MCM5	1.22519e-67	0.318072	0.176	0.047	3.15683e-63	0.129	Up
TRAPPC9	1.37745e-52	0.317775	0.341	0.176	3.54913e-48	0.165	Up
TTC7A	2.64359e-76	0.317507	0.237	0.076	6.81148e-72	0.161	Up
MTDH	1.01726e-66	0.317481	0.61	0.373	2.62107e-62	0.237	Up
ZNRF1	5.84588e-89	0.317458	0.3	0.105	1.50625e-84	0.195	Up
IL2RB	2.35852e-78	0.317166	0.386	0.177	6.07695e-74	0.209	Up
TNFAIP8	3.18212e-41	0.316614	0.612	0.426	8.19906e-37	0.186	Up
MZT2A	3.59978e-50	0.316277	0.626	0.44	9.27518e-46	0.186	Up
AGPAT2	1.21902e-102	0.315959	0.246	0.058	3.14092e-98	0.188	Up
SGMS1	1.32707e-71	0.315914	0.305	0.127	3.41932e-67	0.178	Up
RAD51B	2.52534e-43	0.315509	0.298	0.158	6.5068e-39	0.14	Up
USP34	4.10291e-57	0.315509	0.495	0.284	1.05716e-52	0.211	Up
MTX2	3.61505e-92	0.31546	0.215	0.049	9.31455e-88	0.166	Up
SMAD3	6.16182e-60	0.314851	0.255	0.105	1.58765e-55	0.15	Up
EEA1	2.15136e-71	0.314653	0.294	0.118	5.5432e-67	0.176	Up
ATP5MG	2.12955e-56	0.314503	0.826	0.771	5.487e-52	0.055	Up
LY9	5.70907e-77	0.314486	0.331	0.139	1.471e-72	0.192	Up
PICALM	6.56127e-68	0.314262	0.358	0.167	1.69058e-63	0.191	Up
TRAV26-1	1.39005e-60	0.313883	0.156	0.04	3.5816e-56	0.116	Up
LMCD1	8.1904e-85	0.313877	0.134	0.009	2.11034e-80	0.125	Up
TRAV1-1	3.10185e-71	0.313837	0.138	0.02	7.99222e-67	0.118	Up
INSIG1	2.84136e-61	0.313361	0.406	0.213	7.32105e-57	0.193	Up
PRRC2B	2.63781e-60	0.313233	0.464	0.254	6.79658e-56	0.21	Up
VPS25	1.90852e-95	0.312969	0.208	0.042	4.9175e-91	0.166	Up
PLD6	3.37635e-84	0.312707	0.137	0.011	8.69951e-80	0.126	Up
VCP	1.02044e-78	0.312441	0.574	0.323	2.62926e-74	0.251	Up
SET	1.29805e-47	0.312381	0.668	0.481	3.34455e-43	0.187	Up
ZBTB17	3.91734e-79	0.312014	0.19	0.044	1.00934e-74	0.146	Up
ETFA	1.09141e-90	0.311775	0.35	0.136	2.81212e-86	0.214	Up
AEBP1	4.87997e-74	0.311414	0.137	0.018	1.25737e-69	0.119	Up
CRADD	1.62781e-35	0.310955	0.156	0.067	4.19422e-31	0.089	Up
RPTOR	2.51195e-62	0.310694	0.265	0.11	6.47228e-58	0.155	Up
MPST	3.98377e-91	0.310658	0.181	0.03	1.02646e-86	0.151	Up
TSTD1	3.31524e-68	0.31055	0.511	0.285	8.54205e-64	0.226	Up
TNIP3	1.29063e-61	0.310243	0.131	0.024	3.32543e-57	0.107	Up
FBXL20	6.07191e-67	0.310232	0.229	0.081	1.56449e-62	0.148	Up
SLAIN1	3.82603e-74	0.30994	0.189	0.048	9.85815e-70	0.141	Up
SCLT1	1.51829e-63	0.309695	0.379	0.189	3.91202e-59	0.19	Up
SIAH2	8.44708e-56	0.309634	0.466	0.27	2.17647e-51	0.196	Up
TMUB1	3.8067e-87	0.309159	0.436	0.198	9.80836e-83	0.238	Up
CDH4	6.70273e-71	0.308779	0.11	0.006	1.72703e-66	0.104	Up
ALYREF	3.25909e-67	0.308724	0.448	0.234	8.39738e-63	0.214	Up
TNIP1	1.3865e-74	0.308693	0.411	0.197	3.57245e-70	0.214	Up
C16orf87	3.42844e-91	0.308622	0.223	0.054	8.83371e-87	0.169	Up
TARBP1	3.18061e-68	0.308469	0.218	0.072	8.19516e-64	0.146	Up
ILK	3.38837e-94	0.308423	0.301	0.1	8.73047e-90	0.201	Up
PSMB1	2.70152e-62	0.308035	0.593	0.371	6.96075e-58	0.222	Up
TNS4	8.88647e-65	0.30796	0.127	0.019	2.28969e-60	0.108	Up
NDUFA7	8.64094e-88	0.307846	0.402	0.176	2.22642e-83	0.226	Up
ANKRD13D	5.50814e-88	0.307602	0.37	0.153	1.41923e-83	0.217	Up
SREBF2	1.56472e-62	0.307322	0.33	0.155	4.03165e-58	0.175	Up
DOCK8	3.25347e-39	0.307078	0.56	0.379	8.38289e-35	0.181	Up
DMAC1	4.27003e-96	0.306969	0.298	0.097	1.10022e-91	0.201	Up
GALM	1.09878e-51	0.30633	0.215	0.088	2.83112e-47	0.127	Up
LINC00384	1.70312e-68	0.306209	0.107	0.006	4.38827e-64	0.101	Up
UBA6	1.46758e-72	0.306164	0.32	0.135	3.78136e-68	0.185	Up
PPP1R35	9.25628e-95	0.306123	0.399	0.165	2.38497e-90	0.234	Up
PPP1R15A	1.81572e-75	0.305898	0.753	0.532	4.67838e-71	0.221	Up
PAPSS1	7.9727e-88	0.305877	0.24	0.067	2.05425e-83	0.173	Up
EIF4G3	1.66719e-62	0.305713	0.274	0.115	4.29569e-58	0.159	Up
NUDCD3	3.86924e-74	0.305566	0.26	0.094	9.96948e-70	0.166	Up
CDK13	2.29349e-62	0.305391	0.426	0.224	5.90942e-58	0.202	Up
USP42	1.59773e-78	0.304918	0.252	0.084	4.1167e-74	0.168	Up
FSCN1	1.10889e-75	0.30491	0.169	0.035	2.85718e-71	0.134	Up
NNT	5.97193e-69	0.303842	0.212	0.067	1.53873e-64	0.145	Up
HVCN1	3.21039e-77	0.30379	0.138	0.016	8.27188e-73	0.122	Up
ARPC5	2.52736e-60	0.30346	0.544	0.327	6.51199e-56	0.217	Up
SLC39A14	3.81726e-62	0.302797	0.119	0.017	9.83554e-58	0.102	Up
CD52	2.65633e-29	0.302655	0.833	0.826	6.84429e-25	0.007	Up
45719	7.96203e-49	0.302607	0.263	0.126	2.0515e-44	0.137	Up
LRCH3	6.15289e-65	0.302552	0.28	0.116	1.58535e-60	0.164	Up
FP671120.4	0.0249961	0.302354	0.732	0.658	1	0.074	Nonsence
NUSAP1	6.85841e-48	0.302166	0.107	0.022	1.76714e-43	0.085	Up
SNRNP70	2.50176e-70	0.302142	0.477	0.249	6.44604e-66	0.228	Up
KIAA0232	1.73683e-71	0.301715	0.294	0.119	4.47511e-67	0.175	Up
SH3GLB2	3.3729e-88	0.301255	0.253	0.075	8.6906e-84	0.178	Up
HMGN2	1.74239e-16	0.301052	0.574	0.437	4.48944e-12	0.137	Up
FIS1	5.35813e-66	0.301016	0.495	0.273	1.38058e-61	0.222	Up
NRDC	1.13045e-65	0.300875	0.392	0.195	2.91271e-61	0.197	Up
RNF216	6.89997e-66	0.300492	0.386	0.187	1.77785e-61	0.199	Up
PTP4A3	9.3307e-66	0.300279	0.159	0.037	2.40415e-61	0.122	Up
DCAF6	2.32988e-69	0.300066	0.253	0.094	6.00316e-65	0.159	Up
DLG1	1.32266e-55	0.299837	0.336	0.168	3.40798e-51	0.168	Up
SETD5	7.06789e-65	0.299716	0.353	0.167	1.82111e-60	0.186	Up
PPP3R1	5.042e-66	0.299541	0.369	0.177	1.29912e-61	0.192	Up
RBM6	8.60657e-56	0.299346	0.364	0.186	2.21757e-51	0.178	Up
ATP5MD	3.39895e-54	0.299173	0.595	0.391	8.75773e-50	0.204	Up
PSMB7	4.70762e-84	0.299077	0.373	0.158	1.21297e-79	0.215	Up
SLC5A3	1.86139e-66	0.298995	0.19	0.055	4.79605e-62	0.135	Up
TRPM7	2.68602e-65	0.298878	0.311	0.137	6.92079e-61	0.174	Up
ANKH	1.76762e-61	0.298492	0.298	0.133	4.55444e-57	0.165	Up
UQCR10	9.71895e-57	0.298319	0.587	0.371	2.50419e-52	0.216	Up
UNC13D	1.21694e-79	0.298149	0.215	0.059	3.13558e-75	0.156	Up
LYST	9.87859e-47	0.298062	0.371	0.209	2.54532e-42	0.162	Up
MRPS34	8.09049e-84	0.298018	0.399	0.177	2.0846e-79	0.222	Up
AP3B1	2.3652e-65	0.29778	0.365	0.174	6.09419e-61	0.191	Up
RAB25	7.00604e-68	0.297482	0.118	0.012	1.80518e-63	0.106	Up
STAU2	3.53968e-60	0.29746	0.22	0.081	9.12035e-56	0.139	Up
ZFHX3	3.4663e-67	0.297382	0.11	0.008	8.93128e-63	0.102	Up
LSM8	1.17993e-71	0.297297	0.535	0.292	3.0402e-67	0.243	Up
WDR7	2.1544e-53	0.296928	0.232	0.097	5.55103e-49	0.135	Up
C14orf132	9.02236e-80	0.296655	0.123	0.006	2.3247e-75	0.117	Up
HS2ST1	2.68856e-58	0.296514	0.278	0.124	6.92735e-54	0.154	Up
SH3BP1	1.45852e-82	0.296499	0.331	0.131	3.75801e-78	0.2	Up
AC068279.2	2.65632e-63	0.296452	0.125	0.019	6.84427e-59	0.106	Up
SEPHS2	2.71432e-83	0.296378	0.252	0.079	6.99372e-79	0.173	Up
TSPOAP1	7.86515e-71	0.296057	0.133	0.018	2.02654e-66	0.115	Up
ECH1	1.12254e-86	0.296054	0.422	0.189	2.89233e-82	0.233	Up
AC018816.1	1.85214e-41	0.296023	0.143	0.051	4.77224e-37	0.092	Up
AMOT	3.03245e-77	0.295914	0.121	0.007	7.81342e-73	0.114	Up
DUSP23	1.04167e-97	0.295665	0.245	0.062	2.68398e-93	0.183	Up
R3HDM1	3.07024e-63	0.29565	0.269	0.11	7.91078e-59	0.159	Up
ALDH5A1	1.1035e-81	0.295396	0.15	0.019	2.84328e-77	0.131	Up
TRA2A	3.33043e-52	0.295105	0.49	0.286	8.58118e-48	0.204	Up
TMEM168	7.54121e-64	0.294965	0.206	0.068	1.94307e-59	0.138	Up
ABI2	1.68895e-80	0.29459	0.177	0.036	4.35174e-76	0.141	Up
DDX39A	4.75041e-75	0.294461	0.388	0.18	1.22399e-70	0.208	Up
FNIP1	4.3431e-62	0.294256	0.28	0.119	1.11904e-57	0.161	Up
YWHAE	2.69457e-74	0.29425	0.447	0.221	6.94282e-70	0.226	Up
ERBIN	2.01978e-57	0.293989	0.366	0.186	5.20417e-53	0.18	Up
RDH10	3.77446e-65	0.293793	0.11	0.01	9.72527e-61	0.1	Up
GMFG	3.29874e-48	0.293739	0.745	0.609	8.49953e-44	0.136	Up
DANCR	2.12917e-71	0.293494	0.358	0.163	5.48601e-67	0.195	Up
TRIM2	7.44043e-61	0.293173	0.108	0.012	1.9171e-56	0.096	Up
CYP51A1	8.72664e-76	0.293091	0.329	0.137	2.24851e-71	0.192	Up
FRYL	2.22252e-57	0.2925	0.463	0.258	5.72655e-53	0.205	Up
IMPDH2	7.31741e-60	0.292411	0.417	0.223	1.8854e-55	0.194	Up
SHMT2	8.8677e-84	0.292236	0.264	0.086	2.28485e-79	0.178	Up
UBR4	2.40187e-55	0.292206	0.358	0.182	6.18866e-51	0.176	Up
DYRK1A	6.77828e-41	0.291928	0.378	0.219	1.74649e-36	0.159	Up
NUFIP2	6.30177e-60	0.291858	0.412	0.216	1.62372e-55	0.196	Up
PI4KA	2.36737e-62	0.291519	0.264	0.108	6.09977e-58	0.156	Up
TMED4	7.35504e-79	0.291406	0.435	0.208	1.8951e-74	0.227	Up
CAPNS1	1.99904e-74	0.291254	0.455	0.229	5.15073e-70	0.226	Up
LAMTOR4	1.58514e-54	0.290896	0.613	0.399	4.08427e-50	0.214	Up
MICAL3	6.59302e-79	0.290646	0.167	0.031	1.69876e-74	0.136	Up
FAM13B	1.54324e-55	0.290501	0.351	0.178	3.97632e-51	0.173	Up
OPTN	9.53038e-75	0.290266	0.499	0.259	2.4556e-70	0.24	Up
NDUFB5	6.66348e-74	0.28985	0.32	0.132	1.71691e-69	0.188	Up
LIMA1	1.3214e-75	0.289807	0.224	0.069	3.40471e-71	0.155	Up
MAP2K3	5.16085e-81	0.289612	0.277	0.096	1.32975e-76	0.181	Up
LASP1	7.05686e-80	0.289416	0.271	0.094	1.81827e-75	0.177	Up
FGFR1	8.98064e-66	0.289269	0.151	0.032	2.31395e-61	0.119	Up
KANSL1	7.77058e-48	0.289025	0.377	0.208	2.00217e-43	0.169	Up
FAM126A	2.5562e-69	0.28883	0.218	0.071	6.58631e-65	0.147	Up
CDK2AP2	1.2391e-65	0.288822	0.398	0.2	3.19266e-61	0.198	Up
DEK	1.35255e-50	0.288625	0.497	0.299	3.48498e-46	0.198	Up
UBL3	1.68302e-52	0.288565	0.353	0.184	4.33646e-48	0.169	Up
CLTC	6.38955e-67	0.288518	0.357	0.166	1.64633e-62	0.191	Up
SAP30	4.67775e-95	0.288401	0.2	0.038	1.20527e-90	0.162	Up
ARMC2	2.49986e-60	0.287998	0.113	0.015	6.44114e-56	0.098	Up
ZBTB32	2.03758e-66	0.287737	0.109	0.008	5.25003e-62	0.101	Up
GPR137B	6.17234e-60	0.287436	0.195	0.065	1.59037e-55	0.13	Up
MTMR1	1.69979e-61	0.287108	0.205	0.07	4.37969e-57	0.135	Up
NDUFAB1	2.66188e-68	0.286839	0.428	0.216	6.8586e-64	0.212	Up
MAP3K6	2.06681e-77	0.286807	0.134	0.014	5.32535e-73	0.12	Up
DEAF1	1.23041e-75	0.28673	0.251	0.086	3.17028e-71	0.165	Up
IL32	0.000761709	0.286568	0.85	0.886	1	-0.036	Nonsence
LSM2	1.61301e-72	0.286283	0.344	0.15	4.15608e-68	0.194	Up
XPR1	6.265e-56	0.286104	0.266	0.116	1.61424e-51	0.15	Up
PGD	2.93082e-84	0.285789	0.233	0.066	7.55155e-80	0.167	Up
GDI1	6.94215e-76	0.285667	0.359	0.157	1.78872e-71	0.202	Up
CTBP1	5.59551e-84	0.285572	0.402	0.178	1.44174e-79	0.224	Up
PEX14	3.67687e-62	0.285525	0.186	0.057	9.47382e-58	0.129	Up
TSC22D4	1.52378e-83	0.285501	0.402	0.179	3.92616e-79	0.223	Up
DKC1	1.59865e-82	0.285488	0.244	0.074	4.11907e-78	0.17	Up
RNH1	8.77029e-74	0.28541	0.457	0.231	2.25975e-69	0.226	Up
MXRA7	1.89909e-79	0.285042	0.191	0.045	4.8932e-75	0.146	Up
C11orf80	3.67356e-65	0.284559	0.153	0.034	9.4653e-61	0.119	Up
IER5	4.34106e-64	0.284222	0.347	0.164	1.11852e-59	0.183	Up
POU3F1	1.81987e-58	0.28406	0.115	0.017	4.68907e-54	0.098	Up
MTCH2	1.61536e-81	0.284001	0.26	0.085	4.16213e-77	0.175	Up
LGALS9	1.71484e-75	0.283983	0.253	0.087	4.41847e-71	0.166	Up
SLC7A1	6.16755e-67	0.283446	0.259	0.1	1.58913e-62	0.159	Up
STT3B	3.45696e-45	0.28324	0.416	0.243	8.90721e-41	0.173	Up
NUDT5	5.5786e-88	0.283041	0.317	0.116	1.43738e-83	0.201	Up
ZNF407	2.97603e-43	0.282994	0.214	0.097	7.66805e-39	0.117	Up
RAP1A	9.41641e-50	0.28284	0.643	0.424	2.42623e-45	0.219	Up
RALA	1.84326e-72	0.28273	0.44	0.22	4.74936e-68	0.22	Up
GLA	2.7153e-53	0.281826	0.185	0.066	6.99624e-49	0.119	Up
VMA21	1.06153e-81	0.281705	0.293	0.106	2.73514e-77	0.187	Up
SLC6A6	2.10782e-73	0.281675	0.236	0.078	5.43101e-69	0.158	Up
TXNDC11	9.26486e-59	0.281533	0.257	0.108	2.38719e-54	0.149	Up
RYBP	1.74415e-61	0.28097	0.253	0.102	4.49397e-57	0.151	Up
BRWD1	9.72817e-56	0.280919	0.352	0.177	2.50656e-51	0.175	Up
PIK3CD	2.93704e-57	0.280652	0.408	0.216	7.56758e-53	0.192	Up
HUWE1	3.45069e-49	0.280412	0.424	0.24	8.89105e-45	0.184	Up
CNIH4	5.93241e-76	0.280392	0.318	0.129	1.52854e-71	0.189	Up
RGS16	3.12522e-29	0.280376	0.114	0.045	8.05244e-25	0.069	Up
SUZ12	1.73963e-67	0.280366	0.392	0.19	4.48234e-63	0.202	Up
FAM102B	1.24661e-60	0.280299	0.312	0.143	3.21203e-56	0.169	Up
RAB8B	3.83551e-64	0.280052	0.482	0.261	9.88257e-60	0.221	Up
AL137003.1	4.90416e-66	0.279583	0.122	0.016	1.26361e-61	0.106	Up
IL17RE	4.9311e-79	0.279378	0.131	0.011	1.27055e-74	0.12	Up
PSMB2	1.66265e-73	0.279327	0.362	0.161	4.284e-69	0.201	Up
TNFSF14	4.08071e-68	0.279124	0.168	0.04	1.05143e-63	0.128	Up
DAP	8.56476e-57	0.279022	0.2	0.071	2.2068e-52	0.129	Up
TMEM131	4.30511e-58	0.279017	0.297	0.136	1.10925e-53	0.161	Up
TNRC18	5.10673e-75	0.278941	0.244	0.081	1.3158e-70	0.163	Up
MRPS24	2.41283e-79	0.27883	0.387	0.172	6.21689e-75	0.215	Up
SLC39A11	4.7551e-56	0.278785	0.172	0.054	1.2252e-51	0.118	Up
C5orf24	2.64747e-69	0.278717	0.216	0.069	6.82147e-65	0.147	Up
MPC2	8.19194e-85	0.278666	0.419	0.186	2.11074e-80	0.233	Up
POU2F2	9.41539e-71	0.278611	0.239	0.083	2.42597e-66	0.156	Up
MKLN1	3.26997e-52	0.278598	0.451	0.256	8.4254e-48	0.195	Up
IMPDH1	4.79848e-77	0.278581	0.232	0.072	1.23638e-72	0.16	Up
AKAP13	4.43419e-38	0.278548	0.734	0.557	1.14251e-33	0.177	Up
USP9X	4.03814e-46	0.278291	0.401	0.229	1.04047e-41	0.172	Up
TCEA3	3.11939e-61	0.27818	0.196	0.065	8.03742e-57	0.131	Up
ZFR	3.84467e-64	0.278095	0.388	0.191	9.90617e-60	0.197	Up
DLD	8.58672e-76	0.278052	0.307	0.121	2.21245e-71	0.186	Up
SSNA1	2.60065e-67	0.277801	0.346	0.159	6.70082e-63	0.187	Up
TMPRSS6	7.88587e-67	0.27772	0.101	0.004	2.03187e-62	0.097	Up
FXYD1	2.73753e-60	0.277714	0.193	0.064	7.05353e-56	0.129	Up
PIEZO1	1.5365e-69	0.277618	0.217	0.07	3.95893e-65	0.147	Up
RBBP7	2.03173e-74	0.277596	0.334	0.141	5.23495e-70	0.193	Up
NCOA5	2.64184e-67	0.277377	0.237	0.085	6.80698e-63	0.152	Up
BAX	6.12005e-45	0.277303	0.438	0.258	1.57689e-40	0.18	Up
SYNE3	5.08322e-73	0.277261	0.196	0.053	1.30974e-68	0.143	Up
KDELR2	4.58989e-78	0.277111	0.33	0.135	1.18263e-73	0.195	Up
HADHB	9.71368e-80	0.276989	0.32	0.125	2.50283e-75	0.195	Up
TWF2	1.08133e-77	0.276976	0.4	0.181	2.78616e-73	0.219	Up
POLR2G	1.36105e-80	0.276704	0.375	0.161	3.50687e-76	0.214	Up
KDM5B	1.3486e-60	0.276696	0.206	0.071	3.47481e-56	0.135	Up
HNRNPUL2	8.83465e-70	0.276664	0.388	0.184	2.27634e-65	0.204	Up
SMC4	8.52294e-57	0.276598	0.271	0.12	2.19602e-52	0.151	Up
PTPRM	3.50427e-24	0.276263	0.102	0.042	9.02911e-20	0.06	Up
MPP6	1.88507e-56	0.276198	0.18	0.059	4.85707e-52	0.121	Up
MRPL32	8.08146e-80	0.27608	0.274	0.096	2.08227e-75	0.178	Up
GET4	2.52178e-87	0.275788	0.273	0.088	6.49762e-83	0.185	Up
STK39	8.26657e-53	0.275668	0.262	0.117	2.12996e-48	0.145	Up
PHLDA1	5.31008e-57	0.275651	0.305	0.145	1.3682e-52	0.16	Up
ZMYM5	6.06043e-66	0.275634	0.24	0.089	1.56153e-61	0.151	Up
IAH1	7.72882e-86	0.27561	0.307	0.111	1.99141e-81	0.196	Up
RBBP8	5.01676e-66	0.275242	0.148	0.03	1.29262e-61	0.118	Up
BTRC	2.1391e-58	0.275241	0.185	0.06	5.51161e-54	0.125	Up
WDR26	3.15762e-62	0.275088	0.317	0.145	8.13593e-58	0.172	Up
TRAPPC5	1.80459e-74	0.274927	0.445	0.217	4.6497e-70	0.228	Up
MAST4	1.31135e-18	0.274732	0.151	0.087	3.37884e-14	0.064	Up
RAN	4.60063e-27	0.274623	0.684	0.555	1.1854e-22	0.129	Up
ARID1A	9.51957e-68	0.274538	0.326	0.142	2.45281e-63	0.184	Up
DPM2	7.99138e-88	0.274509	0.207	0.047	2.05906e-83	0.16	Up
LCORL	4.79695e-69	0.274486	0.189	0.053	1.23598e-64	0.136	Up
BDP1	1.6885e-52	0.27431	0.407	0.222	4.3506e-48	0.185	Up
STYXL1	1.52704e-77	0.274169	0.167	0.032	3.93457e-73	0.135	Up
PAOX	2.16701e-83	0.273903	0.15	0.018	5.58351e-79	0.132	Up
TMED3	2.59312e-87	0.272866	0.276	0.089	6.68142e-83	0.187	Up
ARMCX6	3.92373e-87	0.272749	0.222	0.056	1.01099e-82	0.166	Up
HERPUD1	3.75735e-56	0.272511	0.488	0.283	9.6812e-52	0.205	Up
AZIN1	1.14276e-69	0.272507	0.303	0.127	2.94443e-65	0.176	Up
ZCCHC7	6.22106e-45	0.27241	0.373	0.209	1.60292e-40	0.164	Up
ECHS1	5.64668e-86	0.272408	0.263	0.083	1.45492e-81	0.18	Up
SELENOH	1.51624e-55	0.271952	0.551	0.339	3.90674e-51	0.212	Up
GOLGA8B	1.86842e-47	0.271876	0.342	0.184	4.81417e-43	0.158	Up
TGOLN2	1.31287e-59	0.271702	0.385	0.194	3.38274e-55	0.191	Up
TPK1	5.82635e-49	0.2717	0.221	0.095	1.50122e-44	0.126	Up
FER	5.76847e-54	0.27169	0.197	0.073	1.4863e-49	0.124	Up
CCNI2	7.5773e-71	0.27091	0.119	0.01	1.95237e-66	0.109	Up
APOBEC3G	9.28475e-71	0.27086	0.24	0.084	2.39231e-66	0.156	Up
ANKRD44	3.02073e-12	0.27073	0.637	0.523	7.78321e-08	0.114	Up
GDPD5	8.88494e-60	0.270333	0.147	0.035	2.28929e-55	0.112	Up
TCTN3	1.3842e-59	0.26981	0.217	0.079	3.56653e-55	0.138	Up
KPNA4	5.26056e-62	0.269406	0.358	0.172	1.35544e-57	0.186	Up
OGA	1.35583e-54	0.268885	0.437	0.239	3.49342e-50	0.198	Up
CLDN7	6.27166e-70	0.268863	0.118	0.01	1.61596e-65	0.108	Up
NCAPG2	1.22666e-51	0.268133	0.107	0.018	3.16062e-47	0.089	Up
AC068587.4	3.34341e-33	0.26711	0.216	0.112	8.61462e-29	0.104	Up
TBCB	3.35889e-75	0.267107	0.455	0.224	8.65452e-71	0.231	Up
FAM172A	1.06584e-37	0.266932	0.339	0.196	2.74624e-33	0.143	Up
NDUFB1	4.45203e-66	0.266768	0.436	0.222	1.14711e-61	0.214	Up
WWOX	4.52022e-29	0.266663	0.247	0.141	1.16468e-24	0.106	Up
RPL22L1	2.85892e-42	0.266253	0.544	0.36	7.3663e-38	0.184	Up
DHFR	1.99326e-57	0.266253	0.13	0.027	5.13584e-53	0.103	Up
ARAP3	7.35392e-69	0.26581	0.106	0.005	1.89481e-64	0.101	Up
MAGEA3	1.94869e-64	0.265279	0.101	0.005	5.02101e-60	0.096	Up
NUDCD2	4.34195e-76	0.265193	0.306	0.119	1.11875e-71	0.187	Up
TMEM117	2.28372e-43	0.265133	0.153	0.055	5.88423e-39	0.098	Up
MCM4	3.38572e-61	0.264967	0.123	0.02	8.72364e-57	0.103	Up
FMC1	3.4351e-81	0.264779	0.258	0.084	8.85088e-77	0.174	Up
SS18	8.7438e-58	0.264435	0.309	0.144	2.25293e-53	0.165	Up
CCM2	9.45255e-68	0.26426	0.442	0.225	2.43554e-63	0.217	Up
ATAD3C	9.04467e-71	0.264042	0.111	0.006	2.33045e-66	0.105	Up
DCAF7	1.36713e-75	0.263898	0.326	0.135	3.52254e-71	0.191	Up
C1orf122	2.86094e-87	0.263883	0.283	0.094	7.3715e-83	0.189	Up
SDCCAG8	8.31511e-66	0.263538	0.225	0.079	2.14247e-61	0.146	Up
GAK	1.28449e-75	0.263532	0.26	0.09	3.30961e-71	0.17	Up
SAE1	2.64785e-69	0.263433	0.257	0.095	6.82245e-65	0.162	Up
PDS5A	6.57608e-55	0.263401	0.45	0.248	1.69439e-50	0.202	Up
DBF4	2.95976e-68	0.263191	0.362	0.167	7.62611e-64	0.195	Up
ZNF831	6.63196e-31	0.262934	0.46	0.307	1.70879e-26	0.153	Up
TYW1	3.53374e-60	0.262871	0.272	0.115	9.10503e-56	0.157	Up
CDK5RAP3	2.46237e-64	0.26286	0.339	0.156	6.34455e-60	0.183	Up
DPY19L1	4.39223e-60	0.26278	0.137	0.028	1.1317e-55	0.109	Up
STK3	2.82635e-54	0.262758	0.121	0.024	7.28238e-50	0.097	Up
SIT1	6.71148e-66	0.262713	0.4	0.2	1.72928e-61	0.2	Up
TMEM175	1.67374e-61	0.26262	0.187	0.058	4.31257e-57	0.129	Up
NDUFB3	1.43214e-72	0.262566	0.372	0.168	3.69005e-68	0.204	Up
SPPL2A	2.60364e-68	0.262213	0.294	0.12	6.70854e-64	0.174	Up
GARS-DT	1.01633e-52	0.262163	0.163	0.052	2.61867e-48	0.111	Up
SLC66A2	7.09208e-66	0.262029	0.272	0.108	1.82735e-61	0.164	Up
TAF15	1.39731e-50	0.261969	0.517	0.311	3.60031e-46	0.206	Up
AC100793.2	1.39931e-62	0.26177	0.1	0.006	3.60547e-58	0.094	Up
PFDN2	1.10357e-69	0.261725	0.405	0.194	2.84347e-65	0.211	Up
SYNCRIP	3.78453e-65	0.261568	0.422	0.214	9.75121e-61	0.208	Up
TXNDC17	1.28019e-72	0.261178	0.329	0.139	3.29853e-68	0.19	Up
P4HB	2.34754e-59	0.261067	0.474	0.26	6.04866e-55	0.214	Up
HRH2	1.47088e-53	0.260813	0.135	0.033	3.78988e-49	0.102	Up
ZNF490	4.71216e-54	0.260771	0.139	0.035	1.21414e-49	0.104	Up
PCBD2	3.19894e-62	0.260573	0.139	0.028	8.24238e-58	0.111	Up
TUFM	1.25265e-61	0.260573	0.458	0.248	3.22759e-57	0.21	Up
URM1	2.24004e-76	0.260441	0.283	0.105	5.77169e-72	0.178	Up
PLCG1	1.22811e-57	0.260406	0.317	0.149	3.16435e-53	0.168	Up
FOXG1	8.87851e-67	0.260237	0.104	0.005	2.28764e-62	0.099	Up
PRMT1	2.51856e-61	0.260218	0.431	0.227	6.48932e-57	0.204	Up
AC009093.2	2.1635e-46	0.260011	0.125	0.034	5.57448e-42	0.091	Up
STIP1	6.05828e-81	0.259975	0.302	0.112	1.56098e-76	0.19	Up
TMEM50A	2.3401e-60	0.259911	0.608	0.368	6.02949e-56	0.24	Up
PSTPIP1	7.62078e-77	0.259858	0.348	0.148	1.96357e-72	0.2	Up
RAD21	2.54555e-50	0.259694	0.523	0.312	6.55886e-46	0.211	Up
ITPA	8.15875e-83	0.259506	0.327	0.127	2.10218e-78	0.2	Up
MEOX1	3.18853e-70	0.259429	0.143	0.024	8.21555e-66	0.119	Up
ULK3	3.0785e-68	0.259192	0.208	0.065	7.93207e-64	0.143	Up
DDOST	1.52263e-58	0.259132	0.479	0.264	3.92321e-54	0.215	Up
LSM4	3.52587e-59	0.259099	0.378	0.19	9.08476e-55	0.188	Up
MAF	1.38494e-31	0.259092	0.234	0.129	3.56843e-27	0.105	Up
ZNF107	1.66634e-61	0.258948	0.269	0.112	4.29349e-57	0.157	Up
GPR107	1.60147e-60	0.258944	0.161	0.043	4.12635e-56	0.118	Up
CFL1	9.24486e-38	0.258824	0.879	0.859	2.38203e-33	0.02	Up
ARMC10	1.58499e-77	0.258666	0.263	0.091	4.0839e-73	0.172	Up
CMTM3	5.38994e-70	0.25849	0.332	0.144	1.38877e-65	0.188	Up
TMEM64	5.44284e-64	0.258378	0.167	0.043	1.4024e-59	0.124	Up
PRDX3	1.41451e-69	0.258109	0.316	0.133	3.64463e-65	0.183	Up
TRAK1	1.7758e-60	0.258027	0.179	0.054	4.57552e-56	0.125	Up
NEO1	7.54708e-57	0.257687	0.127	0.026	1.94458e-52	0.101	Up
MYL6	5.63427e-25	0.25755	0.834	0.818	1.45173e-20	0.016	Up
IL6R	4.08144e-66	0.257077	0.3	0.127	1.05162e-61	0.173	Up
NEURL1	5.37492e-73	0.256996	0.116	0.007	1.3849e-68	0.109	Up
RSU1	4.65965e-72	0.256964	0.324	0.137	1.2006e-67	0.187	Up
MTG1	1.83214e-68	0.256573	0.225	0.075	4.72069e-64	0.15	Up
CRY1	5.87679e-50	0.256348	0.335	0.175	1.51421e-45	0.16	Up
CD79B	4.19027e-77	0.256322	0.179	0.039	1.07967e-72	0.14	Up
SNRPE	5.59381e-58	0.256268	0.374	0.188	1.4413e-53	0.186	Up
PNMA1	2.00057e-68	0.256165	0.196	0.057	5.15468e-64	0.139	Up
CALU	1.712e-70	0.256073	0.231	0.077	4.41113e-66	0.154	Up
APOBEC3C	1.70234e-74	0.256038	0.184	0.044	4.38624e-70	0.14	Up
TMEM14C	1.57398e-76	0.255799	0.369	0.161	4.05552e-72	0.208	Up
DTX2	4.79219e-67	0.255695	0.182	0.05	1.23476e-62	0.132	Up
DDRGK1	2.5841e-76	0.255122	0.306	0.119	6.6582e-72	0.187	Up
SYNGR2	1.93762e-56	0.255083	0.429	0.234	4.99246e-52	0.195	Up
ZCRB1	2.69807e-74	0.254927	0.275	0.101	6.95184e-70	0.174	Up
SMAD5	1.6161e-61	0.254844	0.135	0.026	4.16404e-57	0.109	Up
TRIM56	1.0877e-59	0.254454	0.217	0.079	2.80258e-55	0.138	Up
DLGAP4	1.80243e-58	0.254429	0.185	0.06	4.64415e-54	0.125	Up
GADD45G	2.48101e-47	0.254264	0.162	0.056	6.39257e-43	0.106	Up
AIMP2	1.50139e-75	0.254109	0.176	0.038	3.86848e-71	0.138	Up
TOMM5	4.02051e-59	0.253689	0.453	0.245	1.03592e-54	0.208	Up
DENR	1.23364e-72	0.253587	0.335	0.143	3.17861e-68	0.192	Up
POMP	1.0818e-49	0.253539	0.525	0.317	2.78737e-45	0.208	Up
KMT2A	1.00287e-35	0.253502	0.568	0.384	2.584e-31	0.184	Up
FASTK	1.23993e-72	0.253474	0.262	0.095	3.1948e-68	0.167	Up
LEF1-AS1	3.98095e-48	0.253221	0.146	0.045	1.02573e-43	0.101	Up
RALGPS1	7.8646e-51	0.253147	0.104	0.017	2.02639e-46	0.087	Up
TASOR2	1.42666e-53	0.253033	0.34	0.171	3.67592e-49	0.169	Up
BRD3	2.92709e-63	0.253012	0.171	0.046	7.54193e-59	0.125	Up
AL606807.1	1.81096e-66	0.252973	0.102	0.004	4.66611e-62	0.098	Up
HMGB3	1.76284e-62	0.25294	0.115	0.014	4.54214e-58	0.101	Up
NFATC2IP	4.27343e-68	0.252624	0.304	0.127	1.10109e-63	0.177	Up
PSMD3	2.41232e-76	0.252608	0.266	0.093	6.21557e-72	0.173	Up
ZNF791	1.17868e-54	0.252565	0.202	0.074	3.037e-50	0.128	Up
PTPN11	1.00309e-58	0.25232	0.289	0.128	2.58456e-54	0.161	Up
CDC123	2.29706e-72	0.252296	0.327	0.137	5.91861e-68	0.19	Up
AGGF1	1.21052e-72	0.252265	0.26	0.093	3.11902e-68	0.167	Up
FBXW5	2.2435e-75	0.25208	0.318	0.128	5.7806e-71	0.19	Up
MIS18BP1	5.14523e-60	0.251971	0.238	0.092	1.32572e-55	0.146	Up
GUSB	2.15074e-72	0.251619	0.242	0.081	5.54159e-68	0.161	Up
ZNF821	1.01774e-72	0.251531	0.169	0.037	2.62232e-68	0.132	Up
RPA3	1.95992e-58	0.251503	0.414	0.219	5.04993e-54	0.195	Up
TTN-AS1	3.53601e-41	0.251479	0.145	0.051	9.11088e-37	0.094	Up
TP53TG1	4.22045e-74	0.251296	0.252	0.087	1.08744e-69	0.165	Up
USP11	6.20187e-65	0.251172	0.29	0.121	1.59797e-60	0.169	Up
SPINT1	5.96803e-63	0.251139	0.115	0.014	1.53772e-58	0.101	Up
KLHL7	6.32141e-73	0.250956	0.208	0.06	1.62878e-68	0.148	Up
DIAPH1	3.45251e-49	0.25084	0.471	0.277	8.89574e-45	0.194	Up
TOM1	8.60417e-55	0.250695	0.311	0.151	2.21695e-50	0.16	Up
TAB3	1.18031e-64	0.250579	0.198	0.062	3.0412e-60	0.136	Up
ASH1L	4.5009e-45	0.250256	0.52	0.32	1.1597e-40	0.2	Up
RHOA	6.60645e-36	0.250235	0.726	0.577	1.70222e-31	0.149	Up
FOXN3	2.24288e-26	0.250204	0.489	0.333	5.77901e-22	0.156	Up
RAB10	2.11364e-59	0.250084	0.372	0.183	5.44601e-55	0.189	Up
ATF7IP	5.99249e-22	0.249973	0.491	0.351	1.54403e-17	0.14	Nonsence
MARK3	2.19844e-53	0.249963	0.343	0.173	5.66451e-49	0.17	Nonsence
KDM6A	8.51051e-35	0.249908	0.401	0.248	2.19282e-30	0.153	Nonsence
PLXNA3	1.16713e-67	0.249846	0.14	0.024	3.00722e-63	0.116	Nonsence
SLC25A5	4.90791e-33	0.249761	0.662	0.519	1.26457e-28	0.143	Nonsence
NPTN	3.26629e-67	0.249637	0.267	0.102	8.41593e-63	0.165	Nonsence
IL16	2.77119e-51	0.249539	0.454	0.262	7.14024e-47	0.192	Nonsence
NOP14	7.12799e-68	0.249482	0.224	0.075	1.8366e-63	0.149	Nonsence
ITGB1BP1	1.49063e-72	0.24937	0.301	0.12	3.84075e-68	0.181	Nonsence
ISOC2	1.33884e-82	0.249341	0.179	0.034	3.44966e-78	0.145	Nonsence
ARPC4	5.57617e-57	0.249327	0.461	0.252	1.43676e-52	0.209	Nonsence
BRAF	1.60959e-35	0.249315	0.51	0.329	4.14726e-31	0.181	Nonsence
SEC61B	1.48959e-31	0.24915	0.573	0.406	3.83809e-27	0.167	Nonsence
ANXA11	2.59311e-46	0.248992	0.575	0.366	6.6814e-42	0.209	Nonsence
BOLA2	3.50072e-71	0.248782	0.229	0.075	9.01995e-67	0.154	Nonsence
SLC25A25	1.80858e-63	0.248666	0.154	0.036	4.65998e-59	0.118	Nonsence
PIK3R3	1.43968e-57	0.248233	0.109	0.015	3.70947e-53	0.094	Nonsence
ZKSCAN1	4.62389e-64	0.248181	0.221	0.077	1.19139e-59	0.144	Nonsence
ACSL4	3.48148e-53	0.248149	0.214	0.083	8.97038e-49	0.131	Nonsence
TIMM8B	4.70497e-74	0.248137	0.262	0.093	1.21228e-69	0.169	Nonsence
FAM53B	9.02119e-60	0.248113	0.163	0.044	2.3244e-55	0.119	Nonsence
RSRC1	2.36751e-49	0.247875	0.298	0.147	6.10012e-45	0.151	Nonsence
FPGS	1.99716e-76	0.247829	0.27	0.096	5.14587e-72	0.174	Nonsence
ITGAL	7.33732e-58	0.247793	0.356	0.178	1.89053e-53	0.178	Nonsence
WWTR1	7.78236e-55	0.247777	0.101	0.012	2.0052e-50	0.089	Nonsence
MLLT10	5.42735e-54	0.247645	0.275	0.124	1.39841e-49	0.151	Nonsence
ARHGAP26	2.52269e-39	0.247612	0.219	0.105	6.49996e-35	0.114	Nonsence
BRD9	4.52036e-68	0.247577	0.274	0.107	1.16471e-63	0.167	Nonsence
HOOK3	1.18268e-57	0.247499	0.328	0.156	3.04729e-53	0.172	Nonsence
EVC2	5.93372e-66	0.247461	0.111	0.009	1.52888e-61	0.102	Nonsence
FAM117A	2.31829e-55	0.247406	0.322	0.156	5.97331e-51	0.166	Nonsence
PPP1CC	2.3895e-52	0.247273	0.503	0.294	6.1568e-48	0.209	Nonsence
PTPRC	1.20651e-12	0.247227	0.942	0.932	3.10869e-08	0.01	Nonsence
GRAMD1A	5.63856e-53	0.247025	0.326	0.161	1.45283e-48	0.165	Nonsence
GTF2H5	1.50888e-73	0.247018	0.267	0.096	3.88778e-69	0.171	Nonsence
BSG	9.19866e-61	0.247015	0.521	0.294	2.37013e-56	0.227	Nonsence
ATG7	8.502e-46	0.247009	0.181	0.071	2.19063e-41	0.11	Nonsence
DAPP1	1.42616e-62	0.246885	0.194	0.061	3.67463e-58	0.133	Nonsence
RC3H1	1.34621e-60	0.246814	0.36	0.175	3.46866e-56	0.185	Nonsence
TYW1B	8.75757e-52	0.246699	0.152	0.045	2.25648e-47	0.107	Nonsence
UBE2L3	2.8847e-64	0.246612	0.395	0.194	7.43273e-60	0.201	Nonsence
CST3	1.03209e-08	0.246428	0.121	0.081	0.000265928	0.04	Nonsence
FAM193A	1.44379e-62	0.246067	0.233	0.086	3.72008e-58	0.147	Nonsence
RPS19BP1	6.51237e-77	0.245693	0.37	0.16	1.67798e-72	0.21	Nonsence
LRCH4	1.84723e-71	0.245459	0.273	0.103	4.75958e-67	0.17	Nonsence
REV3L	5.68833e-54	0.245443	0.368	0.192	1.46565e-49	0.176	Nonsence
TNRC6A	8.63104e-46	0.245394	0.356	0.194	2.22387e-41	0.162	Nonsence
LINC00200	9.00477e-51	0.24534	0.109	0.02	2.32017e-46	0.089	Nonsence
OSTC	2.0454e-60	0.245279	0.421	0.218	5.27019e-56	0.203	Nonsence
WARS	1.06597e-58	0.245189	0.16	0.043	2.74658e-54	0.117	Nonsence
TMEM120A	1.67877e-76	0.245155	0.201	0.053	4.32551e-72	0.148	Nonsence
ITGB2	1.60021e-34	0.24513	0.58	0.401	4.12311e-30	0.179	Nonsence
NEDD8	2.72969e-48	0.245015	0.52	0.315	7.03331e-44	0.205	Nonsence
IDH3G	1.72478e-73	0.244282	0.334	0.14	4.44408e-69	0.194	Nonsence
AGO3	1.88325e-49	0.244254	0.284	0.136	4.85239e-45	0.148	Nonsence
CCNG2	4.62629e-74	0.244131	0.209	0.059	1.19201e-69	0.15	Nonsence
FERMT3	1.44248e-67	0.244101	0.394	0.19	3.71669e-63	0.204	Nonsence
GBP2	1.54043e-35	0.243856	0.396	0.244	3.96906e-31	0.152	Nonsence
TOP2B	1.03868e-52	0.243758	0.403	0.219	2.67626e-48	0.184	Nonsence
DGKA	1.12493e-52	0.243748	0.476	0.276	2.89851e-48	0.2	Nonsence
TIMM13	1.06176e-72	0.243672	0.298	0.117	2.73572e-68	0.181	Nonsence
ATP6V0A1	3.9731e-60	0.243663	0.111	0.014	1.02371e-55	0.097	Nonsence
HDAC5	1.0483e-60	0.243484	0.167	0.046	2.70104e-56	0.121	Nonsence
TP53BP2	1.17712e-55	0.243458	0.289	0.132	3.03296e-51	0.157	Nonsence
CKS1B	1.8355e-42	0.24343	0.148	0.052	4.72934e-38	0.096	Nonsence
NPIPB5	1.60012e-45	0.243421	0.192	0.079	4.12286e-41	0.113	Nonsence
ACSL1	9.7739e-61	0.243348	0.149	0.035	2.51834e-56	0.114	Nonsence
CSTB	2.80211e-42	0.243345	0.541	0.346	7.21992e-38	0.195	Nonsence
AFTPH	4.411e-60	0.2433	0.281	0.122	1.13654e-55	0.159	Nonsence
TAOK1	5.68814e-59	0.243176	0.246	0.099	1.46561e-54	0.147	Nonsence
MAP4K1	2.34793e-64	0.243035	0.282	0.116	6.04967e-60	0.166	Nonsence
ANP32E	2.14801e-46	0.243009	0.387	0.216	5.53455e-42	0.171	Nonsence
ATP13A1	2.04442e-60	0.24289	0.197	0.065	5.26766e-56	0.132	Nonsence
MTMR12	2.88807e-52	0.242841	0.172	0.057	7.44141e-48	0.115	Nonsence
SLC39A4	4.68004e-70	0.2423	0.188	0.051	1.20586e-65	0.137	Nonsence
PSMB6	1.0199e-52	0.241943	0.467	0.267	2.62789e-48	0.2	Nonsence
MED27	1.8721e-58	0.241841	0.239	0.095	4.82364e-54	0.144	Nonsence
BARD1	3.35273e-66	0.241782	0.147	0.029	8.63863e-62	0.118	Nonsence
CBWD5	7.80894e-61	0.241736	0.258	0.105	2.01205e-56	0.153	Nonsence
SCAMP1	1.97721e-52	0.241728	0.18	0.062	5.09448e-48	0.118	Nonsence
PSMD1	1.15444e-64	0.241615	0.28	0.114	2.97452e-60	0.166	Nonsence
KDM2A	2.18735e-48	0.241398	0.518	0.311	5.63592e-44	0.207	Nonsence
MOB1B	8.26193e-56	0.241349	0.131	0.029	2.12877e-51	0.102	Nonsence
HTRA2	2.049e-71	0.241008	0.18	0.044	5.27945e-67	0.136	Nonsence
UPF2	1.02185e-60	0.240949	0.339	0.159	2.6329e-56	0.18	Nonsence
NCOA2	1.29553e-45	0.240894	0.335	0.179	3.33806e-41	0.156	Nonsence
GRN	4.42427e-58	0.240795	0.245	0.099	1.13996e-53	0.146	Nonsence
SDF4	7.29696e-55	0.240595	0.43	0.234	1.88014e-50	0.196	Nonsence
POR	3.84215e-63	0.240563	0.251	0.097	9.89967e-59	0.154	Nonsence
RUNX1	1.44425e-18	0.24056	0.401	0.285	3.72125e-14	0.116	Nonsence
PDCD5	7.63217e-55	0.240342	0.37	0.19	1.9665e-50	0.18	Nonsence
ADAM10	1.00113e-50	0.239982	0.347	0.181	2.5795e-46	0.166	Nonsence
DROSHA	1.81143e-49	0.239779	0.14	0.04	4.66734e-45	0.1	Nonsence
MRPL52	1.50905e-61	0.239474	0.37	0.179	3.88822e-57	0.191	Nonsence
RABGAP1	3.07912e-50	0.239426	0.261	0.119	7.93366e-46	0.142	Nonsence
PLEKHJ1	2.14183e-78	0.239114	0.265	0.09	5.51864e-74	0.175	Nonsence
FAR1	5.37291e-58	0.239085	0.228	0.088	1.38438e-53	0.14	Nonsence
ZNF580	4.56082e-75	0.239074	0.231	0.072	1.17514e-70	0.159	Nonsence
CUL3	5.56552e-45	0.239041	0.462	0.271	1.43401e-40	0.191	Nonsence
LARP1B	3.61555e-63	0.238895	0.172	0.047	9.31584e-59	0.125	Nonsence
STARD3NL	2.37188e-59	0.238881	0.222	0.083	6.11138e-55	0.139	Nonsence
CKAP5	1.24275e-58	0.238671	0.196	0.066	3.20208e-54	0.13	Nonsence
ATP6V0E2	1.99458e-72	0.238573	0.337	0.144	5.13923e-68	0.193	Nonsence
PARN	5.13705e-55	0.238494	0.226	0.089	1.32361e-50	0.137	Nonsence
NFAT5	2.61771e-61	0.238438	0.403	0.208	6.74479e-57	0.195	Nonsence
UBA1	4.9363e-67	0.238385	0.341	0.152	1.27189e-62	0.189	Nonsence
ZNRF2	9.06434e-62	0.238286	0.315	0.141	2.33552e-57	0.174	Nonsence
LINC01184	5.4935e-54	0.238191	0.2	0.074	1.41546e-49	0.126	Nonsence
TFDP1	3.43902e-58	0.237969	0.228	0.088	8.86099e-54	0.14	Nonsence
CHMP2A	8.1102e-68	0.23783	0.339	0.15	2.08967e-63	0.189	Nonsence
RHBDD1	3.17769e-42	0.23781	0.183	0.076	8.18764e-38	0.107	Nonsence
DDB1	1.01665e-63	0.237643	0.318	0.14	2.61949e-59	0.178	Nonsence
TCEA1	2.27535e-54	0.237622	0.502	0.289	5.86266e-50	0.213	Nonsence
TOGARAM1	1.64304e-51	0.237405	0.176	0.06	4.23346e-47	0.116	Nonsence
LRFN4	1.37849e-77	0.237378	0.125	0.009	3.55183e-73	0.116	Nonsence
KATNAL1	1.86293e-58	0.237196	0.117	0.018	4.80003e-54	0.099	Nonsence
AP1G1	1.02592e-55	0.237001	0.25	0.104	2.64339e-51	0.146	Nonsence
HSD17B10	1.04783e-79	0.236963	0.298	0.11	2.69984e-75	0.188	Nonsence
GAS2L1	8.89945e-63	0.236657	0.1	0.006	2.29303e-58	0.094	Nonsence
GRK5	1.94173e-28	0.236632	0.272	0.162	5.00305e-24	0.11	Nonsence
KLHL22	8.42015e-55	0.236624	0.146	0.039	2.16954e-50	0.107	Nonsence
NENF	1.30681e-65	0.236515	0.379	0.18	3.36713e-61	0.199	Nonsence
AGFG2	2.77712e-64	0.23646	0.174	0.047	7.15552e-60	0.127	Nonsence
RB1CC1	4.05045e-50	0.236239	0.338	0.173	1.04364e-45	0.165	Nonsence
POU2F1	8.0471e-45	0.236192	0.184	0.073	2.07342e-40	0.111	Nonsence
EXT1	5.07062e-40	0.236017	0.193	0.085	1.3065e-35	0.108	Nonsence
RAB5IF	1.82775e-61	0.23578	0.4	0.2	4.70939e-57	0.2	Nonsence
PPP6R1	2.46442e-66	0.235717	0.355	0.164	6.34982e-62	0.191	Nonsence
FLII	3.92619e-67	0.235409	0.285	0.115	1.01162e-62	0.17	Nonsence
TTYH3	9.64369e-59	0.235374	0.102	0.01	2.48479e-54	0.092	Nonsence
NIPBL	1.05218e-35	0.23531	0.521	0.337	2.71104e-31	0.184	Nonsence
DCTN2	2.14966e-68	0.235174	0.312	0.13	5.5388e-64	0.182	Nonsence
FAF2	7.39709e-67	0.235166	0.22	0.073	1.90593e-62	0.147	Nonsence
HNRNPC	1.6067e-30	0.235047	0.699	0.521	4.13983e-26	0.178	Nonsence
UBR5	1.24567e-42	0.234954	0.366	0.207	3.20959e-38	0.159	Nonsence
ATP5MC1	9.54361e-57	0.234848	0.328	0.158	2.45901e-52	0.17	Nonsence
ZBTB7A	5.53643e-56	0.234822	0.337	0.164	1.42652e-51	0.173	Nonsence
ACTR2	9.79527e-43	0.234602	0.604	0.396	2.52385e-38	0.208	Nonsence
IKBKG	1.23971e-72	0.234522	0.236	0.078	3.19425e-68	0.158	Nonsence
SLC25A29	2.88402e-64	0.234444	0.116	0.013	7.43096e-60	0.103	Nonsence
TXLNA	4.32085e-65	0.234157	0.165	0.041	1.11331e-60	0.124	Nonsence
STX6	2.56223e-65	0.234001	0.195	0.059	6.60185e-61	0.136	Nonsence
SPN	5.55766e-58	0.233953	0.381	0.193	1.43199e-53	0.188	Nonsence
GATAD1	5.17174e-58	0.233838	0.137	0.03	1.33255e-53	0.107	Nonsence
NPLOC4	1.24145e-61	0.233713	0.216	0.075	3.19871e-57	0.141	Nonsence
AP2M1	6.57928e-60	0.233658	0.427	0.221	1.69522e-55	0.206	Nonsence
PPP4C	1.95096e-63	0.233657	0.446	0.231	5.02685e-59	0.215	Nonsence
SIK1B	2.45391e-42	0.233495	0.233	0.11	6.32275e-38	0.123	Nonsence
CYC1	1.93686e-71	0.233394	0.329	0.139	4.99052e-67	0.19	Nonsence
RUNX2	2.1316e-35	0.233331	0.224	0.114	5.49229e-31	0.11	Nonsence
ARPC3	3.10715e-32	0.233249	0.734	0.607	8.00588e-28	0.127	Nonsence
MAP1LC3A	3.34118e-58	0.233096	0.157	0.042	8.6089e-54	0.115	Nonsence
HMG20B	5.12219e-68	0.233071	0.215	0.069	1.31978e-63	0.146	Nonsence
STRN	9.47558e-55	0.232918	0.261	0.113	2.44148e-50	0.148	Nonsence
COX16	6.24823e-75	0.232513	0.36	0.156	1.60992e-70	0.204	Nonsence
SNX17	1.53133e-75	0.232511	0.344	0.143	3.94563e-71	0.201	Nonsence
SLC25A24	6.24768e-67	0.232438	0.213	0.069	1.60978e-62	0.144	Nonsence
CD58	7.69476e-61	0.232378	0.285	0.123	1.98263e-56	0.162	Nonsence
MBTD1	1.41909e-47	0.232364	0.142	0.043	3.65642e-43	0.099	Nonsence
TBXAS1	5.92293e-41	0.232347	0.115	0.032	1.5261e-36	0.083	Nonsence
CAP1	2.89652e-43	0.232214	0.507	0.314	7.46317e-39	0.193	Nonsence
SMARCE1	2.15719e-63	0.231993	0.343	0.157	5.55822e-59	0.186	Nonsence
NDUFA8	1.06137e-72	0.231883	0.255	0.089	2.73473e-68	0.166	Nonsence
LARP4B	3.50771e-53	0.231834	0.289	0.134	9.03798e-49	0.155	Nonsence
TENT4A	4.64431e-49	0.231809	0.162	0.054	1.19665e-44	0.108	Nonsence
MRTO4	2.54654e-64	0.231721	0.173	0.046	6.56141e-60	0.127	Nonsence
MSL3	3.44331e-30	0.231484	0.303	0.182	8.87204e-26	0.121	Nonsence
RCC1L	2.4152e-72	0.231456	0.189	0.049	6.223e-68	0.14	Nonsence
LMAN2	1.93139e-56	0.231372	0.464	0.256	4.97642e-52	0.208	Nonsence
CCDC124	2.28366e-68	0.231201	0.277	0.108	5.88407e-64	0.169	Nonsence
IFRD1	1.02324e-50	0.231042	0.396	0.215	2.63649e-46	0.181	Nonsence
PTOV1	9.58304e-69	0.230832	0.299	0.122	2.46917e-64	0.177	Nonsence
NOP14-AS1	2.62532e-63	0.230607	0.151	0.034	6.7644e-59	0.117	Nonsence
ATL3	2.81013e-65	0.23052	0.202	0.063	7.24059e-61	0.139	Nonsence
GIMAP6	3.32842e-53	0.230385	0.154	0.045	8.57601e-49	0.109	Nonsence
MRPL14	4.00257e-64	0.229814	0.332	0.15	1.0313e-59	0.182	Nonsence
TCAF2	8.27335e-49	0.229794	0.282	0.135	2.13171e-44	0.147	Nonsence
VPS13A	1.11485e-46	0.229542	0.261	0.124	2.87252e-42	0.137	Nonsence
PCM1	9.12603e-42	0.229346	0.5	0.306	2.35141e-37	0.194	Nonsence
NDFIP1	1.56281e-32	0.229201	0.742	0.583	4.02673e-28	0.159	Nonsence
CD109	3.00859e-61	0.229186	0.158	0.04	7.75192e-57	0.118	Nonsence
RNF13	1.15411e-61	0.228907	0.283	0.12	2.97368e-57	0.163	Nonsence
ARFGEF1	4.76428e-48	0.228688	0.389	0.212	1.22756e-43	0.177	Nonsence
SMC1A	1.1231e-51	0.228498	0.313	0.154	2.89377e-47	0.159	Nonsence
PRPF31	5.35604e-69	0.228471	0.275	0.106	1.38004e-64	0.169	Nonsence
NECTIN3	2.20072e-45	0.228349	0.121	0.032	5.67037e-41	0.089	Nonsence
ICAM3	2.47086e-43	0.228339	0.631	0.423	6.36641e-39	0.208	Nonsence
TXN	4.52161e-42	0.228325	0.459	0.291	1.16504e-37	0.168	Nonsence
CASP2	8.11259e-67	0.228029	0.179	0.047	2.09029e-62	0.132	Nonsence
SLC4A2	2.69126e-74	0.227964	0.151	0.025	6.93429e-70	0.126	Nonsence
LRRFIP2	3.88949e-60	0.227598	0.296	0.13	1.00217e-55	0.166	Nonsence
TMEM14A	8.74517e-70	0.227444	0.23	0.076	2.25328e-65	0.154	Nonsence
BMT2	2.90089e-52	0.227328	0.167	0.054	7.47444e-48	0.113	Nonsence
DCTN3	1.19897e-54	0.227259	0.385	0.2	3.08926e-50	0.185	Nonsence
TCTEX1D2	1.08581e-64	0.227128	0.188	0.055	2.79769e-60	0.133	Nonsence
NDUFAF2	3.47864e-64	0.226519	0.255	0.099	8.96306e-60	0.156	Nonsence
GTPBP10	1.15232e-51	0.226503	0.194	0.072	2.96908e-47	0.122	Nonsence
YEATS2	3.33984e-53	0.226395	0.158	0.047	8.60543e-49	0.111	Nonsence
CAPN12	6.50806e-53	0.226324	0.1	0.013	1.67687e-48	0.087	Nonsence
PLEKHG1	6.20739e-43	0.226066	0.116	0.031	1.5994e-38	0.085	Nonsence
TOB2	5.58991e-63	0.226056	0.267	0.108	1.4403e-58	0.159	Nonsence
AGK	3.75045e-52	0.225944	0.182	0.064	9.66342e-48	0.118	Nonsence
NDUFB6	6.48056e-51	0.225852	0.434	0.242	1.66978e-46	0.192	Nonsence
DYNLRB1	1.13483e-64	0.225736	0.407	0.201	2.92401e-60	0.206	Nonsence
CBR3	2.19749e-61	0.225596	0.141	0.029	5.66205e-57	0.112	Nonsence
PAFAH1B3	2.7944e-72	0.225524	0.23	0.073	7.20005e-68	0.157	Nonsence
MTHFD2	2.56181e-58	0.225456	0.379	0.191	6.60076e-54	0.188	Nonsence
HIST3H2A	1.23718e-54	0.225403	0.185	0.063	3.18772e-50	0.122	Nonsence
RAB2A	1.51268e-53	0.225159	0.505	0.288	3.89758e-49	0.217	Nonsence
AC020916.1	3.29816e-53	0.224912	0.277	0.128	8.49805e-49	0.149	Nonsence
TMCO1	5.08895e-65	0.224908	0.347	0.159	1.31122e-60	0.188	Nonsence
PUF60	9.41117e-60	0.224779	0.374	0.183	2.42488e-55	0.191	Nonsence
SRSF9	9.75993e-44	0.224688	0.553	0.344	2.51474e-39	0.209	Nonsence
GID8	1.54566e-64	0.224679	0.279	0.113	3.98254e-60	0.166	Nonsence
IL2RG	1.75433e-11	0.224217	0.733	0.648	4.52022e-07	0.085	Nonsence
CCDC88B	2.59246e-61	0.224196	0.225	0.082	6.67973e-57	0.143	Nonsence
SKA2	1.07197e-62	0.223969	0.183	0.054	2.76203e-58	0.129	Nonsence
RFFL	4.33484e-53	0.2239	0.221	0.089	1.11691e-48	0.132	Nonsence
LAMTOR5	4.35657e-54	0.223712	0.439	0.238	1.12251e-49	0.201	Nonsence
HLCS	8.7894e-48	0.223633	0.135	0.038	2.26468e-43	0.097	Nonsence
CYTH3	6.41371e-44	0.223597	0.111	0.027	1.65256e-39	0.084	Nonsence
GRINA	4.73587e-64	0.223265	0.238	0.088	1.22024e-59	0.15	Nonsence
UBN2	1.50048e-50	0.222947	0.139	0.038	3.86614e-46	0.101	Nonsence
CDK19	5.5497e-44	0.222637	0.139	0.045	1.42994e-39	0.094	Nonsence
CREB3L2	9.72983e-55	0.222556	0.158	0.046	2.50699e-50	0.112	Nonsence
AC092821.3	4.82686e-36	0.222426	0.317	0.184	1.24369e-31	0.133	Nonsence
ZEB1	7.39522e-26	0.222347	0.53	0.369	1.90545e-21	0.161	Nonsence
ACTR1B	6.03705e-67	0.222289	0.21	0.067	1.55551e-62	0.143	Nonsence
ARHGAP18	1.30298e-58	0.222213	0.148	0.036	3.35725e-54	0.112	Nonsence
SLC25A12	8.80899e-59	0.222119	0.202	0.07	2.26972e-54	0.132	Nonsence
PPP4R1	9.85285e-59	0.222042	0.152	0.039	2.53869e-54	0.113	Nonsence
NCOA3	4.99895e-46	0.221952	0.338	0.178	1.28803e-41	0.16	Nonsence
CRCP	1.68283e-66	0.22195	0.235	0.083	4.33597e-62	0.152	Nonsence
ZC3H7A	1.47961e-48	0.221902	0.319	0.161	3.81237e-44	0.158	Nonsence
IKZF4	4.00494e-58	0.221643	0.108	0.014	1.03191e-53	0.094	Nonsence
MSN	1.40921e-31	0.221633	0.638	0.457	3.63097e-27	0.181	Nonsence
CCDC71L	7.07771e-58	0.221627	0.148	0.037	1.82364e-53	0.111	Nonsence
SAR1B	2.9322e-64	0.221594	0.281	0.115	7.55511e-60	0.166	Nonsence
COPE	1.84094e-47	0.221527	0.538	0.333	4.74336e-43	0.205	Nonsence
REEP3	9.69285e-56	0.221508	0.309	0.144	2.49746e-51	0.165	Nonsence
C1orf115	1.87556e-62	0.221412	0.106	0.009	4.83257e-58	0.097	Nonsence
KCTD17	3.34816e-67	0.221386	0.15	0.03	8.62687e-63	0.12	Nonsence
EIPR1	2.81168e-63	0.221372	0.178	0.05	7.24458e-59	0.128	Nonsence
EHBP1L1	5.63414e-58	0.221338	0.23	0.088	1.45169e-53	0.142	Nonsence
UVRAG	2.50389e-40	0.221311	0.305	0.164	6.45152e-36	0.141	Nonsence
GSK3B	2.26097e-41	0.221295	0.323	0.175	5.8256e-37	0.148	Nonsence
RANGAP1	5.58398e-60	0.221138	0.242	0.094	1.43877e-55	0.148	Nonsence
MXD4	4.26445e-61	0.221118	0.299	0.132	1.09878e-56	0.167	Nonsence
COPB2	2.05613e-66	0.221109	0.306	0.129	5.29783e-62	0.177	Nonsence
LINC00957	1.41827e-68	0.221104	0.128	0.016	3.65431e-64	0.112	Nonsence
IARS2	4.29537e-68	0.221063	0.273	0.105	1.10675e-63	0.168	Nonsence
SNRPC	3.04007e-59	0.220923	0.357	0.172	7.83304e-55	0.185	Nonsence
C1GALT1	1.22095e-53	0.220705	0.317	0.154	3.1459e-49	0.163	Nonsence
SPPL3	1.14564e-50	0.220435	0.308	0.151	2.95185e-46	0.157	Nonsence
ADGRE1	4.3138e-63	0.220354	0.104	0.008	1.11149e-58	0.096	Nonsence
PCMTD2	2.07995e-47	0.22025	0.158	0.053	5.35921e-43	0.105	Nonsence
RHBDD2	3.31957e-69	0.219966	0.468	0.24	8.55321e-65	0.228	Nonsence
SUMO2	2.86495e-25	0.219921	0.748	0.642	7.38183e-21	0.106	Nonsence
HAVCR2	1.44482e-50	0.219883	0.111	0.021	3.72272e-46	0.09	Nonsence
NF1	1.61683e-45	0.219864	0.233	0.105	4.16593e-41	0.128	Nonsence
RAP1GDS1	2.08052e-54	0.219802	0.298	0.138	5.36067e-50	0.16	Nonsence
CHD3	4.20753e-47	0.219794	0.378	0.207	1.08411e-42	0.171	Nonsence
FKBP3	6.17995e-63	0.219776	0.242	0.09	1.59233e-58	0.152	Nonsence
KIAA1109	7.28938e-36	0.219749	0.328	0.188	1.87818e-31	0.14	Nonsence
SEPTIN10	2.02207e-64	0.21963	0.118	0.014	5.21006e-60	0.104	Nonsence
ACLY	2.87544e-63	0.219588	0.244	0.092	7.40886e-59	0.152	Nonsence
GALNT11	7.62911e-51	0.219368	0.219	0.089	1.96572e-46	0.13	Nonsence
RLF	1.81228e-43	0.219289	0.387	0.218	4.66952e-39	0.169	Nonsence
ATAD2B	3.85946e-44	0.219271	0.282	0.141	9.94428e-40	0.141	Nonsence
MICOS10	3.62323e-37	0.21922	0.516	0.333	9.33561e-33	0.183	Nonsence
VAMP7	4.84699e-60	0.218962	0.195	0.064	1.24888e-55	0.131	Nonsence
JOSD2	3.02803e-71	0.218671	0.215	0.065	7.80202e-67	0.15	Nonsence
NCAPD2	2.64026e-51	0.218598	0.164	0.053	6.80289e-47	0.111	Nonsence
MAGED1	7.17595e-52	0.218466	0.231	0.096	1.84896e-47	0.135	Nonsence
KDM3B	2.6892e-60	0.218036	0.273	0.114	6.929e-56	0.159	Nonsence
ACSL3	4.3635e-53	0.217772	0.237	0.099	1.1243e-48	0.138	Nonsence
EXOC2	3.0827e-50	0.217727	0.268	0.124	7.94287e-46	0.144	Nonsence
PRRC2A	4.74076e-55	0.217685	0.305	0.141	1.2215e-50	0.164	Nonsence
TRIOBP	4.25293e-61	0.217655	0.149	0.035	1.09581e-56	0.114	Nonsence
ODF2	4.44415e-52	0.217603	0.198	0.074	1.14508e-47	0.124	Nonsence
LSM6	1.97443e-64	0.217419	0.344	0.157	5.08732e-60	0.187	Nonsence
ABHD3	7.6875e-52	0.217352	0.247	0.107	1.98076e-47	0.14	Nonsence
LYRM4	1.50895e-55	0.217226	0.16	0.046	3.88795e-51	0.114	Nonsence
SNRPD3	7.81827e-57	0.217185	0.443	0.236	2.01446e-52	0.207	Nonsence
TWISTNB	1.57823e-58	0.217131	0.24	0.095	4.06646e-54	0.145	Nonsence
YIPF3	2.04142e-70	0.21712	0.266	0.098	5.25993e-66	0.168	Nonsence
TSEN15	4.2968e-68	0.217001	0.204	0.062	1.10711e-63	0.142	Nonsence
TLN1	6.06366e-46	0.216736	0.481	0.286	1.56236e-41	0.195	Nonsence
ARFGAP1	1.85603e-57	0.216697	0.146	0.036	4.78225e-53	0.11	Nonsence
MAST2	3.00116e-49	0.216691	0.101	0.016	7.73278e-45	0.085	Nonsence
ARRDC1	6.70576e-68	0.216444	0.277	0.108	1.72781e-63	0.169	Nonsence
WDR44	1.77555e-47	0.216362	0.169	0.06	4.57488e-43	0.109	Nonsence
TKT	1.04421e-55	0.216336	0.44	0.24	2.69052e-51	0.2	Nonsence
UBASH3A	4.05566e-59	0.21625	0.245	0.097	1.04498e-54	0.148	Nonsence
NIT2	1.63368e-64	0.21624	0.2	0.062	4.20933e-60	0.138	Nonsence
IKBKE	2.0322e-60	0.215953	0.191	0.061	5.23617e-56	0.13	Nonsence
GALNT7	3.07504e-50	0.215947	0.152	0.047	7.92316e-46	0.105	Nonsence
TNPO1	2.41469e-51	0.215925	0.309	0.149	6.22169e-47	0.16	Nonsence
SMARCC1	1.10463e-50	0.215851	0.402	0.216	2.84619e-46	0.186	Nonsence
NECAP2	4.25526e-56	0.215414	0.345	0.169	1.09641e-51	0.176	Nonsence
UQCRC1	1.68426e-63	0.215364	0.334	0.149	4.33967e-59	0.185	Nonsence
NIPSNAP2	1.68426e-59	0.215281	0.219	0.079	4.33966e-55	0.14	Nonsence
TMEM263	4.99004e-56	0.215275	0.257	0.108	1.28573e-51	0.149	Nonsence
SPRED2	1.51426e-51	0.214971	0.11	0.019	3.90164e-47	0.091	Nonsence
COA4	4.31991e-63	0.214966	0.269	0.108	1.11307e-58	0.161	Nonsence
H2AFZ	2.77e-12	0.214917	0.671	0.546	7.13719e-08	0.125	Nonsence
URGCP	1.67111e-51	0.214913	0.175	0.06	4.30577e-47	0.115	Nonsence
XIST	2.32955e-14	0.214821	0.294	0.211	6.00231e-10	0.083	Nonsence
GRAMD4	3.06594e-56	0.214762	0.157	0.043	7.89969e-52	0.114	Nonsence
HIP1	1.19728e-45	0.214737	0.106	0.022	3.08492e-41	0.084	Nonsence
PPP1R12B	1.17146e-42	0.214614	0.128	0.039	3.01839e-38	0.089	Nonsence
PSMG3	4.54162e-65	0.214594	0.175	0.046	1.17019e-60	0.129	Nonsence
LENG8	7.33963e-51	0.214503	0.255	0.114	1.89113e-46	0.141	Nonsence
CAPN1	2.54706e-71	0.214431	0.239	0.08	6.56275e-67	0.159	Nonsence
TBCK	4.75057e-35	0.214379	0.201	0.097	1.22403e-30	0.104	Nonsence
MRPL28	1.4584e-70	0.214325	0.234	0.078	3.75772e-66	0.156	Nonsence
TLK2	2.17494e-50	0.21431	0.235	0.1	5.60394e-46	0.135	Nonsence
FBRS	4.60882e-56	0.214133	0.287	0.128	1.18751e-51	0.159	Nonsence
AEBP2	1.80504e-46	0.214117	0.314	0.16	4.65087e-42	0.154	Nonsence
VBP1	2.67231e-69	0.214014	0.254	0.091	6.88548e-65	0.163	Nonsence
UBE2R2	8.27734e-61	0.213922	0.36	0.171	2.13274e-56	0.189	Nonsence
RECQL	4.33912e-58	0.213922	0.297	0.132	1.11802e-53	0.165	Nonsence
USP22	1.76687e-57	0.213583	0.309	0.142	4.55252e-53	0.167	Nonsence
KSR1	1.27457e-46	0.21355	0.116	0.027	3.28405e-42	0.089	Nonsence
RFX3-AS1	7.66727e-44	0.213447	0.138	0.044	1.97555e-39	0.094	Nonsence
UBA2	9.40033e-52	0.21339	0.415	0.224	2.42209e-47	0.191	Nonsence
PITPNM1	1.29268e-54	0.2132	0.16	0.047	3.33073e-50	0.113	Nonsence
TMEM160	6.12382e-66	0.212913	0.395	0.19	1.57786e-61	0.205	Nonsence
SPAG9	4.23298e-52	0.212759	0.338	0.171	1.09067e-47	0.167	Nonsence
GALK1	5.29534e-66	0.212757	0.146	0.029	1.3644e-61	0.117	Nonsence
DPH7	1.0227e-53	0.212618	0.14	0.036	2.6351e-49	0.104	Nonsence
COA6	1.05878e-70	0.212603	0.257	0.093	2.72806e-66	0.164	Nonsence
R3HCC1L	3.42506e-51	0.212422	0.203	0.079	8.82502e-47	0.124	Nonsence
BMPR1A	2.56024e-48	0.212355	0.125	0.031	6.59672e-44	0.094	Nonsence
LBH	1.42359e-08	0.212331	0.487	0.402	0.000366803	0.085	Nonsence
REPIN1	1.12121e-57	0.212319	0.168	0.049	2.8889e-53	0.119	Nonsence
UBL5	3.83416e-29	0.212285	0.69	0.535	9.87909e-25	0.155	Nonsence
MRPL12	2.25705e-55	0.21227	0.217	0.083	5.81552e-51	0.134	Nonsence
NFATC3	2.29134e-47	0.212252	0.292	0.144	5.90387e-43	0.148	Nonsence
FOXK2	1.05665e-54	0.212048	0.179	0.059	2.72258e-50	0.12	Nonsence
ZMIZ2	2.68484e-64	0.212015	0.205	0.066	6.91777e-60	0.139	Nonsence
HTT	5.37919e-54	0.212014	0.211	0.08	1.386e-49	0.131	Nonsence
NDUFA5	7.62645e-64	0.211943	0.373	0.177	1.96503e-59	0.196	Nonsence
ATP13A3	3.66488e-54	0.211783	0.242	0.101	9.44293e-50	0.141	Nonsence
DCUN1D5	8.03781e-57	0.211679	0.226	0.087	2.07102e-52	0.139	Nonsence
MAN1A2	6.07138e-45	0.211676	0.306	0.157	1.56435e-40	0.149	Nonsence
PTBP2	2.55631e-40	0.211508	0.225	0.107	6.58659e-36	0.118	Nonsence
RFC2	5.34084e-58	0.211407	0.145	0.035	1.37612e-53	0.11	Nonsence
IP6K2	3.4179e-54	0.211316	0.292	0.133	8.80656e-50	0.159	Nonsence
COPRS	1.7223e-62	0.211213	0.136	0.026	4.43769e-58	0.11	Nonsence
ACOT9	8.21126e-58	0.210864	0.158	0.043	2.11571e-53	0.115	Nonsence
DCTD	1.21955e-65	0.210846	0.215	0.07	3.14229e-61	0.145	Nonsence
ATP6AP1	5.24178e-61	0.210766	0.316	0.142	1.3506e-56	0.174	Nonsence
AKAP11	1.90074e-46	0.210728	0.231	0.102	4.89745e-42	0.129	Nonsence
PLAGL1	5.29581e-51	0.210658	0.101	0.015	1.36452e-46	0.086	Nonsence
PPP6R2	1.53467e-48	0.210501	0.231	0.1	3.95423e-44	0.131	Nonsence
LRP8	6.86642e-52	0.210474	0.104	0.016	1.7692e-47	0.088	Nonsence
ATXN10	1.54793e-52	0.210368	0.26	0.114	3.9884e-48	0.146	Nonsence
CTSZ	9.9112e-49	0.210096	0.22	0.092	2.55372e-44	0.128	Nonsence
ANKRD10	1.28065e-53	0.210019	0.32	0.153	3.29973e-49	0.167	Nonsence
CHST12	1.73269e-35	0.210018	0.131	0.049	4.46445e-31	0.082	Nonsence
TRMT2A	1.25144e-59	0.209984	0.169	0.048	3.22446e-55	0.121	Nonsence
DDX56	6.08848e-62	0.209852	0.249	0.096	1.56876e-57	0.153	Nonsence
SFSWAP	4.53903e-56	0.209811	0.262	0.113	1.16953e-51	0.149	Nonsence
TMEM30A	3.99615e-45	0.209731	0.227	0.102	1.02965e-40	0.125	Nonsence
ASL	1.48461e-61	0.209715	0.146	0.032	3.82525e-57	0.114	Nonsence
PDPK1	8.90197e-52	0.209648	0.188	0.067	2.29368e-47	0.121	Nonsence
PHPT1	1.51484e-38	0.209631	0.266	0.139	3.90315e-34	0.127	Nonsence
PIGT	2.95685e-45	0.209571	0.236	0.107	7.61861e-41	0.129	Nonsence
MAPKAP1	2.6627e-56	0.209561	0.249	0.102	6.8607e-52	0.147	Nonsence
ADNP	8.93785e-47	0.209451	0.273	0.131	2.30293e-42	0.142	Nonsence
VTI1A	8.61942e-37	0.209328	0.314	0.176	2.22088e-32	0.138	Nonsence
MRPS5	2.88853e-57	0.209211	0.26	0.108	7.44259e-53	0.152	Nonsence
ORC5	4.7782e-45	0.209165	0.145	0.047	1.23115e-40	0.098	Nonsence
PSMD13	6.72307e-60	0.209104	0.358	0.171	1.73227e-55	0.187	Nonsence
ABI1	4.04624e-50	0.208992	0.401	0.217	1.04255e-45	0.184	Nonsence
TMEM258	2.44252e-34	0.208776	0.587	0.402	6.2934e-30	0.185	Nonsence
SSH1	4.94833e-51	0.208761	0.148	0.043	1.27499e-46	0.105	Nonsence
GPR174	2.37448e-43	0.208681	0.288	0.148	6.11808e-39	0.14	Nonsence
GNAS	3.05461e-25	0.208654	0.816	0.721	7.87052e-21	0.095	Nonsence
SREK1	1.19906e-56	0.208641	0.294	0.132	3.08949e-52	0.162	Nonsence
COMMD4	3.07129e-66	0.208495	0.181	0.049	7.91347e-62	0.132	Nonsence
PTK2	1.04033e-33	0.208327	0.141	0.057	2.6805e-29	0.084	Nonsence
TCF3	9.31526e-65	0.208198	0.164	0.04	2.40017e-60	0.124	Nonsence
COPZ1	1.0794e-61	0.208073	0.263	0.105	2.78118e-57	0.158	Nonsence
COQ4	2.56857e-65	0.207938	0.247	0.091	6.61817e-61	0.156	Nonsence
RBBP6	1.25256e-43	0.207866	0.483	0.287	3.22734e-39	0.196	Nonsence
AP3S1	4.83176e-58	0.207638	0.284	0.124	1.24495e-53	0.16	Nonsence
KIFC2	1.75225e-50	0.207579	0.114	0.023	4.51486e-46	0.091	Nonsence
SNAP47	3.0047e-68	0.207479	0.175	0.044	7.74192e-64	0.131	Nonsence
FLOT2	2.50613e-58	0.207343	0.297	0.132	6.4573e-54	0.165	Nonsence
CCT3	7.63069e-49	0.207306	0.444	0.25	1.96612e-44	0.194	Nonsence
SMURF2	7.96547e-44	0.207139	0.254	0.123	2.05238e-39	0.131	Nonsence
BBS9	1.01585e-34	0.207094	0.181	0.084	2.61745e-30	0.097	Nonsence
TTF2	2.13085e-49	0.207051	0.155	0.049	5.49035e-45	0.106	Nonsence
MTREX	2.70539e-42	0.207049	0.247	0.118	6.9707e-38	0.129	Nonsence
RBM28	4.50416e-56	0.206916	0.162	0.046	1.16054e-51	0.116	Nonsence
CHKA	1.53668e-48	0.206716	0.146	0.044	3.9594e-44	0.102	Nonsence
KRIT1	9.12159e-55	0.206594	0.278	0.124	2.35027e-50	0.154	Nonsence
FAM126B	1.12469e-43	0.206573	0.184	0.074	2.89789e-39	0.11	Nonsence
FBXL6	7.68582e-65	0.206511	0.152	0.033	1.98033e-60	0.119	Nonsence
C2CD2	1.3237e-51	0.206494	0.106	0.017	3.41064e-47	0.089	Nonsence
AC004687.1	2.7196e-40	0.206491	0.158	0.06	7.00733e-36	0.098	Nonsence
NSMAF	6.15041e-56	0.206429	0.27	0.118	1.58471e-51	0.152	Nonsence
LINC02320	1.20061e-39	0.206239	0.111	0.031	3.09349e-35	0.08	Nonsence
CRLS1	1.25569e-55	0.20615	0.202	0.072	3.2354e-51	0.13	Nonsence
SCAPER	1.4224e-44	0.205977	0.304	0.158	3.66495e-40	0.146	Nonsence
CBL	5.38674e-49	0.205945	0.227	0.096	1.38795e-44	0.131	Nonsence
SPOPL	5.83828e-50	0.205754	0.134	0.035	1.50429e-45	0.099	Nonsence
MED15	1.48699e-50	0.205597	0.356	0.185	3.83138e-46	0.171	Nonsence
SMG7	8.60933e-51	0.205497	0.223	0.092	2.21828e-46	0.131	Nonsence
ABAT	2.42695e-51	0.205454	0.11	0.02	6.25328e-47	0.09	Nonsence
SUGP2	3.7061e-49	0.205059	0.166	0.056	9.54914e-45	0.11	Nonsence
CYB5R3	1.94049e-72	0.205048	0.336	0.142	4.99986e-68	0.194	Nonsence
ZC3H18	7.72747e-54	0.205016	0.254	0.109	1.99106e-49	0.145	Nonsence
ALOX5AP	9.5356e-10	0.20464	0.43	0.371	2.45694e-05	0.059	Nonsence
EIF4G1	1.00317e-52	0.204592	0.329	0.161	2.58476e-48	0.168	Nonsence
CD6	4.39144e-30	0.20453	0.679	0.504	1.1315e-25	0.175	Nonsence
MRPL15	2.48496e-66	0.204459	0.158	0.035	6.40276e-62	0.123	Nonsence
POP7	2.83607e-65	0.204399	0.172	0.045	7.30741e-61	0.127	Nonsence
SRSF4	1.6259e-40	0.20438	0.423	0.245	4.18928e-36	0.178	Nonsence
KDM5A	1.3087e-47	0.20428	0.383	0.206	3.37199e-43	0.177	Nonsence
RNF145	1.37936e-47	0.204205	0.355	0.187	3.55406e-43	0.168	Nonsence
EP300	1.25953e-55	0.204137	0.306	0.142	3.2453e-51	0.164	Nonsence
ATP11C	3.08804e-42	0.204077	0.171	0.067	7.95664e-38	0.104	Nonsence
PDE4A	3.99879e-52	0.203979	0.188	0.067	1.03033e-47	0.121	Nonsence
CPEB2	2.47091e-43	0.203912	0.149	0.052	6.36654e-39	0.097	Nonsence
CPEB4	5.57003e-41	0.203843	0.13	0.041	1.43517e-36	0.089	Nonsence
FIP1L1	7.5676e-53	0.203509	0.33	0.161	1.94987e-48	0.169	Nonsence
ANKRD36B	2.82235e-46	0.203304	0.216	0.093	7.27208e-42	0.123	Nonsence
COMT	3.98425e-62	0.203196	0.268	0.108	1.02658e-57	0.16	Nonsence
DENND4C	1.08619e-45	0.203138	0.257	0.122	2.79869e-41	0.135	Nonsence
COPG2	8.71517e-47	0.20308	0.121	0.03	2.24555e-42	0.091	Nonsence
ACACA	1.11151e-42	0.20304	0.132	0.041	2.86391e-38	0.091	Nonsence
YKT6	6.38562e-64	0.20297	0.179	0.05	1.64532e-59	0.129	Nonsence
ZDHHC21	1.03282e-45	0.20255	0.137	0.041	2.66115e-41	0.096	Nonsence
REST	2.35105e-51	0.202462	0.346	0.174	6.05772e-47	0.172	Nonsence
PTPRA	6.44659e-51	0.20234	0.363	0.188	1.66103e-46	0.175	Nonsence
LCLAT1	8.49221e-43	0.202317	0.205	0.089	2.1881e-38	0.116	Nonsence
ANKHD1	7.32062e-38	0.202054	0.519	0.327	1.88623e-33	0.192	Nonsence
FBXW11	3.70603e-42	0.202018	0.245	0.117	9.54897e-38	0.128	Nonsence
PCMTD1	1.8313e-48	0.201886	0.323	0.164	4.71853e-44	0.159	Nonsence
DOT1L	3.73639e-50	0.20188	0.123	0.029	9.62719e-46	0.094	Nonsence
CYB5A	6.74893e-56	0.20176	0.224	0.087	1.73893e-51	0.137	Nonsence
PIKFYVE	1.36932e-43	0.201403	0.222	0.1	3.52818e-39	0.122	Nonsence
CBX8	1.18225e-51	0.201395	0.102	0.015	3.04618e-47	0.087	Nonsence
ACAP2	3.3323e-45	0.201372	0.469	0.276	8.586e-41	0.193	Nonsence
FDPS	2.46214e-61	0.200962	0.278	0.115	6.34395e-57	0.163	Nonsence
HIBADH	9.79683e-48	0.200857	0.183	0.068	2.52425e-43	0.115	Nonsence
WEE1	2.26225e-56	0.200851	0.145	0.036	5.82892e-52	0.109	Nonsence
LRP10	1.20732e-57	0.200827	0.379	0.189	3.11079e-53	0.19	Nonsence
SLBP	1.9856e-52	0.2003	0.394	0.21	5.11609e-48	0.184	Nonsence
FBXW8	1.10031e-40	0.200294	0.107	0.028	2.83506e-36	0.079	Nonsence
PURA	9.85488e-59	0.200145	0.376	0.184	2.53921e-54	0.192	Nonsence
FAM3A	1.02747e-56	0.199959	0.194	0.066	2.64737e-52	0.128	Nonsence
PDCD10	7.8147e-58	0.199886	0.352	0.17	2.01353e-53	0.182	Nonsence
POLR2H	4.68322e-57	0.199833	0.226	0.087	1.20668e-52	0.139	Nonsence
CERT1	1.71858e-47	0.199729	0.306	0.153	4.4281e-43	0.153	Nonsence
CASP3	2.14588e-56	0.199679	0.219	0.082	5.52908e-52	0.137	Nonsence
HELZ	1.07949e-44	0.199577	0.31	0.16	2.78141e-40	0.15	Nonsence
NDUFS3	2.31112e-63	0.199501	0.297	0.125	5.95484e-59	0.172	Nonsence
NSMF	2.10076e-48	0.19948	0.134	0.037	5.41282e-44	0.097	Nonsence
SAMD9L	1.26006e-51	0.199456	0.187	0.067	3.24668e-47	0.12	Nonsence
UTS2	6.84769e-48	0.199313	0.148	0.046	1.76438e-43	0.102	Nonsence
KMT2E-AS1	4.65061e-42	0.199253	0.166	0.065	1.19828e-37	0.101	Nonsence
NUBP2	1.05853e-65	0.199	0.266	0.102	2.7274e-61	0.164	Nonsence
CD200R1	1.35413e-44	0.198907	0.125	0.034	3.48904e-40	0.091	Nonsence
LETM1	2.09872e-62	0.198529	0.162	0.041	5.40757e-58	0.121	Nonsence
MPG	5.79287e-64	0.198436	0.347	0.159	1.49259e-59	0.188	Nonsence
TTC3	4.38702e-28	0.198381	0.537	0.369	1.13036e-23	0.168	Nonsence
TAP1	8.25058e-45	0.198275	0.476	0.284	2.12584e-40	0.192	Nonsence
RASAL3	1.64504e-51	0.198161	0.44	0.243	4.23861e-47	0.197	Nonsence
NELFB	9.47087e-61	0.198155	0.184	0.056	2.44027e-56	0.128	Nonsence
SPCS3	4.8422e-51	0.198006	0.417	0.224	1.24764e-46	0.193	Nonsence
PSMC3	1.37525e-56	0.197958	0.298	0.135	3.54346e-52	0.163	Nonsence
GRK2	3.71241e-48	0.197861	0.435	0.243	9.56538e-44	0.192	Nonsence
LUC7L	1.5269e-36	0.197682	0.264	0.139	3.9342e-32	0.125	Nonsence
LINC01871	6.27554e-24	0.197662	0.125	0.059	1.61696e-19	0.066	Nonsence
GART	2.22293e-56	0.197641	0.209	0.076	5.72759e-52	0.133	Nonsence
FHIT	4.37814e-25	0.197616	0.174	0.093	1.12807e-20	0.081	Nonsence
ABHD18	3.81612e-51	0.197589	0.225	0.093	9.83262e-47	0.132	Nonsence
TRAF2	7.08869e-54	0.197549	0.13	0.029	1.82647e-49	0.101	Nonsence
PAXBP1	6.55887e-48	0.197473	0.239	0.106	1.68996e-43	0.133	Nonsence
MAGEF1	1.74105e-63	0.197271	0.151	0.033	4.48599e-59	0.118	Nonsence
BICD1	6.11298e-48	0.197267	0.155	0.05	1.57507e-43	0.105	Nonsence
LRSAM1	3.98559e-52	0.197243	0.116	0.023	1.02693e-47	0.093	Nonsence
SPIN1	2.52079e-41	0.197195	0.172	0.068	6.49507e-37	0.104	Nonsence
IVD	1.10366e-54	0.197189	0.142	0.036	2.84369e-50	0.106	Nonsence
CDC42	1.03321e-29	0.197074	0.71	0.536	2.66218e-25	0.174	Nonsence
CLTA	2.93997e-45	0.197051	0.411	0.23	7.57513e-41	0.181	Nonsence
HELLS	3.27801e-40	0.196874	0.126	0.04	8.44612e-36	0.086	Nonsence
LAMTOR2	6.8853e-63	0.196722	0.273	0.11	1.77407e-58	0.163	Nonsence
C11orf49	2.68088e-46	0.196658	0.159	0.055	6.90756e-42	0.104	Nonsence
ACY1	1.6989e-63	0.196553	0.123	0.017	4.37739e-59	0.106	Nonsence
MBNL2	1.14047e-48	0.19655	0.268	0.126	2.93854e-44	0.142	Nonsence
HNRNPH1	4.22697e-34	0.196346	0.471	0.295	1.08912e-29	0.176	Nonsence
IL4R	1.35766e-36	0.19616	0.374	0.219	3.49816e-32	0.155	Nonsence
PFDN4	4.86649e-61	0.195927	0.252	0.098	1.2539e-56	0.154	Nonsence
INTS1	1.1465e-53	0.195574	0.154	0.044	2.95407e-49	0.11	Nonsence
MSH3	2.63845e-40	0.195547	0.171	0.069	6.79823e-36	0.102	Nonsence
DNAJB14	5.66132e-49	0.195546	0.368	0.194	1.4587e-44	0.174	Nonsence
SDHAF3	1.77579e-55	0.195496	0.212	0.079	4.57551e-51	0.133	Nonsence
RP9	2.35103e-59	0.195484	0.173	0.051	6.05766e-55	0.122	Nonsence
PTGER4	2.59548e-17	0.195391	0.724	0.61	6.68751e-13	0.114	Nonsence
NSUN2	4.83215e-49	0.195374	0.256	0.115	1.24505e-44	0.141	Nonsence
KCTD7	2.5958e-47	0.195321	0.132	0.037	6.68833e-43	0.095	Nonsence
WIPF2	2.84161e-43	0.195321	0.15	0.052	7.32169e-39	0.098	Nonsence
GALK2	1.37288e-46	0.195244	0.162	0.056	3.53736e-42	0.106	Nonsence
HLA-DMA	1.05287e-43	0.195235	0.15	0.052	2.71283e-39	0.098	Nonsence
LY75	2.50735e-41	0.195197	0.276	0.14	6.46043e-37	0.136	Nonsence
SLC35B1	5.1554e-62	0.194989	0.18	0.052	1.32834e-57	0.128	Nonsence
SLC25A36	2.56644e-50	0.194967	0.299	0.143	6.61269e-46	0.156	Nonsence
DPYD	1.87107e-19	0.194758	0.467	0.332	4.821e-15	0.135	Nonsence
LIMK1	2.17827e-56	0.194528	0.122	0.023	5.61253e-52	0.099	Nonsence
PSMA5	5.16903e-53	0.194461	0.441	0.24	1.33185e-48	0.201	Nonsence
45723	4.16691e-40	0.194431	0.343	0.191	1.07365e-35	0.152	Nonsence
MAP3K1	1.06147e-42	0.194127	0.273	0.136	2.73498e-38	0.137	Nonsence
MDS2	3.43333e-30	0.194082	0.105	0.037	8.84632e-26	0.068	Nonsence
AP1S2	4.86195e-53	0.19404	0.233	0.096	1.25273e-48	0.137	Nonsence
METAP1	1.74927e-45	0.193898	0.197	0.08	4.50717e-41	0.117	Nonsence
PSME3	9.55347e-53	0.193897	0.195	0.07	2.46155e-48	0.125	Nonsence
MEA1	4.44995e-62	0.193821	0.313	0.138	1.14658e-57	0.175	Nonsence
GRAMD1B	8.80982e-18	0.193699	0.12	0.064	2.26994e-13	0.056	Nonsence
TMEM185A	1.23433e-56	0.193576	0.141	0.033	3.18037e-52	0.108	Nonsence
POLE4	9.47036e-52	0.193563	0.331	0.163	2.44013e-47	0.168	Nonsence
GIGYF2	2.16151e-48	0.193525	0.257	0.117	5.56934e-44	0.14	Nonsence
CAB39	2.86012e-45	0.193486	0.355	0.19	7.36938e-41	0.165	Nonsence
CEP192	2.03155e-32	0.193475	0.158	0.07	5.2345e-28	0.088	Nonsence
CD164	2.90256e-36	0.193441	0.459	0.285	7.47874e-32	0.174	Nonsence
SNRPD1	1.28524e-39	0.193393	0.385	0.22	3.31155e-35	0.165	Nonsence
ITFG1	3.0994e-32	0.193308	0.325	0.191	7.98592e-28	0.134	Nonsence
ZNF680	1.94153e-34	0.193299	0.106	0.033	5.00254e-30	0.073	Nonsence
KLHDC10	1.75093e-53	0.193218	0.159	0.047	4.51145e-49	0.112	Nonsence
NDUFAF6	1.4644e-41	0.193128	0.169	0.067	3.77317e-37	0.102	Nonsence
ARHGAP4	2.61382e-53	0.193032	0.446	0.244	6.73477e-49	0.202	Nonsence
ME2	1.35993e-55	0.192935	0.238	0.096	3.50399e-51	0.142	Nonsence
RRP12	1.39455e-39	0.192934	0.167	0.068	3.5932e-35	0.099	Nonsence
COX10-AS1	2.32278e-39	0.192918	0.117	0.035	5.98488e-35	0.082	Nonsence
SAMD8	1.51067e-45	0.192891	0.168	0.061	3.8924e-41	0.107	Nonsence
ZNF655	5.86113e-52	0.192619	0.325	0.159	1.51018e-47	0.166	Nonsence
IL27RA	5.28298e-54	0.192595	0.378	0.195	1.36121e-49	0.183	Nonsence
CERS5	1.3694e-58	0.192462	0.199	0.068	3.52838e-54	0.131	Nonsence
SMIM15	1.21993e-56	0.19244	0.21	0.076	3.14327e-52	0.134	Nonsence
NUTF2	1.81499e-49	0.192278	0.358	0.184	4.6765e-45	0.174	Nonsence
TMEM165	4.58886e-53	0.192247	0.32	0.153	1.18237e-48	0.167	Nonsence
ST6GAL1	2.67844e-37	0.192163	0.284	0.153	6.90127e-33	0.131	Nonsence
GIMAP8	2.8435e-34	0.192072	0.125	0.045	7.32656e-30	0.08	Nonsence
PGP	8.95508e-60	0.192015	0.241	0.093	2.30736e-55	0.148	Nonsence
ZNF277	3.38095e-48	0.191915	0.26	0.119	8.71137e-44	0.141	Nonsence
KMT5B	1.22267e-52	0.191728	0.246	0.105	3.15034e-48	0.141	Nonsence
OCIAD1	1.54286e-45	0.191698	0.446	0.253	3.97533e-41	0.193	Nonsence
AKIRIN2	3.01247e-60	0.191567	0.343	0.16	7.76194e-56	0.183	Nonsence
AMBRA1	1.90066e-40	0.191509	0.189	0.081	4.89725e-36	0.108	Nonsence
FAM168A	4.25932e-40	0.191382	0.115	0.033	1.09746e-35	0.082	Nonsence
[truncated: 2,331 more rows]
