# Supplementary material for: Beyond CD30: Dual‐Targeting of Malignant and Regulatory T Cells by Brentuximab Vedotin Remodels the Lymphoma Microenvironment and Overcomes Resistance via BCL2 Inhibition in Mycosis Fungoides
Source: Adv Sci (Weinh). 2026 Feb 28;13(26):e17353. doi: 10.1002/advs.202517353 (PMC13159111; doi:10.1002/advs.202517353)
Supplement: Supplementary file 4 — Supporting File 4: advs74582‐sup‐0004‐TableS3.xlsx. [file ADVS-13-e17353-s007.xlsx]

## Sheet: TableS3
Table S3. Differentially expressed genes of CD30+ malignant T cells compared to CD30- malignant T cells pre-treatment.
Gene	p_value	avg_log2FC	pct.1	pct.2	p_val_adj	pct. change	change
TNFRSF8	0	1.69395	1	0	0	1	Up
CXCL13	1.22935e-153	1.54299	0.792	0.503	3.16756e-149	0.289	Up
TNFRSF4	9.28327e-182	1.38123	0.773	0.428	2.39193e-177	0.345	Up
FABP5	3.15402e-217	1.33799	0.705	0.309	8.12665e-213	0.396	Up
MT2A	5.0827e-140	1.07883	0.797	0.481	1.30961e-135	0.316	Up
TRBV20-1	4.79545e-150	1.05486	0.627	0.273	1.2356e-145	0.354	Up
ANKRD33B	1.93424e-268	1.04691	0.504	0.132	4.98377e-264	0.372	Up
XCL1	1.40781e-92	1.01886	0.126	0.024	3.62738e-88	0.102	Up
PAGE5	6.43011e-151	0.920826	0.708	0.358	1.65678e-146	0.35	Up
TNFRSF18	1.38104e-161	0.904241	0.644	0.287	3.55838e-157	0.357	Up
CDK6	9.78814e-168	0.83524	0.75	0.371	2.52201e-163	0.379	Up
LGALS1	8.97691e-101	0.810618	0.851	0.632	2.31299e-96	0.219	Up
BASP1	3.36851e-122	0.803279	0.816	0.521	8.67931e-118	0.295	Up
MIR155HG	9.25766e-102	0.802164	0.5	0.221	2.38533e-97	0.279	Up
KAZN	7.26987e-205	0.743126	0.301	0.063	1.87316e-200	0.238	Up
HLA-DRB1	1.41151e-104	0.740177	0.755	0.44	3.6369e-100	0.315	Up
FXYD2	1.69252e-87	0.73005	0.244	0.078	4.36094e-83	0.166	Up
CD82	3.76803e-128	0.729628	0.872	0.593	9.70871e-124	0.279	Up
MT3	3.04345e-186	0.720591	0.436	0.128	7.84174e-182	0.308	Up
EEF1A2	8.67414e-96	0.717665	0.538	0.257	2.23498e-91	0.281	Up
NME1	4.49762e-154	0.717655	0.628	0.276	1.15886e-149	0.352	Up
ENO1	3.23166e-98	0.708153	0.878	0.675	8.3267e-94	0.203	Up
TUBB	5.82666e-71	0.700847	0.815	0.583	1.5013e-66	0.232	Up
HLA-DQA1	1.56175e-144	0.6773	0.62	0.262	4.02401e-140	0.358	Up
TRAV14DV4	1.32665e-134	0.658829	0.547	0.212	3.41824e-130	0.335	Up
PREX1	1.85505e-125	0.656226	0.64	0.306	4.77972e-121	0.334	Up
RAN	2.89756e-102	0.65271	0.885	0.674	7.46586e-98	0.211	Up
CLSTN2	3.42413e-26	0.641498	0.117	0.049	8.82262e-22	0.068	Up
MIF	1.20365e-97	0.638072	0.943	0.836	3.10132e-93	0.107	Up
CCL22	2.64179e-237	0.634066	0.202	0.025	6.80683e-233	0.177	Up
HLA-DRA	1.18246e-104	0.632845	0.634	0.316	3.04673e-100	0.318	Up
PKM	2.43678e-97	0.630332	0.912	0.722	6.2786e-93	0.19	Up
RANBP1	9.60876e-114	0.625919	0.765	0.448	2.47579e-109	0.317	Up
LGALS3	8.34333e-118	0.624562	0.712	0.358	2.14974e-113	0.354	Up
CD74	2.7051e-79	0.618464	0.968	0.888	6.96997e-75	0.08	Up
TYMS	2.62001e-114	0.616585	0.29	0.088	6.75071e-110	0.202	Up
SH2D2A	4.10388e-119	0.612062	0.601	0.276	1.05741e-114	0.325	Up
HCST	1.9462e-84	0.605407	0.775	0.515	5.01459e-80	0.26	Up
APBB2	2.62246e-157	0.596235	0.349	0.097	6.75703e-153	0.252	Up
NDUFS6	6.72569e-124	0.584663	0.787	0.447	1.73294e-119	0.34	Up
TPI1	1.31956e-76	0.573281	0.917	0.741	3.39998e-72	0.176	Up
BCL2L1	6.85528e-122	0.569397	0.461	0.18	1.76633e-117	0.281	Up
TUBA1B	1.22019e-30	0.568631	0.868	0.724	3.14395e-26	0.144	Up
NHP2	5.42189e-111	0.565295	0.75	0.421	1.397e-106	0.329	Up
H2AFZ	1.34829e-31	0.562992	0.824	0.663	3.474e-27	0.161	Up
PARK7	8.01425e-87	0.562064	0.863	0.642	2.06495e-82	0.221	Up
TSPAN2	9.95379e-114	0.560279	0.442	0.176	2.56469e-109	0.266	Up
BATF	8.63533e-82	0.558862	0.807	0.503	2.22498e-77	0.304	Up
NMB	9.83368e-63	0.554423	0.339	0.152	2.53374e-58	0.187	Up
TRBC1	3.56108e-138	0.545566	0.592	0.242	9.17547e-134	0.35	Up
DUSP5	5.18682e-98	0.545366	0.578	0.276	1.33644e-93	0.302	Up
STMN1	3.13786e-32	0.539607	0.674	0.499	8.085e-28	0.175	Up
HNRNPAB	1.45737e-86	0.536958	0.73	0.446	3.75507e-82	0.284	Up
SMARCA2	7.41939e-79	0.533343	0.77	0.49	1.91168e-74	0.28	Up
ATP5MC3	6.96053e-92	0.52849	0.863	0.626	1.79345e-87	0.237	Up
SUB1	1.19604e-93	0.527432	0.931	0.774	3.08171e-89	0.157	Up
SRM	2.04979e-98	0.527409	0.653	0.346	5.2815e-94	0.307	Up
SEC61B	6.35492e-86	0.525048	0.828	0.56	1.63741e-81	0.268	Up
PPP1R14B	7.91698e-100	0.524939	0.673	0.356	2.03989e-95	0.317	Up
LRMDA	5.46837e-130	0.523053	0.321	0.094	1.40898e-125	0.227	Up
UQCRQ	2.19858e-91	0.522542	0.806	0.524	5.66486e-87	0.282	Up
CADM1	6.5494e-107	0.518919	0.442	0.177	1.68752e-102	0.265	Up
LDHA	5.65867e-55	0.518175	0.87	0.679	1.45801e-50	0.191	Up
PSMA6	8.00645e-97	0.517391	0.744	0.438	2.06294e-92	0.306	Up
CRTAM	8.20847e-100	0.517358	0.207	0.054	2.115e-95	0.153	Up
PRDX1	1.52724e-50	0.512727	0.909	0.758	3.93508e-46	0.151	Up
PGAM1	1.21516e-72	0.512638	0.821	0.592	3.13098e-68	0.229	Up
NCK2	4.3547e-85	0.503617	0.746	0.457	1.12203e-80	0.289	Up
PCLAF	6.27803e-107	0.502945	0.285	0.089	1.6176e-102	0.196	Up
RPL35	2.41384e-100	0.500244	0.962	0.897	6.21949e-96	0.065	Up
ZEB2	9.61136e-118	0.497801	0.499	0.202	2.47646e-113	0.297	Up
ADAMTS19	4.40273e-131	0.497785	0.405	0.132	1.13441e-126	0.273	Up
MYCBP2	5.82885e-68	0.497488	0.863	0.627	1.50186e-63	0.236	Up
FNBP1	2.77356e-69	0.494564	0.918	0.76	7.14635e-65	0.158	Up
PPM1H	3.13219e-107	0.493265	0.403	0.152	8.0704e-103	0.251	Up
CCT5	7.53006e-111	0.491593	0.718	0.383	1.94019e-106	0.335	Up
EBI3	0	0.489394	0.261	0.03	0	0.231	Up
PRELID1	5.7595e-84	0.487665	0.767	0.493	1.48399e-79	0.274	Up
TESC	1.72179e-108	0.486045	0.505	0.215	4.43635e-104	0.29	Up
CAVIN3	4.96683e-108	0.48536	0.223	0.059	1.27975e-103	0.164	Up
PPDPF	3.39153e-64	0.485049	0.893	0.754	8.73861e-60	0.139	Up
MICOS10	2.54303e-82	0.481958	0.779	0.503	6.55236e-78	0.276	Up
BHLHE40	1.0163e-71	0.480074	0.642	0.369	2.61859e-67	0.273	Up
PHPT1	8.30318e-118	0.47592	0.572	0.25	2.1394e-113	0.322	Up
MTSS1	1.74777e-93	0.474959	0.418	0.174	4.50331e-89	0.244	Up
ATP5MC1	5.09612e-103	0.474734	0.63	0.312	1.31307e-98	0.318	Up
LAIR2	1.26761e-54	0.474341	0.833	0.642	3.26613e-50	0.191	Up
SNRPD1	5.55318e-94	0.473506	0.673	0.37	1.43083e-89	0.303	Up
SNRPE	1.31679e-100	0.472515	0.679	0.359	3.39283e-96	0.32	Up
MT1E	8.48205e-116	0.471731	0.349	0.116	2.18549e-111	0.233	Up
HLA-DPA1	3.78502e-93	0.470629	0.674	0.352	9.75249e-89	0.322	Up
PDCD1	2.32477e-149	0.470219	0.349	0.099	5.99e-145	0.25	Up
HLA-DRB5	1.22011e-123	0.469426	0.544	0.221	3.14373e-119	0.323	Up
CPNE2	1.07793e-114	0.466366	0.508	0.207	2.77738e-110	0.301	Up
HLA-DQB1	2.45104e-75	0.465261	0.567	0.29	6.31534e-71	0.277	Up
NME2	2.87707e-57	0.463583	0.887	0.714	7.41307e-53	0.173	Up
NOP16	7.06969e-133	0.463292	0.462	0.17	1.82158e-128	0.292	Up
C9orf16	2.85574e-62	0.462879	0.886	0.708	7.35809e-58	0.178	Up
MCM7	5.0081e-67	0.462177	0.392	0.186	1.29039e-62	0.206	Up
UBE2C	1.06883e-54	0.461453	0.172	0.058	2.75395e-50	0.114	Up
C12orf42	3.91282e-136	0.461264	0.334	0.098	1.00818e-131	0.236	Up
FKBP1A	4.34797e-96	0.459173	0.69	0.378	1.1203e-91	0.312	Up
DIRAS3	9.32644e-48	0.457674	0.272	0.126	2.40305e-43	0.146	Up
COTL1	4.72902e-73	0.456946	0.896	0.694	1.21848e-68	0.202	Up
EIF5A	4.38214e-63	0.455779	0.806	0.557	1.1291e-58	0.249	Up
MTURN	1.97663e-114	0.452721	0.514	0.204	5.09299e-110	0.31	Up
S100A4	9.09125e-55	0.449583	0.919	0.817	2.34245e-50	0.102	Up
TNFRSF9	4.87448e-93	0.449222	0.214	0.061	1.25596e-88	0.153	Up
RBX1	2.18585e-79	0.448186	0.785	0.525	5.63205e-75	0.26	Up
SCG2	3.11509e-97	0.447434	0.356	0.13	8.02634e-93	0.226	Up
STAT4	2.2185e-98	0.44717	0.483	0.207	5.71618e-94	0.276	Up
MYO1E	2.30957e-150	0.446847	0.357	0.1	5.95084e-146	0.257	Up
TFRC	3.09252e-64	0.442099	0.707	0.431	7.96818e-60	0.276	Up
MDFIC	1.63998e-55	0.441212	0.833	0.586	4.22557e-51	0.247	Up
S100A6	3.50679e-55	0.440946	0.936	0.846	9.03559e-51	0.09	Up
PDCD5	4.67259e-84	0.43878	0.655	0.356	1.20394e-79	0.299	Up
MRPL20	4.12141e-98	0.438347	0.706	0.382	1.06192e-93	0.324	Up
PSMA2	2.05286e-66	0.437898	0.798	0.56	5.28939e-62	0.238	Up
DUT	3.17965e-49	0.437262	0.639	0.399	8.19269e-45	0.24	Up
CHCHD2	2.73508e-68	0.437018	0.932	0.813	7.0472e-64	0.119	Up
KIF3B	5.44848e-105	0.435555	0.528	0.232	1.40385e-100	0.296	Up
PSMA7	2.42108e-63	0.432872	0.863	0.656	6.23816e-59	0.207	Up
SNRPF	7.86423e-83	0.432239	0.697	0.397	2.0263e-78	0.3	Up
CAMTA1	5.04661e-89	0.431325	0.681	0.372	1.30031e-84	0.309	Up
NDUFB2	5.05595e-72	0.431283	0.88	0.662	1.30272e-67	0.218	Up
CD83	1.9004e-89	0.430447	0.379	0.149	4.89657e-85	0.23	Up
2025-12-01	3.85932e-84	0.429972	0.38	0.156	9.94393e-80	0.224	Up
GAPDH	1.12895e-51	0.427577	0.981	0.933	2.90885e-47	0.048	Up
ARHGAP24	9.51131e-65	0.427496	0.575	0.318	2.45068e-60	0.257	Up
MCM5	1.92897e-78	0.427493	0.383	0.166	4.97019e-74	0.217	Up
ATP5F1E	1.16661e-65	0.425088	0.937	0.852	3.00589e-61	0.085	Up
TP73	2.16962e-169	0.423746	0.301	0.07	5.59024e-165	0.231	Up
KRT7	1.2049e-73	0.423628	0.682	0.393	3.10453e-69	0.289	Up
SNRPB	2.06729e-62	0.421881	0.779	0.515	5.32659e-58	0.264	Up
PDIA6	2.07056e-65	0.421873	0.72	0.446	5.335e-61	0.274	Up
TPM4	1.21789e-71	0.421209	0.693	0.41	3.13801e-67	0.283	Up
PSME2	6.8272e-63	0.420522	0.831	0.576	1.7591e-58	0.255	Up
MCOLN2	2.40903e-153	0.419279	0.302	0.076	6.2071e-149	0.226	Up
C1QBP	3.84865e-54	0.419152	0.683	0.449	9.91644e-50	0.234	Up
DUSP4	1.72994e-53	0.419095	0.853	0.611	4.45737e-49	0.242	Up
NPM1	3.98719e-59	0.417424	0.948	0.86	1.02734e-54	0.088	Up
SRI	2.80953e-66	0.417386	0.785	0.529	7.23903e-62	0.256	Up
IL13	2.17893e-08	0.416668	0.147	0.097	0.000561423	0.05	Up
MYL6	2.26028e-60	0.415847	0.942	0.829	5.82383e-56	0.113	Up
PTP4A3	7.86171e-75	0.414182	0.357	0.148	2.02565e-70	0.209	Up
PA2G4	1.279e-76	0.413735	0.593	0.316	3.29548e-72	0.277	Up
APBB1IP	1.47201e-114	0.413646	0.442	0.168	3.79278e-110	0.274	Up
PFN1	5.12744e-65	0.41226	0.967	0.908	1.32114e-60	0.059	Up
ATP5MF	1.6023e-64	0.412169	0.865	0.663	4.1285e-60	0.202	Up
ALYREF	2.38072e-64	0.411479	0.708	0.434	6.13416e-60	0.274	Up
CHCHD10	1.61852e-88	0.411477	0.629	0.322	4.17027e-84	0.307	Up
TXN	8.8967e-49	0.410863	0.7	0.447	2.29232e-44	0.253	Up
SEC11C	4.2839e-60	0.410237	0.795	0.531	1.10379e-55	0.264	Up
ARPC2	1.61892e-66	0.409967	0.922	0.784	4.17132e-62	0.138	Up
CSF2	1.43185e-112	0.40925	0.115	0.017	3.6893e-108	0.098	Up
IL21R	4.64194e-88	0.409019	0.683	0.359	1.19604e-83	0.324	Up
VDAC1	4.21907e-58	0.407799	0.79	0.544	1.08709e-53	0.246	Up
SFXN1	3.13334e-73	0.407118	0.753	0.456	8.07338e-69	0.297	Up
TNFRSF1B	4.03965e-58	0.407014	0.736	0.476	1.04086e-53	0.26	Up
CRADD	1.80059e-70	0.403459	0.347	0.146	4.63941e-66	0.201	Up
SERF2	1.43582e-64	0.403345	0.934	0.845	3.69953e-60	0.089	Up
CD80	8.12098e-218	0.402807	0.28	0.051	2.09245e-213	0.229	Up
BATF3	6.245e-166	0.401087	0.285	0.066	1.60909e-161	0.219	Up
VOPP1	7.04983e-69	0.400318	0.854	0.586	1.81646e-64	0.268	Up
AGFG1	1.25655e-76	0.399664	0.647	0.353	3.23764e-72	0.294	Up
COX17	5.80301e-76	0.399487	0.664	0.37	1.4952e-71	0.294	Up
DCTPP1	8.09202e-88	0.399093	0.477	0.218	2.08499e-83	0.259	Up
PCNA	1.22817e-80	0.396926	0.396	0.171	3.16451e-76	0.225	Up
RPA3	5.9771e-66	0.396064	0.667	0.401	1.54006e-61	0.266	Up
SNRPG	2.21431e-62	0.395892	0.801	0.568	5.7054e-58	0.233	Up
MZT2A	8.35943e-58	0.394659	0.831	0.615	2.15389e-53	0.216	Up
HCLS1	5.58969e-79	0.394208	0.694	0.385	1.44024e-74	0.309	Up
MT1X	1.24242e-74	0.393237	0.533	0.265	3.20122e-70	0.268	Up
SDF4	4.20729e-80	0.392358	0.725	0.414	1.08405e-75	0.311	Up
CALM3	3.30679e-59	0.392281	0.805	0.546	8.52028e-55	0.259	Up
NDUFS5	3.72599e-60	0.391801	0.851	0.648	9.60038e-56	0.203	Up
BANF1	1.05385e-62	0.391114	0.713	0.447	2.71536e-58	0.266	Up
PPA1	6.69077e-75	0.391027	0.659	0.372	1.72394e-70	0.287	Up
VDR	3.87331e-205	0.390789	0.273	0.051	9.97998e-201	0.222	Up
DNAJC15	3.04242e-89	0.390022	0.629	0.321	7.83909e-85	0.308	Up
CD58	1.77297e-102	0.38988	0.589	0.27	4.56822e-98	0.319	Up
MRTO4	5.68887e-130	0.389796	0.442	0.159	1.46579e-125	0.283	Up
PTP4A2	1.47199e-69	0.389307	0.745	0.457	3.79274e-65	0.288	Up
LIME1	1.33709e-45	0.388675	0.614	0.388	3.44515e-41	0.226	Up
CD96	5.93444e-19	0.38852	0.735	0.622	1.52907e-14	0.113	Up
PPIA	1.08378e-65	0.388432	0.986	0.931	2.79246e-61	0.055	Up
RORA	3.47755e-31	0.387895	0.76	0.594	8.96027e-27	0.166	Up
ADGRE5	1.27617e-62	0.387261	0.705	0.428	3.28817e-58	0.277	Up
PCSK1N	6.22204e-85	0.386866	0.475	0.211	1.60317e-80	0.264	Up
NCAM1	2.76292e-112	0.386773	0.225	0.056	7.11894e-108	0.169	Up
GRAMD1B	1.87761e-116	0.385092	0.338	0.109	4.83786e-112	0.229	Up
PTPRM	1.28762e-97	0.38502	0.285	0.092	3.31769e-93	0.193	Up
LSM5	8.31426e-73	0.381171	0.627	0.349	2.14225e-68	0.278	Up
LSP1	3.20075e-53	0.38011	0.826	0.589	8.24704e-49	0.237	Up
AURKAIP1	3.19388e-77	0.379064	0.67	0.377	8.22935e-73	0.293	Up
AL445584.2	1.04825e-85	0.378132	0.364	0.14	2.70092e-81	0.224	Up
RBPJ	4.54324e-45	0.377445	0.676	0.438	1.17061e-40	0.238	Up
SLC25A5	6.27362e-43	0.375102	0.839	0.653	1.61646e-38	0.186	Up
NFKBIA	1.21137e-25	0.374849	0.906	0.75	3.12121e-21	0.156	Up
COX6A1	3.41182e-50	0.37386	0.896	0.725	8.79089e-46	0.171	Up
AC019117.2	3.19488e-102	0.373482	0.243	0.07	8.23193e-98	0.173	Up
AL590550.1	1.52944e-35	0.373025	0.289	0.15	3.94075e-31	0.139	Up
TIAM2	7.0634e-63	0.372659	0.682	0.401	1.81995e-58	0.281	Up
SEM1	4.11222e-58	0.371948	0.849	0.632	1.05955e-53	0.217	Up
EDF1	1.6309e-51	0.371597	0.85	0.634	4.20218e-47	0.216	Up
POMP	3.43475e-60	0.370797	0.777	0.512	8.84997e-56	0.265	Up
MRPS12	2.31656e-100	0.370617	0.491	0.21	5.96885e-96	0.281	Up
TOMM5	3.43969e-56	0.370282	0.694	0.44	8.86271e-52	0.254	Up
GRAMD1A	5.67685e-63	0.369197	0.566	0.313	1.4627e-58	0.253	Up
LSM2	1.33916e-78	0.368764	0.62	0.329	3.45047e-74	0.291	Up
ZYX	4.98603e-55	0.366629	0.698	0.438	1.2847e-50	0.26	Up
TXNDC17	1.27354e-80	0.366412	0.604	0.315	3.28139e-76	0.289	Up
ARPC1B	1.93974e-46	0.364	0.915	0.787	4.99794e-42	0.128	Up
GALM	1.32494e-103	0.363694	0.486	0.201	3.41385e-99	0.285	Up
CD9	6.53661e-55	0.362975	0.538	0.296	1.68422e-50	0.242	Up
CCDC167	8.39485e-67	0.362739	0.678	0.391	2.16302e-62	0.287	Up
HMGN2	5.81092e-31	0.362523	0.765	0.565	1.49724e-26	0.2	Up
SET	3.58033e-50	0.3625	0.866	0.658	9.22509e-46	0.208	Up
DBI	1.7048e-56	0.362234	0.789	0.543	4.3926e-52	0.246	Up
SSBP1	2.72732e-59	0.360395	0.78	0.512	7.02721e-55	0.268	Up
SMCO4	3.30231e-134	0.359336	0.432	0.146	8.50874e-130	0.286	Up
WARS	3.80455e-113	0.359165	0.406	0.147	9.80279e-109	0.259	Up
AC005392.2	9.50168e-125	0.358731	0.258	0.067	2.4482e-120	0.191	Up
DHFR	2.10722e-105	0.354745	0.345	0.119	5.42947e-101	0.226	Up
BLVRA	1.33816e-84	0.352151	0.536	0.255	3.44791e-80	0.281	Up
ANP32B	1.37304e-53	0.351505	0.814	0.554	3.53779e-49	0.26	Up
HSBP1	3.06688e-91	0.351334	0.607	0.297	7.90213e-87	0.31	Up
SSTR2	5.54871e-230	0.351257	0.145	0.013	1.42968e-225	0.132	Up
DDT	7.55333e-83	0.351087	0.609	0.312	1.94619e-78	0.297	Up
KCNQ3	3.95868e-72	0.350634	0.225	0.075	1.01999e-67	0.15	Up
COX5A	8.51149e-53	0.350605	0.799	0.573	2.19307e-48	0.226	Up
NINJ1	5.04463e-83	0.35036	0.422	0.182	1.2998e-78	0.24	Up
AC246787.2	2.78893e-111	0.350301	0.392	0.14	7.18596e-107	0.252	Up
PRDX4	1.97514e-84	0.349647	0.5	0.231	5.08915e-80	0.269	Up
GNG5	6.7973e-51	0.348382	0.846	0.625	1.75139e-46	0.221	Up
HELLS	4.03105e-83	0.348313	0.312	0.117	1.03864e-78	0.195	Up
MRPL51	5.71138e-65	0.347298	0.715	0.423	1.47159e-60	0.292	Up
MCM4	3.96784e-92	0.344973	0.316	0.113	1.02235e-87	0.203	Up
PIK3R5	2.66143e-81	0.344952	0.382	0.157	6.85743e-77	0.225	Up
GADD45GIP1	1.79129e-72	0.343301	0.614	0.326	4.61544e-68	0.288	Up
PSMA5	1.61556e-66	0.341827	0.718	0.427	4.16265e-62	0.291	Up
CD151	9.85122e-68	0.341732	0.63	0.353	2.53827e-63	0.277	Up
MRPL36	8.32688e-108	0.340456	0.477	0.193	2.1455e-103	0.284	Up
NDUFAF8	1.07239e-68	0.340433	0.62	0.339	2.76312e-64	0.281	Up
ARPC5L	1.23616e-66	0.339441	0.722	0.43	3.18508e-62	0.292	Up
FAM30A	1.76341e-110	0.338902	0.369	0.128	4.54359e-106	0.241	Up
IFI27L2	8.97755e-96	0.338625	0.481	0.206	2.31316e-91	0.275	Up
CFL1	4.36938e-50	0.337627	0.957	0.875	1.12581e-45	0.082	Up
SLC25A3	2.8449e-43	0.336785	0.868	0.661	7.33016e-39	0.207	Up
MKI67	1.50364e-52	0.333663	0.246	0.101	3.87429e-48	0.145	Up
LSM7	2.32071e-51	0.333585	0.746	0.49	5.97953e-47	0.256	Up
EEF1E1	5.43424e-94	0.332554	0.493	0.218	1.40019e-89	0.275	Up
PDCD6	5.2968e-56	0.332041	0.758	0.495	1.36477e-51	0.263	Up
SIVA1	3.07228e-52	0.331914	0.637	0.382	7.91603e-48	0.255	Up
TFDP1	6.09894e-99	0.331036	0.497	0.214	1.57145e-94	0.283	Up
NDUFAB1	1.98425e-52	0.330273	0.668	0.416	5.11261e-48	0.252	Up
ATP5MD	1.01011e-44	0.330031	0.791	0.585	2.60266e-40	0.206	Up
YWHAB	1.35832e-45	0.32851	0.877	0.689	3.49984e-41	0.188	Up
COPS9	2.90522e-68	0.328465	0.566	0.297	7.48559e-64	0.269	Up
TIMM8B	1.24113e-85	0.328448	0.531	0.248	3.1979e-81	0.283	Up
ACTB	1.71473e-43	0.328025	0.995	0.99	4.41818e-39	0.005	Up
SSNA1	1.8394e-66	0.326811	0.611	0.333	4.73941e-62	0.278	Up
ROMO1	8.08606e-46	0.326381	0.798	0.583	2.08345e-41	0.215	Up
MAF	4.45953e-77	0.325963	0.48	0.221	1.14904e-72	0.259	Up
STOML2	6.63676e-87	0.325837	0.483	0.217	1.71003e-82	0.266	Up
SEC61G	4.42095e-44	0.32573	0.821	0.624	1.1391e-39	0.197	Up
TNFSF14	3.03004e-64	0.325151	0.357	0.158	7.80719e-60	0.199	Up
SURF4	3.03566e-61	0.324954	0.724	0.441	7.82168e-57	0.283	Up
TPST2	4.04157e-76	0.324207	0.361	0.149	1.04135e-71	0.212	Up
TMED9	2.68719e-57	0.323197	0.712	0.442	6.92381e-53	0.27	Up
H2AFY	1.61969e-61	0.322566	0.72	0.434	4.1733e-57	0.286	Up
CTSA	1.36427e-64	0.322519	0.478	0.242	3.51518e-60	0.236	Up
HIGD2A	1.17033e-47	0.322391	0.809	0.583	3.01549e-43	0.226	Up
MRPL52	2.7607e-67	0.32078	0.636	0.356	7.11323e-63	0.28	Up
POLD2	4.39575e-65	0.320087	0.488	0.245	1.13261e-60	0.243	Up
MAD2L2	1.17022e-72	0.320081	0.521	0.257	3.01519e-68	0.264	Up
TMEM173	2.4236e-60	0.319745	0.434	0.213	6.24464e-56	0.221	Up
TIMM13	8.6774e-60	0.319421	0.535	0.286	2.23582e-55	0.249	Up
GNB1	1.47417e-60	0.319355	0.789	0.52	3.79834e-56	0.269	Up
PSMB2	1.82179e-66	0.319332	0.626	0.348	4.69403e-62	0.278	Up
NDUFA6	7.82246e-49	0.319191	0.725	0.481	2.01553e-44	0.244	Up
MAP1LC3A	9.60147e-87	0.318733	0.372	0.146	2.47391e-82	0.226	Up
MRPL41	1.33811e-54	0.318629	0.732	0.468	3.44778e-50	0.264	Up
TOMM40	1.97861e-79	0.316934	0.407	0.175	5.0981e-75	0.232	Up
LINC02099	2.5139e-119	0.316833	0.265	0.071	6.47732e-115	0.194	Up
CCT2	1.32254e-51	0.31677	0.663	0.414	3.40767e-47	0.249	Up
LCP1	2.56481e-44	0.315403	0.826	0.6	6.6085e-40	0.226	Up
IL2RA	8.49907e-39	0.314908	0.26	0.124	2.18987e-34	0.136	Up
JARID2	6.53397e-42	0.313465	0.67	0.439	1.68354e-37	0.231	Up
BIRC3	2.23337e-31	0.312742	0.716	0.51	5.75449e-27	0.206	Up
SERBP1	4.08613e-39	0.312641	0.821	0.61	1.05283e-34	0.211	Up
MYO7A	2.33365e-93	0.312514	0.341	0.123	6.01289e-89	0.218	Up
BTF3	1.45444e-40	0.312497	0.931	0.823	3.7475e-36	0.108	Up
RPL37	2.8362e-41	0.311766	0.978	0.943	7.30776e-37	0.035	Up
CAMK1	4.19541e-121	0.310783	0.292	0.084	1.08099e-116	0.208	Up
DDIT4	2.25009e-39	0.310686	0.723	0.489	5.79758e-35	0.234	Up
RAB5IF	2.83401e-66	0.310459	0.671	0.386	7.30212e-62	0.285	Up
RRM2	1.63854e-48	0.309859	0.158	0.054	4.22187e-44	0.104	Up
RPS17	3.65423e-38	0.309572	0.861	0.662	9.4155e-34	0.199	Up
SLC43A3	5.21115e-80	0.309137	0.283	0.102	1.3427e-75	0.181	Up
ATP5PF	1.90218e-45	0.307987	0.784	0.554	4.90117e-41	0.23	Up
ID3	9.35578e-25	0.306708	0.641	0.465	2.41061e-20	0.176	Up
CLNK	7.78132e-107	0.306605	0.306	0.097	2.00494e-102	0.209	Up
CALR	8.05508e-36	0.305587	0.78	0.561	2.07547e-31	0.219	Up
ANXA2	2.14507e-31	0.30552	0.801	0.587	5.52698e-27	0.214	Up
MCM3	4.61496e-54	0.305197	0.406	0.206	1.18909e-49	0.2	Up
WNT10A	5.41399e-45	0.304853	0.53	0.303	1.39497e-40	0.227	Up
NDUFB3	4.15248e-67	0.304434	0.647	0.358	1.06993e-62	0.289	Up
COA4	1.71557e-71	0.303846	0.516	0.257	4.42034e-67	0.259	Up
PHF19	1.25089e-54	0.303379	0.595	0.341	3.22304e-50	0.254	Up
PHB	3.86563e-64	0.303087	0.535	0.279	9.96018e-60	0.256	Up
BTG3	6.40711e-78	0.302798	0.324	0.124	1.65086e-73	0.2	Up
COX5B	1.41638e-43	0.30117	0.846	0.641	3.64945e-39	0.205	Up
ADRM1	4.13214e-51	0.301115	0.686	0.421	1.06469e-46	0.265	Up
RILPL2	6.05097e-64	0.300351	0.569	0.301	1.55909e-59	0.268	Up
BTNL8	2.86527e-70	0.30024	0.287	0.11	7.38266e-66	0.177	Up
PAICS	1.22313e-79	0.299666	0.389	0.163	3.15151e-75	0.226	Up
CD70	1.17043e-72	0.299317	0.462	0.215	3.01573e-68	0.247	Up
MTHFD2	7.93929e-57	0.299176	0.63	0.366	2.04564e-52	0.264	Up
MRPL12	3.2228e-84	0.299057	0.462	0.205	8.30388e-80	0.257	Up
BOLA3	6.82715e-95	0.299039	0.384	0.148	1.75908e-90	0.236	Up
NCL	3.21463e-26	0.298518	0.886	0.714	8.28283e-22	0.172	Up
PCED1B-AS1	2.26674e-106	0.298298	0.389	0.141	5.84049e-102	0.248	Up
WDR34	3.18173e-86	0.298038	0.207	0.06	8.19804e-82	0.147	Up
SLIRP	3.00593e-83	0.298012	0.57	0.279	7.74509e-79	0.291	Up
CENPX	2.38216e-36	0.297805	0.576	0.367	6.13787e-32	0.209	Up
NEURL1	3.26332e-109	0.297564	0.324	0.105	8.40828e-105	0.219	Up
PTTG1	2.12257e-41	0.297183	0.616	0.385	5.469e-37	0.231	Up
MED10	9.8733e-60	0.296796	0.709	0.424	2.54396e-55	0.285	Up
NOTUM	5.67688e-123	0.296493	0.194	0.042	1.46271e-118	0.152	Up
DAP	1.22405e-88	0.295225	0.444	0.187	3.15388e-84	0.257	Up
EID1	1.41222e-37	0.294414	0.821	0.594	3.63873e-33	0.227	Up
RIPOR2	4.28152e-55	0.293716	0.622	0.355	1.10318e-50	0.267	Up
INSIG1	2.41447e-23	0.293651	0.583	0.397	6.22113e-19	0.186	Up
NDUFB7	1.22988e-49	0.293546	0.672	0.408	3.1689e-45	0.264	Up
CLSPN	3.14101e-90	0.293477	0.203	0.056	8.09312e-86	0.147	Up
UQCRH	5.42791e-42	0.293389	0.858	0.672	1.39855e-37	0.186	Up
TK1	1.08588e-68	0.293116	0.19	0.06	2.79788e-64	0.13	Up
ELP5	4.33605e-83	0.292839	0.457	0.202	1.11723e-78	0.255	Up
SLC29A1	1.32335e-112	0.292731	0.256	0.071	3.40975e-108	0.185	Up
MT1F	2.43195e-101	0.292157	0.345	0.119	6.26617e-97	0.226	Up
DEK	6.8196e-39	0.291842	0.715	0.485	1.75714e-34	0.23	Up
OAZ1	5.02037e-34	0.291616	0.915	0.781	1.29355e-29	0.134	Up
COX7B	5.62346e-41	0.291517	0.745	0.524	1.44894e-36	0.221	Up
POU3F1	1.14535e-99	0.290571	0.316	0.105	2.95112e-95	0.211	Up
SELENOH	3.87187e-43	0.290468	0.773	0.54	9.97626e-39	0.233	Up
ITGB7	3.56299e-108	0.290336	0.321	0.103	9.1804e-104	0.218	Up
ERH	3.05537e-49	0.289262	0.73	0.473	7.87246e-45	0.257	Up
SNRPC	1.66624e-59	0.289099	0.613	0.344	4.29323e-55	0.269	Up
GADD45A	4.36739e-38	0.289057	0.316	0.162	1.1253e-33	0.154	Up
COX6B1	3.37073e-41	0.288984	0.872	0.681	8.68502e-37	0.191	Up
LYRM4	1.61134e-94	0.288222	0.388	0.148	4.15177e-90	0.24	Up
NDUFA2	4.75047e-50	0.287958	0.699	0.442	1.22401e-45	0.257	Up
ILF2	8.67284e-47	0.287249	0.695	0.438	2.23464e-42	0.257	Up
NDUFA11	8.3498e-40	0.286639	0.802	0.573	2.15141e-35	0.229	Up
GNAS	7.36751e-35	0.285953	0.937	0.81	1.89831e-30	0.127	Up
MRPL11	2.25005e-78	0.285797	0.471	0.213	5.79748e-74	0.258	Up
SH2D1A	5.49687e-65	0.285532	0.364	0.162	1.41632e-60	0.202	Up
CAV1	1.75741e-60	0.285488	0.236	0.088	4.52814e-56	0.148	Up
NCOR2	1.21911e-60	0.285032	0.601	0.332	3.14115e-56	0.269	Up
ATP5PB	3.65e-42	0.284914	0.741	0.491	9.40458e-38	0.25	Up
NUTF2	7.58456e-57	0.284897	0.613	0.345	1.95424e-52	0.268	Up
FRMD4B	1.16251e-37	0.284446	0.787	0.554	2.99532e-33	0.233	Up
NOLC1	2.64028e-52	0.28381	0.49	0.267	6.80295e-48	0.223	Up
GINS2	1.28814e-77	0.283305	0.206	0.064	3.31901e-73	0.142	Up
LINC00892	2.991e-41	0.283254	0.523	0.314	7.70662e-37	0.209	Up
FIBP	1.09442e-69	0.283239	0.502	0.247	2.81989e-65	0.255	Up
NUDT1	2.01089e-46	0.283106	0.506	0.291	5.18126e-42	0.215	Up
CPA5	1.73558e-113	0.282135	0.295	0.088	4.4719e-109	0.207	Up
RTF2	3.95532e-56	0.282052	0.585	0.328	1.01913e-51	0.257	Up
PSMB9	7.54384e-42	0.281715	0.808	0.576	1.94374e-37	0.232	Up
APOBEC3G	1.11112e-74	0.28158	0.486	0.227	2.86292e-70	0.259	Up
EIF4A1	6.09016e-29	0.281507	0.9	0.75	1.56919e-24	0.15	Up
FAM174C	1.21752e-56	0.281381	0.582	0.321	3.13706e-52	0.261	Up
CCT6A	3.82749e-40	0.28109	0.75	0.509	9.86192e-36	0.241	Up
ELOB	6.89395e-36	0.280799	0.87	0.691	1.77629e-31	0.179	Up
CRIP1	1.36041e-20	0.280593	0.972	0.921	3.50522e-16	0.051	Up
ARPC5	5.92909e-45	0.279804	0.781	0.532	1.52769e-40	0.249	Up
TXNL4A	7.07339e-44	0.278749	0.763	0.515	1.82253e-39	0.248	Up
SOX4	9.96442e-45	0.278697	0.383	0.2	2.56743e-40	0.183	Up
TOX2	4.59377e-35	0.27867	0.503	0.316	1.18363e-30	0.187	Up
UTS2	1.4185e-73	0.278582	0.341	0.138	3.65491e-69	0.203	Up
CIAO2B	2.65957e-54	0.278142	0.684	0.409	6.85265e-50	0.275	Up
CDK4	2.16701e-69	0.278067	0.399	0.18	5.58353e-65	0.219	Up
UHRF1	2.35234e-127	0.27799	0.197	0.042	6.06104e-123	0.155	Up
BACH2	2.39461e-39	0.277736	0.709	0.48	6.16995e-35	0.229	Up
LINC01505	4.37658e-111	0.277589	0.175	0.037	1.12767e-106	0.138	Up
AKR1B1	3.97547e-63	0.277356	0.48	0.24	1.02432e-58	0.24	Up
SNRPD2	1.72744e-34	0.277278	0.875	0.709	4.45093e-30	0.166	Up
TUBA1C	9.99823e-38	0.277129	0.614	0.39	2.57614e-33	0.224	Up
CCDC124	2.87034e-67	0.276879	0.526	0.264	7.39572e-63	0.262	Up
PKMYT1	2.18304e-65	0.276445	0.165	0.049	5.62481e-61	0.116	Up
TSTD1	8.77059e-37	0.276304	0.725	0.5	2.25983e-32	0.225	Up
COX8A	6.33051e-35	0.275463	0.86	0.674	1.63112e-30	0.186	Up
CYBA	3.59264e-32	0.275331	0.932	0.817	9.2568e-28	0.115	Up
PLAAT3	6.28339e-130	0.274623	0.255	0.064	1.61898e-125	0.191	Up
CYP7B1	4.51487e-47	0.274512	0.328	0.157	1.1633e-42	0.171	Up
NFKB2	4.79196e-40	0.274434	0.582	0.352	1.2347e-35	0.23	Up
LGALS9	4.30709e-57	0.274353	0.47	0.241	1.10976e-52	0.229	Up
CYB5A	5.64725e-63	0.273914	0.441	0.213	1.45507e-58	0.228	Up
PIM1	4.75773e-52	0.272982	0.475	0.249	1.22588e-47	0.226	Up
UBE2L3	8.51332e-54	0.27246	0.65	0.382	2.19354e-49	0.268	Up
MRPL14	3.43495e-58	0.271972	0.583	0.319	8.8505e-54	0.264	Up
UQCC2	3.189e-100	0.271909	0.391	0.147	8.21677e-96	0.244	Up
ATP5F1D	1.2115e-40	0.270379	0.795	0.551	3.12154e-36	0.244	Up
MCM6	6.50596e-65	0.270335	0.432	0.206	1.67633e-60	0.226	Up
JPT1	7.40172e-35	0.270091	0.779	0.542	1.90713e-30	0.237	Up
ENY2	4.80589e-51	0.269351	0.67	0.398	1.23829e-46	0.272	Up
CSTB	2.63524e-38	0.268625	0.765	0.53	6.78996e-34	0.235	Up
REL	1.77657e-24	0.268411	0.851	0.697	4.5775e-20	0.154	Up
HSPE1	6.23574e-34	0.267712	0.79	0.578	1.6067e-29	0.212	Up
TOMM6	4.19101e-32	0.267651	0.758	0.546	1.07986e-27	0.212	Up
ATP5F1B	1.60144e-30	0.267144	0.85	0.672	4.12626e-26	0.178	Up
CCND2	3.44495e-15	0.265688	0.472	0.337	8.87627e-11	0.135	Up
PSMC3	5.75283e-49	0.265481	0.516	0.287	1.48227e-44	0.229	Up
RGS3	5.50898e-96	0.265478	0.275	0.087	1.41944e-91	0.188	Up
TOMM22	3.89021e-45	0.2647	0.585	0.348	1.00235e-40	0.237	Up
KCNQ2	2.09407e-83	0.264672	0.218	0.065	5.39557e-79	0.153	Up
NPM3	1.92251e-94	0.264469	0.303	0.103	4.95354e-90	0.2	Up
EBNA1BP2	4.70792e-79	0.26427	0.382	0.158	1.21304e-74	0.224	Up
MIIP	2.1499e-77	0.263855	0.422	0.182	5.53943e-73	0.24	Up
NDUFS7	2.57777e-53	0.263671	0.639	0.369	6.64189e-49	0.27	Up
NDUFB4	1.44285e-49	0.262653	0.725	0.462	3.71765e-45	0.263	Up
PSMB7	1.6276e-58	0.261779	0.629	0.36	4.19367e-54	0.269	Up
MTFP1	1.94875e-74	0.261639	0.432	0.193	5.02114e-70	0.239	Up
PMVK	6.16342e-66	0.261353	0.575	0.3	1.58807e-61	0.275	Up
PAFAH1B3	3.64176e-65	0.261234	0.457	0.218	9.38335e-61	0.239	Up
HIST1H4C	0.678508	0.260887	0.587	0.513	1	0.074	Nonsence
PSMA1	7.54548e-50	0.260667	0.679	0.413	1.94417e-45	0.266	Up
MZT2B	6.3598e-31	0.260399	0.891	0.735	1.63867e-26	0.156	Up
PTRHD1	9.8892e-65	0.26029	0.475	0.231	2.54805e-60	0.244	Up
RER1	1.31574e-56	0.260074	0.668	0.388	3.39013e-52	0.28	Up
PRMT1	2.40225e-37	0.260039	0.646	0.42	6.18963e-33	0.226	Up
ATP5MPL	1.27184e-40	0.259804	0.725	0.491	3.27701e-36	0.234	Up
RGS13	1.12003e-66	0.259453	0.426	0.195	2.88587e-62	0.231	Up
HSPA9	2.58809e-44	0.259247	0.73	0.478	6.66847e-40	0.252	Up
MRPS15	1.52582e-68	0.259065	0.496	0.239	3.93143e-64	0.257	Up
TUFM	1.39388e-40	0.258905	0.691	0.446	3.59146e-36	0.245	Up
FKBP2	1.80776e-71	0.258611	0.416	0.183	4.65788e-67	0.233	Up
C17orf49	5.75438e-46	0.258328	0.591	0.347	1.48267e-41	0.244	Up
SNX10	9.82066e-49	0.258243	0.604	0.351	2.53039e-44	0.253	Up
RGS2	2.57376e-41	0.258124	0.664	0.415	6.63155e-37	0.249	Up
NDUFA13	2.53551e-32	0.257783	0.875	0.705	6.53298e-28	0.17	Up
AIMP2	1.8947e-73	0.257741	0.385	0.165	4.88189e-69	0.22	Up
ST6GALNAC5	4.56627e-119	0.257593	0.191	0.041	1.17655e-114	0.15	Up
CDT1	2.3775e-99	0.257398	0.209	0.055	6.12587e-95	0.154	Up
PSMB6	2.41895e-40	0.257364	0.707	0.455	6.23267e-36	0.252	Up
HPRT1	1.00414e-56	0.256633	0.499	0.259	2.58726e-52	0.24	Up
KCNMA1	1.0663e-69	0.256245	0.361	0.151	2.74742e-65	0.21	Up
PSMB3	4.06592e-31	0.25622	0.784	0.569	1.04763e-26	0.215	Up
PIGT	2.42238e-68	0.255976	0.466	0.224	6.24151e-64	0.242	Up
ZDHHC12	1.70274e-60	0.255969	0.421	0.201	4.38729e-56	0.22	Up
PSMB4	9.11711e-48	0.255858	0.611	0.363	2.34911e-43	0.248	Up
LMAN2	2.07076e-43	0.255856	0.703	0.452	5.33553e-39	0.251	Up
COX7C	2.44179e-27	0.255622	0.917	0.811	6.29151e-23	0.106	Up
GGCT	1.27662e-58	0.255538	0.472	0.238	3.28934e-54	0.234	Up
PRDX5	7.53332e-37	0.255085	0.746	0.522	1.94103e-32	0.224	Up
PSMB5	6.68003e-59	0.254984	0.462	0.231	1.72118e-54	0.231	Up
TNFSF4	2.98172e-84	0.25498	0.164	0.041	7.68271e-80	0.123	Up
FARS2	5.50216e-71	0.2548	0.499	0.24	1.41769e-66	0.259	Up
NUCKS1	4.6701e-31	0.25462	0.634	0.42	1.2033e-26	0.214	Up
HNRNPC	1.04138e-37	0.254611	0.882	0.69	2.68321e-33	0.192	Up
ADSL	5.27495e-58	0.254523	0.532	0.28	1.35914e-53	0.252	Up
MICOS13	1.39134e-44	0.253421	0.64	0.391	3.58493e-40	0.249	Up
NDUFS4	4.53901e-61	0.252798	0.563	0.301	1.16952e-56	0.262	Up
DCUN1D5	6.01298e-69	0.252772	0.457	0.214	1.5493e-64	0.243	Up
BZW2	6.86896e-48	0.252303	0.531	0.298	1.76986e-43	0.233	Up
EIF6	9.94185e-51	0.252265	0.538	0.295	2.56162e-46	0.243	Up
TNIP3	6.64181e-37	0.252036	0.258	0.124	1.71133e-32	0.134	Up
CYC1	5.27822e-45	0.251943	0.551	0.318	1.35999e-40	0.233	Up
MCM2	8.3021e-105	0.251762	0.204	0.051	2.13912e-100	0.153	Up
PLP2	8.8155e-31	0.251493	0.722	0.513	2.2714e-26	0.209	Up
NEDD9	4.58632e-45	0.250992	0.453	0.248	1.18171e-40	0.205	Up
ACSL4	6.94827e-64	0.250779	0.423	0.203	1.79029e-59	0.22	Up
EFHD2	3.33139e-63	0.250779	0.5	0.252	8.58366e-59	0.248	Up
LRMP	1.83082e-51	0.25036	0.398	0.199	4.7173e-47	0.199	Up
CLTA	1.13666e-56	0.250353	0.679	0.398	2.92871e-52	0.281	Up
URM1	2.40419e-61	0.250087	0.528	0.271	6.19465e-57	0.257	Up
TMEM258	7.27554e-31	0.2498	0.784	0.577	1.87462e-26	0.207	Nonsence
CKS2	6.34523e-44	0.249285	0.596	0.353	1.63491e-39	0.243	Nonsence
RAB27A	3.74381e-79	0.249086	0.442	0.193	9.64631e-75	0.249	Nonsence
SRSF2	1.26375e-43	0.247613	0.793	0.548	3.25618e-39	0.245	Nonsence
TYMP	3.85276e-60	0.247099	0.422	0.202	9.92703e-56	0.22	Nonsence
YBX1	6.56877e-22	0.247033	0.864	0.741	1.69251e-17	0.123	Nonsence
STAT5A	6.4996e-49	0.247017	0.479	0.257	1.67469e-44	0.222	Nonsence
CKLF	5.25214e-35	0.246913	0.69	0.463	1.35327e-30	0.227	Nonsence
ATP5MC2	2.59452e-26	0.246772	0.905	0.765	6.68504e-22	0.14	Nonsence
FPGS	2.74686e-62	0.246761	0.513	0.257	7.07755e-58	0.256	Nonsence
ALOX5AP	2.82568e-48	0.246698	0.701	0.416	7.28065e-44	0.285	Nonsence
UST	3.21527e-84	0.246207	0.345	0.131	8.28448e-80	0.214	Nonsence
TADA3	1.5863e-59	0.245736	0.455	0.223	4.08726e-55	0.232	Nonsence
CD320	1.69734e-68	0.245587	0.372	0.162	4.37337e-64	0.21	Nonsence
DPM2	1.52986e-63	0.245219	0.416	0.196	3.94184e-59	0.22	Nonsence
PRDX3	3.19778e-57	0.244965	0.553	0.304	8.23939e-53	0.249	Nonsence
NDUFS8	1.49734e-48	0.244692	0.634	0.38	3.85805e-44	0.254	Nonsence
ARPC4	1.33404e-45	0.244154	0.692	0.449	3.43728e-41	0.243	Nonsence
NCALD	2.91907e-41	0.243998	0.55	0.333	7.52128e-37	0.217	Nonsence
SSRP1	5.56633e-62	0.243855	0.429	0.204	1.43422e-57	0.225	Nonsence
GTSF1	1.29833e-54	0.243679	0.587	0.327	3.34529e-50	0.26	Nonsence
POLR2L	2.37868e-33	0.243613	0.769	0.556	6.1289e-29	0.213	Nonsence
SNRPA	1.50349e-53	0.243565	0.491	0.259	3.87388e-49	0.232	Nonsence
HNRNPK	3.13752e-37	0.243545	0.828	0.614	8.08412e-33	0.214	Nonsence
RPS21	8.34329e-29	0.243321	0.96	0.915	2.14973e-24	0.045	Nonsence
LINC00271	7.84386e-48	0.243078	0.444	0.232	2.02105e-43	0.212	Nonsence
MPG	1.12128e-44	0.243059	0.577	0.335	2.88909e-40	0.242	Nonsence
TMEM120A	4.57428e-45	0.243057	0.376	0.192	1.17861e-40	0.184	Nonsence
HNRNPA1	5.2945e-27	0.242971	0.917	0.785	1.36418e-22	0.132	Nonsence
C19orf48	1.46122e-62	0.242658	0.347	0.153	3.76498e-58	0.194	Nonsence
GADD45B	8.86648e-32	0.242607	0.429	0.256	2.28454e-27	0.173	Nonsence
HNRNPR	3.06926e-40	0.242467	0.664	0.42	7.90826e-36	0.244	Nonsence
SQLE	1.43167e-71	0.242229	0.38	0.163	3.68884e-67	0.217	Nonsence
NPW	5.34105e-73	0.24221	0.11	0.023	1.37618e-68	0.087	Nonsence
MRPL17	6.9588e-79	0.242101	0.354	0.141	1.793e-74	0.213	Nonsence
PRR5L	4.36871e-67	0.241815	0.355	0.152	1.12564e-62	0.203	Nonsence
IFFO2	8.01311e-54	0.241595	0.548	0.303	2.06466e-49	0.245	Nonsence
MYBL2	2.80093e-69	0.241287	0.149	0.04	7.21688e-65	0.109	Nonsence
TMEM106C	3.24987e-63	0.241133	0.294	0.12	8.37361e-59	0.174	Nonsence
SNRPD3	1.00215e-37	0.241054	0.671	0.431	2.58215e-33	0.24	Nonsence
CKS1B	1.55812e-40	0.240786	0.29	0.141	4.01464e-36	0.149	Nonsence
NDUFC2	2.21743e-37	0.240411	0.794	0.558	5.71342e-33	0.236	Nonsence
ISOC2	1.54223e-71	0.240201	0.39	0.168	3.97371e-67	0.222	Nonsence
TMA7	8.84602e-32	0.239799	0.92	0.798	2.27926e-27	0.122	Nonsence
PRSS21	1.13535e-49	0.239765	0.422	0.216	2.92533e-45	0.206	Nonsence
PLPP1	2.47866e-89	0.239587	0.333	0.121	6.38651e-85	0.212	Nonsence
FUT7	6.38955e-35	0.239319	0.295	0.152	1.64633e-30	0.143	Nonsence
LSM3	2.08517e-53	0.239012	0.504	0.265	5.37266e-49	0.239	Nonsence
MTCH2	5.87203e-57	0.238782	0.482	0.249	1.51299e-52	0.233	Nonsence
FANCI	9.45397e-61	0.238498	0.232	0.086	2.43591e-56	0.146	Nonsence
MAP2K3	9.89881e-42	0.238307	0.477	0.267	2.55053e-37	0.21	Nonsence
CCDC85B	2.00794e-38	0.238304	0.589	0.358	5.17365e-34	0.231	Nonsence
NCAPG2	5.9721e-57	0.238125	0.25	0.099	1.53877e-52	0.151	Nonsence
LMNB2	1.50066e-85	0.238055	0.289	0.101	3.86659e-81	0.188	Nonsence
PSMB1	6.82809e-30	0.238022	0.786	0.583	1.75932e-25	0.203	Nonsence
YWHAE	8.88672e-42	0.23782	0.681	0.435	2.28975e-37	0.246	Nonsence
PSMA4	5.04627e-57	0.237771	0.555	0.299	1.30022e-52	0.256	Nonsence
CAPNS1	8.44159e-34	0.237447	0.675	0.443	2.17506e-29	0.232	Nonsence
RBM3	1.38328e-28	0.237261	0.791	0.579	3.56417e-24	0.212	Nonsence
MRPS24	2.69929e-41	0.237069	0.621	0.375	6.95499e-37	0.246	Nonsence
IL21	1.05583e-85	0.23679	0.1	0.017	2.72045e-81	0.083	Nonsence
CFLAR	4.16603e-31	0.236789	0.703	0.488	1.07342e-26	0.215	Nonsence
TMEM167A	5.78455e-67	0.236552	0.504	0.248	1.49045e-62	0.256	Nonsence
ATAD3C	3.57343e-88	0.236229	0.295	0.102	9.20731e-84	0.193	Nonsence
NIBAN1	6.1889e-28	0.236014	0.831	0.613	1.59463e-23	0.218	Nonsence
LINC02341	9.06375e-63	0.235945	0.386	0.177	2.33537e-58	0.209	Nonsence
LAMTOR5	1.79898e-42	0.235928	0.674	0.427	4.63525e-38	0.247	Nonsence
HINT1	4.448e-26	0.235926	0.937	0.825	1.14607e-21	0.112	Nonsence
NFKBID	8.58987e-26	0.235847	0.294	0.164	2.21327e-21	0.13	Nonsence
UQCR10	1.77609e-31	0.235644	0.795	0.576	4.57628e-27	0.219	Nonsence
HMGB2	3.58849e-10	0.235044	0.611	0.476	9.2461e-06	0.135	Nonsence
SEC11A	3.17132e-35	0.234631	0.721	0.483	8.17123e-31	0.238	Nonsence
SDHD	1.34354e-58	0.23463	0.522	0.27	3.46178e-54	0.252	Nonsence
GPR137B	3.4022e-64	0.234147	0.401	0.184	8.76611e-60	0.217	Nonsence
NDUFA4	7.64925e-25	0.233735	0.905	0.77	1.97091e-20	0.135	Nonsence
NINJ2	6.47962e-35	0.233716	0.689	0.446	1.66954e-30	0.243	Nonsence
MT-ND1	5.80091e-16	0.233617	0.948	0.897	1.49466e-11	0.051	Nonsence
EMP3	4.21043e-15	0.233294	0.78	0.599	1.08486e-10	0.181	Nonsence
TRAPPC1	5.25141e-33	0.233118	0.77	0.545	1.35308e-28	0.225	Nonsence
PPIB	9.57219e-22	0.232398	0.887	0.738	2.46637e-17	0.149	Nonsence
COX7A2	3.08826e-29	0.232347	0.843	0.659	7.95721e-25	0.184	Nonsence
HERPUD1	1.6468e-35	0.232325	0.717	0.477	4.24315e-31	0.24	Nonsence
CD274	1.88169e-135	0.232095	0.169	0.03	4.84837e-131	0.139	Nonsence
MIR4435-2HG	1.13555e-42	0.231937	0.435	0.236	2.92586e-38	0.199	Nonsence
GPI	7.81952e-29	0.231693	0.758	0.546	2.01478e-24	0.212	Nonsence
PSMG3	7.33924e-70	0.231415	0.381	0.164	1.89103e-65	0.217	Nonsence
PSMD8	3.99892e-38	0.231277	0.745	0.495	1.03036e-33	0.25	Nonsence
CAPZB	1.25112e-31	0.231065	0.845	0.643	3.22363e-27	0.202	Nonsence
MPDU1	1.37139e-76	0.231003	0.305	0.114	3.53353e-72	0.191	Nonsence
BEX3	6.38243e-61	0.230519	0.253	0.096	1.6445e-56	0.157	Nonsence
IARS	2.1255e-87	0.230463	0.43	0.177	5.47655e-83	0.253	Nonsence
DENND4A	9.9602e-27	0.230261	0.748	0.542	2.56634e-22	0.206	Nonsence
CDCA7	3.94765e-50	0.229941	0.392	0.196	1.01715e-45	0.196	Nonsence
VAMP8	2.48269e-45	0.229936	0.649	0.391	6.39689e-41	0.258	Nonsence
NOP10	1.55189e-47	0.229899	0.624	0.371	3.99859e-43	0.253	Nonsence
PMAIP1	3.56155e-43	0.229692	0.528	0.305	9.17668e-39	0.223	Nonsence
MTLN	5.59642e-61	0.229469	0.455	0.222	1.44197e-56	0.233	Nonsence
SRGN	3.41033e-18	0.229245	0.968	0.925	8.78705e-14	0.043	Nonsence
TCF19	6.14791e-95	0.229137	0.242	0.072	1.58407e-90	0.17	Nonsence
MRPL4	6.23603e-47	0.229113	0.583	0.332	1.60678e-42	0.251	Nonsence
TMEM141	2.6107e-60	0.229101	0.395	0.184	6.72673e-56	0.211	Nonsence
RXRA	3.68215e-56	0.229004	0.382	0.181	9.48743e-52	0.201	Nonsence
CIB1	6.78837e-40	0.228917	0.736	0.489	1.74909e-35	0.247	Nonsence
SRP14	4.72226e-28	0.228523	0.875	0.722	1.21674e-23	0.153	Nonsence
CMSS1	1.36042e-69	0.228475	0.529	0.263	3.50527e-65	0.266	Nonsence
NEDD8	3.01323e-38	0.228287	0.76	0.507	7.76388e-34	0.253	Nonsence
MYL12A	6.02837e-26	0.22807	0.905	0.771	1.55327e-21	0.134	Nonsence
CDK14	1.2679e-57	0.227635	0.281	0.116	3.26687e-53	0.165	Nonsence
ZNF593	2.36918e-67	0.227611	0.376	0.164	6.10444e-63	0.212	Nonsence
MRPS17	1.78899e-65	0.22758	0.355	0.152	4.60952e-61	0.203	Nonsence
EZH2	1.23034e-18	0.227219	0.506	0.34	3.17009e-14	0.166	Nonsence
PRDX6	2.8306e-41	0.227012	0.629	0.386	7.29333e-37	0.243	Nonsence
SNRNP25	8.77627e-84	0.22686	0.289	0.101	2.26129e-79	0.188	Nonsence
RGCC	1.00922e-14	0.226508	0.774	0.619	2.60035e-10	0.155	Nonsence
IDH2	1.50371e-34	0.22643	0.629	0.411	3.87447e-30	0.218	Nonsence
TAF10	1.82286e-30	0.226154	0.759	0.542	4.69678e-26	0.217	Nonsence
HSPB11	5.11355e-58	0.226146	0.464	0.232	1.31756e-53	0.232	Nonsence
RCC2	3.46535e-53	0.226018	0.437	0.223	8.92883e-49	0.214	Nonsence
ITPR1	8.5328e-48	0.225878	0.379	0.191	2.19856e-43	0.188	Nonsence
AK6	2.0904e-73	0.225116	0.382	0.162	5.38612e-69	0.22	Nonsence
TMEM14A	4.96811e-66	0.224758	0.46	0.218	1.28008e-61	0.242	Nonsence
CYSTM1	3.46888e-64	0.224629	0.495	0.243	8.93791e-60	0.252	Nonsence
GALNT2	5.206e-60	0.22444	0.475	0.237	1.34138e-55	0.238	Nonsence
HSPD1	1.06788e-17	0.224336	0.77	0.606	2.75151e-13	0.164	Nonsence
SRSF3	2.09914e-37	0.224182	0.734	0.497	5.40864e-33	0.237	Nonsence
GTPBP4	1.49855e-66	0.224087	0.425	0.195	3.86116e-62	0.23	Nonsence
ANAPC11	1.30073e-34	0.22388	0.66	0.431	3.35147e-30	0.229	Nonsence
RPS18	8.61639e-27	0.223681	0.981	0.953	2.2201e-22	0.028	Nonsence
RPSA	1.96736e-22	0.223648	0.958	0.882	5.0691e-18	0.076	Nonsence
PRR7	2.94766e-59	0.223513	0.34	0.149	7.59494e-55	0.191	Nonsence
LMNA	3.29242e-12	0.222943	0.942	0.846	8.48325e-08	0.096	Nonsence
BOP1	2.17009e-56	0.222932	0.306	0.132	5.59146e-52	0.174	Nonsence
ETFA	1.14365e-46	0.222325	0.583	0.338	2.94672e-42	0.245	Nonsence
SPCS1	2.13903e-28	0.222223	0.846	0.636	5.51144e-24	0.21	Nonsence
EIF3I	7.50753e-37	0.222023	0.683	0.444	1.93439e-32	0.239	Nonsence
CAMK2N1	9.15681e-52	0.221933	0.434	0.217	2.35934e-47	0.217	Nonsence
BCAT1	1.86966e-69	0.221575	0.242	0.085	4.81736e-65	0.157	Nonsence
BRK1	1.20214e-32	0.221306	0.744	0.517	3.09744e-28	0.227	Nonsence
NOP14	4.34378e-50	0.221302	0.418	0.214	1.11922e-45	0.204	Nonsence
TPM3	3.89027e-21	0.221067	0.9	0.769	1.00237e-16	0.131	Nonsence
POLR2H	9.38557e-54	0.220833	0.433	0.216	2.41829e-49	0.217	Nonsence
AGK	8.32746e-65	0.220786	0.383	0.172	2.14565e-60	0.211	Nonsence
EHD4	1.26155e-46	0.220662	0.578	0.334	3.2505e-42	0.244	Nonsence
TWIST1	1.67607e-43	0.220422	0.555	0.318	4.31856e-39	0.237	Nonsence
PSMB10	5.61454e-47	0.220289	0.639	0.372	1.44664e-42	0.267	Nonsence
NDUFB10	7.16676e-36	0.220256	0.675	0.435	1.84659e-31	0.24	Nonsence
PLEKHJ1	7.99568e-50	0.219996	0.481	0.254	2.06017e-45	0.227	Nonsence
NDUFB11	4.95468e-31	0.219668	0.813	0.587	1.27662e-26	0.226	Nonsence
PSMB8	9.12551e-38	0.21938	0.741	0.496	2.35128e-33	0.245	Nonsence
RPL41	2.91299e-23	0.219328	0.928	0.811	7.5056e-19	0.117	Nonsence
IMP4	3.47084e-56	0.219152	0.45	0.225	8.94297e-52	0.225	Nonsence
PPIF	5.494e-60	0.219075	0.304	0.128	1.41558e-55	0.176	Nonsence
DNPH1	1.39538e-36	0.21895	0.688	0.444	3.59534e-32	0.244	Nonsence
MRPS21	6.56335e-37	0.218628	0.718	0.47	1.69111e-32	0.248	Nonsence
CARHSP1	2.56226e-34	0.218495	0.559	0.346	6.60191e-30	0.213	Nonsence
STAC	8.62685e-76	0.218364	0.312	0.118	2.22279e-71	0.194	Nonsence
POP7	3.95052e-56	0.217989	0.354	0.163	1.01789e-51	0.191	Nonsence
COMMD1	1.18636e-62	0.217874	0.487	0.239	3.05676e-58	0.248	Nonsence
LSM6	1.29501e-45	0.217803	0.578	0.332	3.33673e-41	0.246	Nonsence
TBCA	3.91341e-30	0.217656	0.834	0.615	1.00833e-25	0.219	Nonsence
GLRX3	2.64892e-57	0.217438	0.476	0.239	6.82521e-53	0.237	Nonsence
NDUFA1	1.91868e-27	0.217133	0.795	0.599	4.94368e-23	0.196	Nonsence
UBE2T	4.43327e-75	0.217071	0.208	0.065	1.14228e-70	0.143	Nonsence
ORMDL2	3.12433e-56	0.216827	0.423	0.206	8.05015e-52	0.217	Nonsence
RPL26L1	4.53377e-65	0.216469	0.354	0.152	1.16817e-60	0.202	Nonsence
PAM	4.34646e-41	0.216233	0.386	0.206	1.11991e-36	0.18	Nonsence
YWHAQ	3.44637e-31	0.215757	0.796	0.589	8.87992e-27	0.207	Nonsence
ACTR3	6.42654e-29	0.215633	0.798	0.6	1.65586e-24	0.198	Nonsence
CORO1A	3.1651e-21	0.215582	0.913	0.786	8.15519e-17	0.127	Nonsence
SNHG15	1.02079e-31	0.215439	0.676	0.447	2.63017e-27	0.229	Nonsence
FLT1	6.28155e-100	0.215355	0.149	0.03	1.6185e-95	0.119	Nonsence
NUDT8	5.70093e-69	0.215046	0.215	0.072	1.4689e-64	0.143	Nonsence
DDX21	1.70646e-26	0.214359	0.649	0.449	4.39687e-22	0.2	Nonsence
PLEKHA7	6.25869e-46	0.213919	0.424	0.219	1.61261e-41	0.205	Nonsence
UFM1	6.28933e-67	0.21344	0.535	0.266	1.62051e-62	0.269	Nonsence
DTYMK	4.31316e-104	0.213408	0.283	0.086	1.11133e-99	0.197	Nonsence
TRAF1	6.32264e-33	0.213195	0.715	0.485	1.62909e-28	0.23	Nonsence
LDHB	9.72519e-22	0.21318	0.851	0.679	2.50579e-17	0.172	Nonsence
MAP3K8	3.41051e-54	0.213139	0.245	0.098	8.78753e-50	0.147	Nonsence
NDUFB6	3.31941e-39	0.212962	0.672	0.422	8.55279e-35	0.25	Nonsence
UCK2	1.36704e-65	0.212865	0.23	0.082	3.52231e-61	0.148	Nonsence
NDUFS3	2.04494e-49	0.212676	0.528	0.285	5.26899e-45	0.243	Nonsence
DNAJC1	7.41072e-55	0.212008	0.533	0.284	1.90945e-50	0.249	Nonsence
RACK1	6.95059e-22	0.21169	0.966	0.886	1.79089e-17	0.08	Nonsence
HSPA5	1.3637e-26	0.211532	0.762	0.537	3.5137e-22	0.225	Nonsence
BRIX1	5.83162e-77	0.211507	0.361	0.145	1.50257e-72	0.216	Nonsence
ATP6V0E1	5.46189e-24	0.211416	0.841	0.664	1.40731e-19	0.177	Nonsence
RPL7A	6.1691e-21	0.211401	0.968	0.927	1.58953e-16	0.041	Nonsence
AL159158.1	2.94841e-123	0.210866	0.151	0.026	7.59687e-119	0.125	Nonsence
FAM136A	8.05923e-53	0.210717	0.42	0.208	2.07654e-48	0.212	Nonsence
UCP3	1.56154e-61	0.210591	0.119	0.03	4.02347e-57	0.089	Nonsence
S100A11	9.35599e-27	0.210554	0.881	0.728	2.41066e-22	0.153	Nonsence
E2F4	2.79334e-57	0.209922	0.382	0.177	7.19732e-53	0.205	Nonsence
YIF1B	1.14917e-70	0.20973	0.318	0.125	2.96094e-66	0.193	Nonsence
SMS	6.76418e-17	0.209366	0.652	0.473	1.74286e-12	0.179	Nonsence
MRPL22	1.4776e-51	0.209125	0.435	0.215	3.80719e-47	0.22	Nonsence
NDUFA8	2.96748e-55	0.208974	0.474	0.243	7.646e-51	0.231	Nonsence
PPAN	7.52903e-47	0.208495	0.454	0.242	1.93993e-42	0.212	Nonsence
PFDN2	1.56816e-37	0.208428	0.636	0.393	4.04053e-33	0.243	Nonsence
CNBP	4.85544e-34	0.208228	0.774	0.541	1.25105e-29	0.233	Nonsence
POLR2G	1.04097e-37	0.208019	0.598	0.363	2.68216e-33	0.235	Nonsence
E2F1	6.28453e-95	0.208015	0.168	0.039	1.61927e-90	0.129	Nonsence
MYL6B	3.8039e-76	0.20792	0.249	0.085	9.80114e-72	0.164	Nonsence
HLA-DPB1	2.15546e-37	0.207863	0.583	0.362	5.55375e-33	0.221	Nonsence
GUK1	1.28353e-24	0.207665	0.798	0.609	3.30715e-20	0.189	Nonsence
DDOST	6.45489e-33	0.207538	0.705	0.467	1.66317e-28	0.238	Nonsence
UQCR11	1.5203e-26	0.207409	0.833	0.649	3.9172e-22	0.184	Nonsence
SF3B6	3.80549e-37	0.206633	0.698	0.447	9.80522e-33	0.251	Nonsence
FARSA	2.31451e-63	0.206184	0.368	0.162	5.96356e-59	0.206	Nonsence
SLC66A2	1.69887e-50	0.206133	0.497	0.26	4.37731e-46	0.237	Nonsence
RNF181	1.33244e-44	0.205549	0.573	0.333	3.43318e-40	0.24	Nonsence
DENND6B	4.06745e-92	0.205424	0.189	0.049	1.04802e-87	0.14	Nonsence
SDC4	3.24787e-62	0.205279	0.239	0.088	8.36847e-58	0.151	Nonsence
WWOX	3.90285e-31	0.205141	0.413	0.238	1.00561e-26	0.175	Nonsence
MDH2	1.05273e-25	0.205111	0.78	0.575	2.71247e-21	0.205	Nonsence
RBM42	2.12123e-45	0.205005	0.523	0.29	5.46557e-41	0.233	Nonsence
EMB	1.56017e-42	0.204951	0.707	0.442	4.01993e-38	0.265	Nonsence
CSNK2B	9.63727e-27	0.204842	0.76	0.546	2.48314e-22	0.214	Nonsence
SOCS1	1.02397e-30	0.204735	0.684	0.465	2.63837e-26	0.219	Nonsence
PEG10	8.40354e-16	0.204728	0.391	0.263	2.16526e-11	0.128	Nonsence
SIGMAR1	1.16716e-48	0.204679	0.336	0.16	3.00731e-44	0.176	Nonsence
RBBP8	3.13682e-66	0.20462	0.332	0.138	8.08233e-62	0.194	Nonsence
RNPS1	1.0433e-33	0.204515	0.712	0.471	2.68816e-29	0.241	Nonsence
NOP56	3.42602e-48	0.204464	0.428	0.219	8.82748e-44	0.209	Nonsence
THOC3	3.12335e-61	0.204307	0.448	0.217	8.04764e-57	0.231	Nonsence
TIMM10	4.55341e-58	0.204229	0.404	0.19	1.17323e-53	0.214	Nonsence
PFKP	8.26641e-40	0.204185	0.638	0.395	2.12992e-35	0.243	Nonsence
MRPS34	2.11143e-34	0.203829	0.616	0.388	5.44032e-30	0.228	Nonsence
APOBEC3C	4.96092e-56	0.203677	0.372	0.174	1.27823e-51	0.198	Nonsence
ZWINT	9.30671e-65	0.203181	0.165	0.049	2.39797e-60	0.116	Nonsence
GTF3C1	6.97089e-59	0.203153	0.504	0.257	1.79612e-54	0.247	Nonsence
COPRS	1.80986e-67	0.203058	0.316	0.127	4.66329e-63	0.189	Nonsence
ATOX1	4.67227e-60	0.20305	0.452	0.217	1.20386e-55	0.235	Nonsence
TAF9	2.64483e-60	0.203018	0.466	0.228	6.81467e-56	0.238	Nonsence
VKORC1	9.32223e-58	0.202934	0.45	0.221	2.40197e-53	0.229	Nonsence
IKZF1	2.33482e-30	0.202894	0.764	0.544	6.01589e-26	0.22	Nonsence
FEN1	8.48254e-53	0.202828	0.201	0.075	2.18561e-48	0.126	Nonsence
AL133395.1	3.15016e-42	0.202737	0.281	0.131	8.1167e-38	0.15	Nonsence
EMG1	4.2073e-79	0.202414	0.311	0.115	1.08405e-74	0.196	Nonsence
HLA-DMA	1.17013e-63	0.202222	0.334	0.141	3.01496e-59	0.193	Nonsence
PARP1	4.26954e-33	0.202189	0.721	0.488	1.10009e-28	0.233	Nonsence
CD63	2.2023e-33	0.202129	0.716	0.467	5.67445e-29	0.249	Nonsence
GSDME	1.04771e-55	0.201906	0.229	0.087	2.69954e-51	0.142	Nonsence
ACTG1	3.22841e-21	0.201784	0.977	0.933	8.31831e-17	0.044	Nonsence
ZMIZ1	6.71949e-51	0.201754	0.479	0.251	1.73134e-46	0.228	Nonsence
FAM3C	6.67886e-53	0.201565	0.452	0.231	1.72088e-48	0.221	Nonsence
IFRD2	2.08965e-60	0.201401	0.263	0.103	5.3842e-56	0.16	Nonsence
DNAJC21	2.06991e-53	0.201156	0.548	0.295	5.33334e-49	0.253	Nonsence
GNA15	4.25021e-82	0.201032	0.132	0.029	1.09511e-77	0.103	Nonsence
RFC2	5.74462e-59	0.200982	0.318	0.136	1.48016e-54	0.182	Nonsence
ITGAE	4.99902e-54	0.200662	0.369	0.172	1.28805e-49	0.197	Nonsence
PUM3	6.87078e-58	0.200623	0.421	0.201	1.77033e-53	0.22	Nonsence
LTBP3	1.30782e-46	0.200319	0.475	0.254	3.36973e-42	0.221	Nonsence
C19orf53	8.74877e-30	0.200287	0.78	0.556	2.25421e-25	0.224	Nonsence
FXN	1.6535e-105	0.200207	0.178	0.04	4.26041e-101	0.138	Nonsence
EBP	8.55294e-47	0.200168	0.371	0.185	2.20375e-42	0.186	Nonsence
MYDGF	1.15085e-46	0.200167	0.544	0.306	2.96529e-42	0.238	Nonsence
ARF5	2.70559e-22	0.200135	0.864	0.679	6.97123e-18	0.185	Nonsence
CCDC12	3.41975e-49	0.200082	0.592	0.33	8.81134e-45	0.262	Nonsence
PAK1IP1	4.51635e-92	0.2	0.285	0.093	1.16368e-87	0.192	Nonsence
METTL26	5.83018e-38	0.199991	0.573	0.346	1.50221e-33	0.227	Nonsence
B3GALT6	1.97242e-53	0.19993	0.312	0.138	5.08213e-49	0.174	Nonsence
DNAJA2	8.09095e-32	0.199854	0.58	0.361	2.08471e-27	0.219	Nonsence
CENPP	3.33314e-56	0.199762	0.21	0.077	8.58816e-52	0.133	Nonsence
SHMT2	3.25809e-43	0.199673	0.463	0.253	8.39479e-39	0.21	Nonsence
HRH2	5.55809e-37	0.199522	0.267	0.128	1.4321e-32	0.139	Nonsence
RUVBL2	3.10979e-43	0.199489	0.368	0.186	8.01268e-39	0.182	Nonsence
TRAF4	7.55401e-39	0.199332	0.301	0.149	1.94637e-34	0.152	Nonsence
COQ4	4.43183e-54	0.199238	0.464	0.236	1.14191e-49	0.228	Nonsence
NDUFV2	1.30144e-27	0.199045	0.851	0.644	3.35328e-23	0.207	Nonsence
GLRX	1.01775e-52	0.199011	0.275	0.115	2.62234e-48	0.16	Nonsence
P4HB	2.45612e-31	0.198983	0.694	0.463	6.32844e-27	0.231	Nonsence
CENPU	1.64757e-58	0.198834	0.179	0.059	4.24512e-54	0.12	Nonsence
NUP93	1.17953e-69	0.198428	0.316	0.125	3.03918e-65	0.191	Nonsence
MRPL21	2.28377e-54	0.198259	0.454	0.228	5.88436e-50	0.226	Nonsence
DGKI	1.28775e-54	0.198124	0.135	0.039	3.31802e-50	0.096	Nonsence
HSP90AB1	2.7965e-11	0.198103	0.938	0.866	7.20545e-07	0.072	Nonsence
HNRNPLL	3.05246e-30	0.198025	0.644	0.412	7.86496e-26	0.232	Nonsence
SRP9	1.14986e-29	0.197866	0.701	0.476	2.96273e-25	0.225	Nonsence
TUBB2A	2.19592e-32	0.197794	0.336	0.183	5.658e-28	0.153	Nonsence
RAD23A	2.3909e-35	0.197687	0.646	0.401	6.1604e-31	0.245	Nonsence
LMCD1	8.87044e-68	0.197451	0.312	0.125	2.28556e-63	0.187	Nonsence
CLIC1	2.31063e-18	0.197265	0.896	0.76	5.95357e-14	0.136	Nonsence
NETO2	3.97133e-103	0.196974	0.126	0.022	1.02325e-98	0.104	Nonsence
KDELR2	3.53397e-45	0.196853	0.561	0.318	9.10564e-41	0.243	Nonsence
ARPC3	1.49078e-21	0.19674	0.876	0.726	3.84115e-17	0.15	Nonsence
ENOX1	6.23235e-45	0.196587	0.181	0.069	1.60583e-40	0.112	Nonsence
POLR3K	1.06296e-57	0.196416	0.321	0.139	2.73882e-53	0.182	Nonsence
RAPGEF1	2.32824e-27	0.196384	0.785	0.579	5.99893e-23	0.206	Nonsence
SKP1	1.1667e-21	0.196335	0.919	0.788	3.00613e-17	0.131	Nonsence
EIF4G1	2.65789e-46	0.196004	0.566	0.317	6.84833e-42	0.249	Nonsence
ZBTB46	1.99671e-58	0.195915	0.282	0.115	5.14473e-54	0.167	Nonsence
SARNP	4.24935e-49	0.195845	0.538	0.295	1.09489e-44	0.243	Nonsence
H2AFV	5.31674e-18	0.19559	0.848	0.68	1.36991e-13	0.168	Nonsence
CAPRIN1	1.55946e-43	0.195565	0.474	0.262	4.0181e-39	0.212	Nonsence
DIMT1	1.6801e-64	0.195364	0.417	0.19	4.32895e-60	0.227	Nonsence
MAD2L1	1.73767e-37	0.19526	0.25	0.119	4.47727e-33	0.131	Nonsence
KCNQ5	1.44466e-17	0.19495	0.645	0.46	3.72231e-13	0.185	Nonsence
LIMA1	1.3947e-51	0.194908	0.427	0.214	3.59358e-47	0.213	Nonsence
BRCA1	3.42806e-74	0.194802	0.162	0.043	8.83273e-70	0.119	Nonsence
ATP5ME	4.47018e-31	0.19475	0.747	0.516	1.15179e-26	0.231	Nonsence
DCTN3	1.64732e-32	0.193999	0.598	0.374	4.24448e-28	0.224	Nonsence
SPNS3	1.00467e-81	0.193878	0.234	0.073	2.58864e-77	0.161	Nonsence
AL441992.1	1.45359e-71	0.193803	0.23	0.077	3.74531e-67	0.153	Nonsence
RELB	5.52272e-45	0.193699	0.615	0.352	1.42298e-40	0.263	Nonsence
RHOG	6.37627e-33	0.193475	0.689	0.449	1.64291e-28	0.24	Nonsence
ZC3H12C	1.88337e-78	0.193336	0.205	0.061	4.85269e-74	0.144	Nonsence
POLR2I	1.11877e-50	0.193234	0.498	0.264	2.88262e-46	0.234	Nonsence
JTB	4.44904e-34	0.192817	0.665	0.434	1.14634e-29	0.231	Nonsence
MSRA	4.72017e-44	0.192447	0.449	0.242	1.2162e-39	0.207	Nonsence
CHEK1	3.62345e-70	0.192394	0.202	0.065	9.33617e-66	0.137	Nonsence
PFDN6	9.87334e-63	0.192176	0.39	0.175	2.54397e-58	0.215	Nonsence
COX16	2.22765e-40	0.192041	0.589	0.349	5.73976e-36	0.24	Nonsence
STARD13	7.16562e-76	0.191911	0.211	0.065	1.84629e-71	0.146	Nonsence
NTMT1	4.432e-57	0.191864	0.457	0.226	1.14195e-52	0.231	Nonsence
AL390957.1	1.20567e-55	0.191736	0.395	0.189	3.10652e-51	0.206	Nonsence
NDUFA7	3.91361e-38	0.191636	0.633	0.39	1.00838e-33	0.243	Nonsence
GPATCH4	2.2689e-70	0.191232	0.317	0.125	5.84605e-66	0.192	Nonsence
COMMD7	3.32906e-42	0.191211	0.4	0.211	8.57767e-38	0.189	Nonsence
NASP	1.83607e-29	0.191152	0.602	0.4	4.73081e-25	0.202	Nonsence
COPE	3.00486e-30	0.191101	0.765	0.527	7.74231e-26	0.238	Nonsence
AP1S1	5.11007e-40	0.1911	0.492	0.276	1.31666e-35	0.216	Nonsence
TRMT112	1.04879e-28	0.191086	0.806	0.593	2.70232e-24	0.213	Nonsence
TRAP1	1.13894e-52	0.191078	0.399	0.195	2.9346e-48	0.204	Nonsence
CENPH	5.09498e-64	0.190856	0.236	0.086	1.31277e-59	0.15	Nonsence
BUD23	5.19413e-32	0.190596	0.649	0.423	1.33832e-27	0.226	Nonsence
UQCRC1	1.33133e-43	0.190436	0.561	0.323	3.43031e-39	0.238	Nonsence
MTPN	7.03965e-31	0.190317	0.731	0.492	1.81384e-26	0.239	Nonsence
TUBB6	2.13527e-67	0.190257	0.191	0.06	5.50174e-63	0.131	Nonsence
SNRPB2	2.58495e-45	0.190138	0.477	0.26	6.66038e-41	0.217	Nonsence
OLA1	2.99883e-42	0.190021	0.508	0.285	7.72677e-38	0.223	Nonsence
NUSAP1	4.76839e-35	0.189938	0.22	0.101	1.22862e-30	0.119	Nonsence
CCT4	1.04601e-31	0.189588	0.699	0.468	2.69516e-27	0.231	Nonsence
TNIP2	5.33265e-42	0.189572	0.407	0.213	1.37401e-37	0.194	Nonsence
CHMP2A	2.64383e-37	0.189562	0.558	0.328	6.81209e-33	0.23	Nonsence
EHD1	6.1469e-54	0.189459	0.404	0.196	1.58381e-49	0.208	Nonsence
LAPTM5	7.08652e-38	0.18919	0.724	0.473	1.82591e-33	0.251	Nonsence
HMOX2	5.06516e-52	0.188829	0.54	0.287	1.30509e-47	0.253	Nonsence
SEC13	1.49542e-45	0.188639	0.504	0.273	3.8531e-41	0.231	Nonsence
MRPS36	1.56829e-45	0.188604	0.573	0.329	4.04086e-41	0.244	Nonsence
ANP32A	1.20698e-34	0.188537	0.619	0.385	3.10992e-30	0.234	Nonsence
TIMM23	3.95848e-58	0.188505	0.414	0.196	1.01994e-53	0.218	Nonsence
LHFPL6	1.97434e-42	0.188376	0.208	0.087	5.08709e-38	0.121	Nonsence
CDC42	2.6329e-22	0.187676	0.876	0.701	6.78393e-18	0.175	Nonsence
IAH1	1.64223e-43	0.187628	0.524	0.296	4.23138e-39	0.228	Nonsence
C7orf50	5.37841e-51	0.187607	0.439	0.222	1.3858e-46	0.217	Nonsence
NDUFA12	7.25261e-32	0.18755	0.643	0.413	1.86871e-27	0.23	Nonsence
HLA-A	1.84798e-20	0.1875	0.983	0.956	4.76152e-16	0.027	Nonsence
MRPL40	3.18242e-50	0.187387	0.349	0.164	8.19983e-46	0.185	Nonsence
HILPDA	7.54868e-25	0.187319	0.442	0.274	1.94499e-20	0.168	Nonsence
RHOF	9.20313e-34	0.187286	0.551	0.334	2.37128e-29	0.217	Nonsence
TMEM208	5.65517e-54	0.187198	0.447	0.222	1.45711e-49	0.225	Nonsence
SYNGR2	1.49986e-20	0.187029	0.603	0.421	3.86454e-16	0.182	Nonsence
NUDT22	4.11831e-56	0.186906	0.417	0.201	1.06112e-51	0.216	Nonsence
IGFBP2	3.85487e-140	0.186881	0.132	0.018	9.93245e-136	0.114	Nonsence
SNRNP40	5.78024e-46	0.186817	0.431	0.224	1.48934e-41	0.207	Nonsence
FLVCR2	4.50609e-37	0.186774	0.148	0.056	1.16104e-32	0.092	Nonsence
MRPL3	4.16946e-43	0.186534	0.459	0.247	1.0743e-38	0.212	Nonsence
CENPN	1.19694e-37	0.186406	0.231	0.106	3.08403e-33	0.125	Nonsence
MRPL28	1.58331e-48	0.186289	0.44	0.224	4.07957e-44	0.216	Nonsence
NFKB1	1.04027e-24	0.186166	0.771	0.562	2.68035e-20	0.209	Nonsence
PLAGL2	6.10866e-53	0.186099	0.279	0.118	1.57396e-48	0.161	Nonsence
AL138720.1	1.32045e-88	0.186073	0.154	0.035	3.40228e-84	0.119	Nonsence
CNN2	2.86242e-49	0.186026	0.457	0.237	7.37531e-45	0.22	Nonsence
EIF5B	1.97319e-38	0.18576	0.605	0.367	5.08413e-34	0.238	Nonsence
TMPO	3.00984e-39	0.185411	0.603	0.367	7.75517e-35	0.236	Nonsence
CHCHD1	2.2033e-59	0.185348	0.421	0.199	5.67703e-55	0.222	Nonsence
EDARADD	3.12663e-55	0.185248	0.324	0.143	8.05607e-51	0.181	Nonsence
HIF1A	5.99287e-35	0.185217	0.587	0.365	1.54412e-30	0.222	Nonsence
UBE2I	6.42929e-26	0.185185	0.734	0.512	1.65657e-21	0.222	Nonsence
MT-ND5	3.60367e-16	0.185155	0.926	0.86	9.28521e-12	0.066	Nonsence
PAXX	3.78871e-42	0.184858	0.592	0.345	9.76198e-38	0.247	Nonsence
PCBD2	3.7597e-51	0.184681	0.297	0.131	9.68723e-47	0.166	Nonsence
MTHFD1L	7.91619e-42	0.18467	0.254	0.115	2.03969e-37	0.139	Nonsence
MRPS2	1.84883e-52	0.184537	0.316	0.141	4.7637e-48	0.175	Nonsence
ENDOG	3.45455e-61	0.184494	0.298	0.122	8.90099e-57	0.176	Nonsence
TRAPPC4	6.59915e-44	0.184433	0.452	0.242	1.70034e-39	0.21	Nonsence
PLGRKT	1.03747e-57	0.184103	0.355	0.159	2.67315e-53	0.196	Nonsence
LINC01943	2.42543e-11	0.18391	0.24	0.162	6.24936e-07	0.078	Nonsence
SNX5	1.10182e-52	0.183771	0.466	0.238	2.83896e-48	0.228	Nonsence
FBL	1.48879e-28	0.183769	0.624	0.411	3.83601e-24	0.213	Nonsence
YRDC	3.30461e-52	0.182939	0.305	0.135	8.51466e-48	0.17	Nonsence
SPATS2L	2.4328e-56	0.182879	0.3	0.127	6.26835e-52	0.173	Nonsence
MYO1G	7.16657e-25	0.182865	0.721	0.493	1.84654e-20	0.228	Nonsence
MT-CYB	7.75482e-12	0.182673	0.973	0.947	1.99811e-07	0.026	Nonsence
FAM120A	1.38346e-53	0.182574	0.429	0.21	3.56463e-49	0.219	Nonsence
PMPCA	9.19562e-54	0.182089	0.332	0.149	2.36934e-49	0.183	Nonsence
SMC2	2.46529e-56	0.181983	0.22	0.083	6.35206e-52	0.137	Nonsence
AHCY	1.52763e-48	0.181917	0.371	0.182	3.93608e-44	0.189	Nonsence
ICMT	5.37987e-70	0.181751	0.243	0.084	1.38618e-65	0.159	Nonsence
SRPRB	6.20488e-62	0.181374	0.325	0.136	1.59875e-57	0.189	Nonsence
C4orf48	1.52192e-27	0.18132	0.765	0.535	3.92138e-23	0.23	Nonsence
CAP1	8.11718e-28	0.181241	0.715	0.497	2.09147e-23	0.218	Nonsence
LMNB1	3.49809e-24	0.181058	0.583	0.392	9.01317e-20	0.191	Nonsence
CCT7	1.5456e-32	0.181032	0.597	0.37	3.98239e-28	0.227	Nonsence
AP1S3	8.89919e-75	0.180893	0.158	0.041	2.29296e-70	0.117	Nonsence
TTYH3	2.2159e-79	0.180726	0.272	0.093	5.70948e-75	0.179	Nonsence
MAGOHB	1.11397e-65	0.180657	0.278	0.107	2.87024e-61	0.171	Nonsence
AK2	2.7428e-55	0.180536	0.425	0.206	7.06711e-51	0.219	Nonsence
ASF1B	2.49647e-61	0.180492	0.156	0.046	6.43241e-57	0.11	Nonsence
RGS16	3.13919e-21	0.18039	0.204	0.11	8.08844e-17	0.094	Nonsence
RBBP4	4.66461e-33	0.180263	0.649	0.421	1.20188e-28	0.228	Nonsence
MT-ND4	2.95136e-13	0.180133	0.925	0.865	7.60448e-09	0.06	Nonsence
INTS11	7.92035e-53	0.180112	0.487	0.252	2.04076e-48	0.235	Nonsence
GTF3A	2.64665e-31	0.1798	0.607	0.389	6.81935e-27	0.218	Nonsence
AKR7A2	2.89889e-45	0.179735	0.366	0.184	7.46927e-41	0.182	Nonsence
PSMC5	1.03971e-31	0.179586	0.619	0.39	2.67892e-27	0.229	Nonsence
UBE2N	2.43914e-40	0.17952	0.619	0.374	6.28468e-36	0.245	Nonsence
MRPL55	1.3914e-50	0.179453	0.386	0.185	3.58509e-46	0.201	Nonsence
HMSD	1.81167e-79	0.179408	0.183	0.051	4.66796e-75	0.132	Nonsence
PEBP1	7.82259e-25	0.179211	0.786	0.585	2.01557e-20	0.201	Nonsence
ELAVL1	1.19056e-45	0.17915	0.472	0.253	3.06759e-41	0.219	Nonsence
PAIP1	5.14673e-43	0.178709	0.381	0.194	1.32611e-38	0.187	Nonsence
NOP58	2.5861e-41	0.178438	0.67	0.416	6.66335e-37	0.254	Nonsence
RNASEH2C	4.55807e-67	0.178388	0.311	0.124	1.17443e-62	0.187	Nonsence
IER3IP1	4.06981e-40	0.178161	0.487	0.273	1.04863e-35	0.214	Nonsence
CTDNEP1	3.3185e-39	0.177876	0.595	0.349	8.55045e-35	0.246	Nonsence
BARX2	7.29758e-45	0.177735	0.329	0.16	1.88029e-40	0.169	Nonsence
DUSP23	4.90883e-46	0.177396	0.45	0.235	1.26481e-41	0.215	Nonsence
PSME1	7.24874e-21	0.177206	0.846	0.655	1.86771e-16	0.191	Nonsence
RTRAF	2.98393e-23	0.177106	0.689	0.481	7.68839e-19	0.208	Nonsence
ETF1	3.18058e-43	0.177085	0.552	0.315	8.19507e-39	0.237	Nonsence
OTULIN	8.07777e-58	0.17701	0.417	0.196	2.08132e-53	0.221	Nonsence
FAM162A	2.26333e-39	0.17681	0.476	0.266	5.8317e-35	0.21	Nonsence
USP14	1.56462e-36	0.176659	0.498	0.285	4.03139e-32	0.213	Nonsence
ZCRB1	2.73679e-43	0.176637	0.484	0.264	7.05161e-39	0.22	Nonsence
LSM1	2.80557e-54	0.176526	0.382	0.179	7.22883e-50	0.203	Nonsence
MRPL27	1.07626e-49	0.17649	0.407	0.203	2.77309e-45	0.204	Nonsence
CTSZ	5.18206e-57	0.176254	0.432	0.209	1.33521e-52	0.223	Nonsence
LSM4	1.57191e-28	0.176197	0.573	0.368	4.0502e-24	0.205	Nonsence
MZB1	2.65193e-132	0.175929	0.138	0.021	6.83295e-128	0.117	Nonsence
RETREG1	1.28152e-39	0.175799	0.506	0.288	3.30195e-35	0.218	Nonsence
YIF1A	2.52248e-49	0.175747	0.47	0.244	6.49942e-45	0.226	Nonsence
PIN1	2.69823e-40	0.175696	0.535	0.309	6.95227e-36	0.226	Nonsence
AKR1A1	1.73462e-24	0.17564	0.541	0.354	4.46942e-20	0.187	Nonsence
MRPL37	2.226e-42	0.175532	0.331	0.163	5.73552e-38	0.168	Nonsence
RAC1	5.80517e-21	0.175211	0.867	0.693	1.49576e-16	0.174	Nonsence
SCAND1	5.06419e-27	0.175104	0.686	0.47	1.30484e-22	0.216	Nonsence
ACOT7	4.27815e-51	0.175023	0.379	0.181	1.10231e-46	0.198	Nonsence
SRSF9	5.61469e-25	0.174681	0.755	0.542	1.44668e-20	0.213	Nonsence
C1orf112	4.68835e-74	0.174664	0.272	0.097	1.208e-69	0.175	Nonsence
RFTN1	1.84781e-29	0.174616	0.651	0.432	4.76107e-25	0.219	Nonsence
NDN	2.0224e-70	0.174188	0.229	0.077	5.21091e-66	0.152	Nonsence
PES1	2.78824e-59	0.173963	0.298	0.124	7.18417e-55	0.174	Nonsence
EHMT1	2.05617e-34	0.17374	0.625	0.397	5.29792e-30	0.228	Nonsence
RPS27L	1.49499e-30	0.173697	0.627	0.398	3.852e-26	0.229	Nonsence
PAK3	2.79151e-41	0.173514	0.374	0.194	7.19261e-37	0.18	Nonsence
FP671120.4	2.94651e-21	0.173498	0.878	0.725	7.59199e-17	0.153	Nonsence
CEP55	1.26485e-54	0.173232	0.134	0.039	3.25901e-50	0.095	Nonsence
FIS1	1.75859e-29	0.173232	0.713	0.484	4.53119e-25	0.229	Nonsence
SDHB	2.97236e-53	0.173174	0.461	0.232	7.65859e-49	0.229	Nonsence
NDUFB8	2.81916e-20	0.173141	0.706	0.503	7.26385e-16	0.203	Nonsence
RASSF4	9.1965e-98	0.173112	0.154	0.032	2.36957e-93	0.122	Nonsence
DNMT1	4.07116e-38	0.172969	0.529	0.31	1.04898e-33	0.219	Nonsence
GPAT2	4.6033e-83	0.17286	0.217	0.065	1.18609e-78	0.152	Nonsence
CENPK	9.37565e-37	0.172814	0.326	0.169	2.41573e-32	0.157	Nonsence
SELENOW	2.62495e-28	0.17269	0.703	0.477	6.76344e-24	0.226	Nonsence
SUMO2	3.85122e-14	0.172563	0.896	0.74	9.92306e-10	0.156	Nonsence
UFC1	7.41615e-36	0.172551	0.616	0.377	1.91085e-31	0.239	Nonsence
CCDC6	2.95807e-58	0.172257	0.358	0.159	7.62175e-54	0.199	Nonsence
GOLGA4	8.65736e-30	0.172226	0.639	0.425	2.23066e-25	0.214	Nonsence
PPIH	9.32171e-42	0.17208	0.366	0.185	2.40183e-37	0.181	Nonsence
PCED1B	1.39743e-70	0.171941	0.208	0.066	3.60062e-66	0.142	Nonsence
ARHGAP31	4.43742e-44	0.171916	0.332	0.161	1.14335e-39	0.171	Nonsence
SLC27A2	4.51863e-101	0.171795	0.145	0.029	1.16427e-96	0.116	Nonsence
GRSF1	1.20626e-25	0.171759	0.57	0.364	3.10806e-21	0.206	Nonsence
MRPL57	2.87306e-28	0.171741	0.659	0.433	7.40274e-24	0.226	Nonsence
CKB	5.88507e-87	0.171649	0.138	0.029	1.51635e-82	0.109	Nonsence
UBAC1	3.56939e-54	0.171636	0.346	0.158	9.19688e-50	0.188	Nonsence
RPIA	1.33632e-38	0.171489	0.402	0.216	3.44316e-34	0.186	Nonsence
MTHFD1	3.70688e-47	0.171351	0.291	0.132	9.55115e-43	0.159	Nonsence
IFI27L1	2.12661e-63	0.171343	0.216	0.075	5.47943e-59	0.141	Nonsence
PMM2	4.79195e-50	0.171295	0.35	0.164	1.23469e-45	0.186	Nonsence
NCF2	3.59341e-93	0.171216	0.181	0.045	9.25878e-89	0.136	Nonsence
DNAJC18	3.1345e-60	0.170929	0.192	0.064	8.07635e-56	0.128	Nonsence
PYCR1	5.66539e-104	0.170821	0.172	0.038	1.45974e-99	0.134	Nonsence
HNRNPF	4.95693e-22	0.170702	0.767	0.558	1.2772e-17	0.209	Nonsence
PRELID3B	1.84011e-52	0.170618	0.452	0.227	4.74123e-48	0.225	Nonsence
PSMD7	7.66892e-33	0.170479	0.635	0.405	1.97597e-28	0.23	Nonsence
AGGF1	9.09091e-38	0.17021	0.447	0.25	2.34236e-33	0.197	Nonsence
TNIP1	2.04388e-30	0.170053	0.623	0.401	5.26627e-26	0.222	Nonsence
CBX5	3.53425e-48	0.170048	0.378	0.185	9.10634e-44	0.193	Nonsence
SDF2L1	7.84942e-34	0.170007	0.387	0.216	2.02248e-29	0.171	Nonsence
ZFHX3	8.64455e-62	0.169905	0.266	0.102	2.22735e-57	0.164	Nonsence
AFDN	3.22737e-48	0.169857	0.241	0.1	8.31563e-44	0.141	Nonsence
PSMD1	7.81514e-39	0.169822	0.477	0.27	2.01365e-34	0.207	Nonsence
POU2F2	1.93181e-30	0.169819	0.398	0.231	4.97749e-26	0.167	Nonsence
TIMM50	7.17522e-50	0.169691	0.328	0.151	1.84877e-45	0.177	Nonsence
SRA1	1.07802e-48	0.169643	0.43	0.217	2.77763e-44	0.213	Nonsence
SH3BGRL3	6.13672e-15	0.169578	0.939	0.862	1.58119e-10	0.077	Nonsence
PDHA1	2.95201e-45	0.169515	0.351	0.171	7.60616e-41	0.18	Nonsence
PTPN11	4.546e-41	0.169504	0.497	0.279	1.17132e-36	0.218	Nonsence
DDX39A	2.83052e-25	0.169447	0.576	0.378	7.29313e-21	0.198	Nonsence
ZBTB8OS	3.07542e-53	0.169437	0.433	0.214	7.92412e-49	0.219	Nonsence
JOSD2	4.46459e-43	0.168956	0.399	0.206	1.15035e-38	0.193	Nonsence
CCDC28B	1.16503e-68	0.168846	0.249	0.088	3.00183e-64	0.161	Nonsence
LRRC32	1.22245e-57	0.168813	0.14	0.04	3.14975e-53	0.1	Nonsence
TTF2	1.19362e-38	0.168744	0.298	0.148	3.07548e-34	0.15	Nonsence
TMEM14C	5.7441e-29	0.168712	0.574	0.359	1.48002e-24	0.215	Nonsence
CHID1	5.61443e-46	0.168704	0.262	0.114	1.44661e-41	0.148	Nonsence
DOT1L	2.49801e-56	0.1687	0.279	0.115	6.43638e-52	0.164	Nonsence
PGD	3.61511e-42	0.168416	0.42	0.224	9.31468e-38	0.196	Nonsence
PSMA3	2.61864e-29	0.168176	0.583	0.369	6.74718e-25	0.214	Nonsence
CD2	4.26722e-20	0.168056	0.861	0.685	1.09949e-15	0.176	Nonsence
NUDC	9.1143e-35	0.167909	0.561	0.338	2.34839e-30	0.223	Nonsence
SORD	2.51527e-92	0.167747	0.156	0.035	6.48085e-88	0.121	Nonsence
COX6C	7.91088e-17	0.167677	0.895	0.76	2.03832e-12	0.135	Nonsence
SLC4A2	1.16525e-50	0.167668	0.317	0.143	3.00239e-46	0.174	Nonsence
BUD31	1.5838e-29	0.167602	0.705	0.471	4.08082e-25	0.234	Nonsence
ECE1	9.71637e-43	0.167584	0.385	0.197	2.50352e-38	0.188	Nonsence
RFC4	7.10981e-57	0.16699	0.22	0.082	1.83191e-52	0.138	Nonsence
RABL6	8.21997e-47	0.166853	0.452	0.239	2.11796e-42	0.213	Nonsence
SPINT2	8.73862e-26	0.16683	0.644	0.434	2.25159e-21	0.21	Nonsence
BIN2	4.43858e-76	0.166759	0.243	0.08	1.14364e-71	0.163	Nonsence
PPP1R16B	1.64075e-30	0.166724	0.648	0.436	4.22755e-26	0.212	Nonsence
PGK1	1.28525e-12	0.16663	0.845	0.695	3.31156e-08	0.15	Nonsence
B4GALT1	2.54835e-52	0.166597	0.4	0.192	6.56609e-48	0.208	Nonsence
LY6E	3.42746e-32	0.166435	0.578	0.363	8.83118e-28	0.215	Nonsence
OXCT1	1.94134e-44	0.166372	0.442	0.233	5.00205e-40	0.209	Nonsence
CTPS1	3.56719e-57	0.166274	0.27	0.108	9.19121e-53	0.162	Nonsence
GRHPR	3.54461e-48	0.166168	0.402	0.201	9.13304e-44	0.201	Nonsence
SAMD12	4.08774e-56	0.166109	0.255	0.1	1.05325e-51	0.155	Nonsence
HDLBP	1.46913e-64	0.166051	0.417	0.189	3.78536e-60	0.228	Nonsence
SLC7A1	2.95573e-38	0.165726	0.447	0.249	7.61573e-34	0.198	Nonsence
PCBD1	4.57638e-53	0.165661	0.301	0.132	1.17915e-48	0.169	Nonsence
TRBC2	4.2724e-19	0.165388	0.841	0.655	1.10083e-14	0.186	Nonsence
KXD1	2.92813e-42	0.165329	0.425	0.226	7.54463e-38	0.199	Nonsence
SLC7A5	1.13075e-37	0.165289	0.361	0.19	2.91349e-33	0.171	Nonsence
NCS1	3.66373e-61	0.165252	0.143	0.04	9.43997e-57	0.103	Nonsence
RRP9	1.7429e-61	0.165098	0.214	0.075	4.49076e-57	0.139	Nonsence
EXOSC8	1.38974e-48	0.165062	0.286	0.127	3.58081e-44	0.159	Nonsence
CAD	5.52099e-55	0.164944	0.205	0.074	1.42254e-50	0.131	Nonsence
SLC24A3	8.54599e-58	0.164896	0.134	0.037	2.20196e-53	0.097	Nonsence
PRKCA	4.93516e-65	0.164573	0.38	0.167	1.27159e-60	0.213	Nonsence
MRPS26	1.6395e-45	0.164563	0.421	0.219	4.22434e-41	0.202	Nonsence
ASPM	3.61797e-32	0.16434	0.129	0.049	9.32206e-28	0.08	Nonsence
APEX1	1.85044e-38	0.164317	0.571	0.338	4.76785e-34	0.233	Nonsence
SPOCK2	3.35907e-27	0.164092	0.691	0.48	8.65498e-23	0.211	Nonsence
DARS	4.37979e-42	0.163991	0.503	0.278	1.1285e-37	0.225	Nonsence
RBFA	1.83395e-56	0.163636	0.321	0.139	4.72536e-52	0.182	Nonsence
ADORA2A	4.05004e-53	0.16344	0.236	0.093	1.04353e-48	0.143	Nonsence
ZMIZ2	1.18259e-40	0.163435	0.376	0.196	3.04706e-36	0.18	Nonsence
ACP1	3.51958e-36	0.163071	0.577	0.344	9.06855e-32	0.233	Nonsence
MRPS23	3.82743e-53	0.162918	0.344	0.156	9.86176e-49	0.188	Nonsence
HINT2	1.57265e-49	0.162916	0.4	0.197	4.05209e-45	0.203	Nonsence
HMGB1	0.000507699	0.1629	0.907	0.818	1	0.089	Nonsence
GNAI2	4.94263e-17	0.162642	0.838	0.669	1.27352e-12	0.169	Nonsence
USP12	2.20998e-32	0.162607	0.417	0.236	5.69423e-28	0.181	Nonsence
EIF4G3	3.39287e-44	0.162204	0.481	0.263	8.74206e-40	0.218	Nonsence
CDKN3	3.12416e-42	0.162148	0.156	0.057	8.04971e-38	0.099	Nonsence
ATAD2	3.53327e-33	0.162113	0.282	0.146	9.10383e-29	0.136	Nonsence
IFITM2	4.96585e-16	0.16198	0.87	0.741	1.2795e-11	0.129	Nonsence
RDX	6.1993e-55	0.16181	0.331	0.148	1.59731e-50	0.183	Nonsence
DIAPH3	1.58113e-55	0.161738	0.137	0.04	4.07393e-51	0.097	Nonsence
BAG1	1.37281e-33	0.161706	0.446	0.252	3.53719e-29	0.194	Nonsence
ZNRD2	1.58701e-55	0.161673	0.339	0.15	4.08908e-51	0.189	Nonsence
TMEM97	5.27907e-70	0.16159	0.165	0.047	1.3602e-65	0.118	Nonsence
ID1	2.39732e-30	0.16117	0.11	0.04	6.17692e-26	0.07	Nonsence
ESD	5.34603e-45	0.160726	0.478	0.257	1.37746e-40	0.221	Nonsence
SERPINB1	3.53096e-37	0.160581	0.447	0.251	9.09787e-33	0.196	Nonsence
SCCPDH	1.69056e-35	0.16035	0.391	0.215	4.35589e-31	0.176	Nonsence
SLBP	1.10093e-24	0.160224	0.577	0.384	2.83667e-20	0.193	Nonsence
PDXK	6.48304e-44	0.160199	0.361	0.179	1.67042e-39	0.182	Nonsence
NDUFA10	5.06226e-42	0.160021	0.398	0.205	1.30434e-37	0.193	Nonsence
PDGFA	3.89583e-57	0.159984	0.187	0.063	1.0038e-52	0.124	Nonsence
NSD2	1.67274e-37	0.159953	0.497	0.286	4.30998e-33	0.211	Nonsence
TAS1R3	2.99938e-93	0.159862	0.169	0.039	7.7282e-89	0.13	Nonsence
PUS7	8.18317e-50	0.15986	0.225	0.09	2.10848e-45	0.135	Nonsence
BCCIP	3.84994e-42	0.159842	0.423	0.223	9.91974e-38	0.2	Nonsence
PLAAT4	1.05176e-38	0.159729	0.386	0.202	2.70996e-34	0.184	Nonsence
UPF3B	9.25517e-42	0.159703	0.331	0.162	2.38469e-37	0.169	Nonsence
RUVBL1	2.11189e-65	0.159534	0.32	0.13	5.44151e-61	0.19	Nonsence
EBPL	1.60629e-42	0.159455	0.344	0.169	4.13876e-38	0.175	Nonsence
CD81	8.85173e-20	0.15927	0.718	0.505	2.28074e-15	0.213	Nonsence
ATP5F1A	6.29103e-20	0.159257	0.788	0.571	1.62095e-15	0.217	Nonsence
AC017104.1	3.1617e-106	0.159057	0.127	0.021	8.14643e-102	0.106	Nonsence
CHCHD5	1.2899e-45	0.158951	0.388	0.196	3.32355e-41	0.192	Nonsence
MT-ND6	3.21041e-20	0.158895	0.731	0.579	8.27195e-16	0.152	Nonsence
DTL	8.82841e-50	0.158842	0.121	0.035	2.27473e-45	0.086	Nonsence
OASL	2.40135e-51	0.158697	0.174	0.06	6.18731e-47	0.114	Nonsence
UBE2M	5.0319e-32	0.158662	0.599	0.376	1.29652e-27	0.223	Nonsence
GCSH	9.14763e-66	0.158604	0.235	0.083	2.35698e-61	0.152	Nonsence
GGA1	2.71137e-33	0.158595	0.555	0.34	6.98611e-29	0.215	Nonsence
WDR41	3.791e-46	0.158539	0.427	0.22	9.76788e-42	0.207	Nonsence
SV2C	5.65828e-56	0.158515	0.139	0.04	1.45791e-51	0.099	Nonsence
PRKAG2-AS1	2.24737e-51	0.158407	0.267	0.112	5.79057e-47	0.155	Nonsence
TMEM126A	1.67411e-62	0.158355	0.342	0.146	4.31352e-58	0.196	Nonsence
MAGEF1	3.45389e-45	0.158316	0.307	0.143	8.89929e-41	0.164	Nonsence
BLM	1.08186e-47	0.158232	0.206	0.08	2.78752e-43	0.126	Nonsence
RHEB	2.35191e-23	0.157991	0.725	0.49	6.05992e-19	0.235	Nonsence
GNL3	1.19485e-45	0.157769	0.418	0.217	3.07864e-41	0.201	Nonsence
GPHN	2.66395e-33	0.157591	0.537	0.324	6.86394e-29	0.213	Nonsence
HMGA1	6.38693e-32	0.157523	0.351	0.195	1.64566e-27	0.156	Nonsence
RRP1	1.96637e-47	0.157078	0.296	0.134	5.06656e-43	0.162	Nonsence
PHB2	2.2803e-24	0.156899	0.679	0.467	5.87543e-20	0.212	Nonsence
MRPL13	2.28038e-44	0.156876	0.402	0.205	5.87563e-40	0.197	Nonsence
RARS	1.32345e-53	0.156807	0.298	0.129	3.41e-49	0.169	Nonsence
COPZ1	3.33674e-34	0.156787	0.444	0.254	8.59743e-30	0.19	Nonsence
CDC45	9.65634e-79	0.156518	0.137	0.031	2.48805e-74	0.106	Nonsence
TGFBR3L	2.41428e-79	0.156497	0.12	0.025	6.22064e-75	0.095	Nonsence
NT5DC2	1.72444e-62	0.15646	0.184	0.058	4.44318e-58	0.126	Nonsence
IMPDH2	2.00225e-21	0.156082	0.604	0.407	5.159e-17	0.197	Nonsence
NUP210	4.77962e-51	0.155986	0.404	0.198	1.23152e-46	0.206	Nonsence
THOC6	3.18284e-51	0.155799	0.25	0.102	8.20091e-47	0.148	Nonsence
DBNL	3.50605e-34	0.155683	0.586	0.355	9.0337e-30	0.231	Nonsence
TPD52L2	5.00401e-46	0.155477	0.318	0.148	1.28933e-41	0.17	Nonsence
LINC00539	6.23924e-38	0.155459	0.332	0.168	1.6076e-33	0.164	Nonsence
TMEM121	5.73693e-68	0.155287	0.179	0.054	1.47818e-63	0.125	Nonsence
CENPW	5.07101e-48	0.155285	0.166	0.058	1.3066e-43	0.108	Nonsence
SYNCRIP	1.99337e-27	0.155254	0.632	0.412	5.13613e-23	0.22	Nonsence
PSMG2	4.19725e-33	0.155246	0.512	0.301	1.08146e-28	0.211	Nonsence
PXK	6.14043e-55	0.155209	0.265	0.108	1.58214e-50	0.157	Nonsence
TMEM203	5.07627e-53	0.155045	0.289	0.123	1.30795e-48	0.166	Nonsence
HP1BP3	1.40878e-20	0.154996	0.793	0.592	3.62986e-16	0.201	Nonsence
PPM1G	8.02698e-22	0.154939	0.735	0.523	2.06823e-17	0.212	Nonsence
LIMK1	8.29856e-49	0.154745	0.268	0.114	2.13821e-44	0.154	Nonsence
APRT	5.85913e-17	0.154427	0.79	0.617	1.50966e-12	0.173	Nonsence
CDV3	1.82205e-20	0.154013	0.747	0.534	4.6947e-16	0.213	Nonsence
LAMTOR1	3.1976e-30	0.153946	0.541	0.331	8.23894e-26	0.21	Nonsence
MCTS1	1.88316e-48	0.153829	0.374	0.182	4.85215e-44	0.192	Nonsence
LYAR	1.55751e-45	0.153806	0.275	0.123	4.01308e-41	0.152	Nonsence
BUB3	5.83689e-36	0.153739	0.576	0.347	1.50393e-31	0.229	Nonsence
EPS8L2	3.95378e-62	0.153667	0.27	0.104	1.01873e-57	0.166	Nonsence
HACD3	2.08897e-45	0.153624	0.321	0.152	5.38243e-41	0.169	Nonsence
NENF	7.74169e-33	0.153286	0.601	0.367	1.99472e-28	0.234	Nonsence
ARL6IP5	1.48283e-15	0.153037	0.861	0.678	3.82065e-11	0.183	Nonsence
ZNHIT1	2.67875e-28	0.152542	0.659	0.434	6.90208e-24	0.225	Nonsence
PHF5A	2.79562e-45	0.152382	0.434	0.225	7.20318e-41	0.209	Nonsence
DGCR9	5.88023e-69	0.152221	0.138	0.035	1.5151e-64	0.103	Nonsence
KRTCAP2	1.39696e-19	0.152217	0.802	0.61	3.5994e-15	0.192	Nonsence
TOP1	3.19957e-37	0.152085	0.684	0.428	8.24401e-33	0.256	Nonsence
VRK1	1.8694e-34	0.151928	0.243	0.116	4.81669e-30	0.127	Nonsence
POP5	3.41038e-45	0.151808	0.424	0.218	8.78718e-41	0.206	Nonsence
CENPM	4.29505e-31	0.151673	0.406	0.233	1.10666e-26	0.173	Nonsence
COX14	2.64313e-29	0.151551	0.657	0.426	6.8103e-25	0.231	Nonsence
C20orf27	1.23625e-37	0.151513	0.324	0.164	3.18533e-33	0.16	Nonsence
WDR77	9.33672e-48	0.151483	0.28	0.124	2.4057e-43	0.156	Nonsence
GTF2H5	4.14286e-40	0.151252	0.465	0.257	1.06745e-35	0.208	Nonsence
INPP4B	2.45027e-25	0.15123	0.743	0.527	6.31337e-21	0.216	Nonsence
SMARCB1	1.07893e-45	0.151189	0.364	0.178	2.77997e-41	0.186	Nonsence
TMEM147	6.53728e-36	0.151093	0.485	0.275	1.68439e-31	0.21	Nonsence
MYCBP	1.03511e-38	0.150988	0.322	0.162	2.66707e-34	0.16	Nonsence
TRAF3	3.14464e-39	0.150966	0.46	0.252	8.10249e-35	0.208	Nonsence
UBE2E2	4.22413e-53	0.150854	0.126	0.035	1.08839e-48	0.091	Nonsence
AL391811.1	9.64961e-59	0.15078	0.144	0.042	2.48632e-54	0.102	Nonsence
STK33	1.71342e-68	0.150757	0.161	0.045	4.4148e-64	0.116	Nonsence
FHAD1	1.36781e-71	0.150612	0.157	0.042	3.5243e-67	0.115	Nonsence
ACTN4	1.40482e-33	0.150254	0.606	0.379	3.61966e-29	0.227	Nonsence
CDK2AP2	4.23069e-32	0.150223	0.617	0.387	1.09008e-27	0.23	Nonsence
HSP90B1	1.15129e-17	0.150084	0.749	0.564	2.96642e-13	0.185	Nonsence
MRPS7	1.51558e-34	0.149994	0.494	0.286	3.90505e-30	0.208	Nonsence
WDR1	4.60408e-22	0.149879	0.752	0.543	1.18629e-17	0.209	Nonsence
DRAP1	2.30354e-19	0.14976	0.787	0.586	5.93529e-15	0.201	Nonsence
MGAT4B	3.40328e-30	0.149754	0.472	0.277	8.7689e-26	0.195	Nonsence
MRPL15	1.45083e-49	0.149732	0.326	0.149	3.7382e-45	0.177	Nonsence
GRINA	5.4156e-26	0.149524	0.39	0.23	1.39538e-21	0.16	Nonsence
MMADHC	9.92059e-42	0.14946	0.534	0.298	2.55614e-37	0.236	Nonsence
RPL22	1.91745e-12	0.149361	0.938	0.869	4.9405e-08	0.069	Nonsence
NDUFV1	3.51246e-28	0.149316	0.673	0.447	9.05021e-24	0.226	Nonsence
OTUB1	7.97551e-28	0.149284	0.578	0.368	2.05497e-23	0.21	Nonsence
COMMD3	4.4336e-38	0.149256	0.382	0.203	1.14236e-33	0.179	Nonsence
CNIH1	4.96531e-35	0.149145	0.412	0.228	1.27936e-30	0.184	Nonsence
WDR18	1.85059e-53	0.149054	0.27	0.112	4.76824e-49	0.158	Nonsence
TAGLN2	9.34089e-12	0.148993	0.937	0.838	2.40677e-07	0.099	Nonsence
KCNK6	1.59166e-46	0.148969	0.18	0.067	4.10107e-42	0.113	Nonsence
MRPS33	1.05389e-39	0.148806	0.442	0.243	2.71544e-35	0.199	Nonsence
MTX1	5.04073e-41	0.148781	0.281	0.132	1.2988e-36	0.149	Nonsence
KPNA3	1.10994e-52	0.148738	0.33	0.148	2.85987e-48	0.182	Nonsence
DFFA	2.96865e-55	0.148678	0.265	0.107	7.64903e-51	0.158	Nonsence
IQCB1	3.97608e-36	0.148645	0.331	0.17	1.02448e-31	0.161	Nonsence
PYCARD	2.45169e-28	0.148572	0.551	0.346	6.31703e-24	0.205	Nonsence
RNF187	1.14797e-31	0.14845	0.542	0.331	2.95786e-27	0.211	Nonsence
POLR1C	5.47554e-45	0.148283	0.308	0.145	1.41083e-40	0.163	Nonsence
NAA20	1.62761e-44	0.148247	0.376	0.189	4.1937e-40	0.187	Nonsence
UBL5	7.04174e-16	0.148087	0.846	0.682	1.81438e-11	0.164	Nonsence
MT-CO3	6.7653e-08	0.14806	0.966	0.947	0.00174315	0.019	Nonsence
CNPY2	5.88522e-34	0.147918	0.527	0.31	1.51638e-29	0.217	Nonsence
SLC1A5	1.35845e-36	0.14781	0.316	0.161	3.50019e-32	0.155	Nonsence
EMC6	3.62439e-38	0.147769	0.48	0.27	9.33859e-34	0.21	Nonsence
C11orf98	2.59385e-43	0.14767	0.441	0.234	6.68331e-39	0.207	Nonsence
PDIA3	1.05967e-20	0.147486	0.757	0.553	2.73034e-16	0.204	Nonsence
UBE2J2	7.77801e-48	0.147479	0.346	0.163	2.00408e-43	0.183	Nonsence
PGP	5.66605e-36	0.14726	0.42	0.232	1.45992e-31	0.188	Nonsence
BIRC5	1.65286e-39	0.147226	0.123	0.041	4.25877e-35	0.082	Nonsence
PSMD13	2.72557e-30	0.147117	0.558	0.348	7.02271e-26	0.21	Nonsence
HSPBP1	2.41105e-57	0.147039	0.307	0.13	6.2123e-53	0.177	Nonsence
NUDCD2	1.33802e-40	0.147014	0.521	0.295	3.44753e-36	0.226	Nonsence
EXOSC5	8.18779e-49	0.147	0.304	0.137	2.10967e-44	0.167	Nonsence
PTPN7	3.58852e-25	0.146935	0.737	0.517	9.24619e-21	0.22	Nonsence
TKT	1.47691e-18	0.146896	0.624	0.431	3.8054e-14	0.193	Nonsence
PDAP1	3.26352e-29	0.146839	0.623	0.396	8.40878e-25	0.227	Nonsence
EXOSC7	5.43073e-41	0.146727	0.319	0.156	1.39928e-36	0.163	Nonsence
IPO7	1.69404e-31	0.146692	0.48	0.283	4.36487e-27	0.197	Nonsence
DNAH14	5.69192e-34	0.146641	0.389	0.218	1.46658e-29	0.171	Nonsence
SRSF6	7.51608e-54	0.1464	0.41	0.197	1.93659e-49	0.213	Nonsence
FDX1	1.96468e-37	0.146376	0.447	0.245	5.06221e-33	0.202	Nonsence
NDUFA9	7.93038e-42	0.146368	0.432	0.229	2.04334e-37	0.203	Nonsence
TRAF2	1.60802e-51	0.146332	0.284	0.122	4.14323e-47	0.162	Nonsence
RCL1	1.00429e-41	0.146282	0.239	0.104	2.58766e-37	0.135	Nonsence
TUBG1	5.78573e-47	0.146095	0.245	0.104	1.49075e-42	0.141	Nonsence
KNL1	2.221e-40	0.14534	0.142	0.05	5.72263e-36	0.092	Nonsence
BTNL9	2.86443e-72	0.145276	0.139	0.034	7.38049e-68	0.105	Nonsence
TIMM17A	2.62725e-36	0.145213	0.446	0.249	6.76938e-32	0.197	Nonsence
POLR2E	4.17016e-19	0.144976	0.66	0.462	1.07448e-14	0.198	Nonsence
CEBPA	5.96625e-63	0.144813	0.124	0.031	1.53726e-58	0.093	Nonsence
DTHD1	9.17606e-48	0.14481	0.176	0.063	2.3643e-43	0.113	Nonsence
NEK6	1.05595e-16	0.14474	0.517	0.354	2.72076e-12	0.163	Nonsence
RRP7A	1.36167e-46	0.144625	0.384	0.189	3.50847e-42	0.195	Nonsence
RNF145	2.03259e-33	0.14462	0.573	0.344	5.23718e-29	0.229	Nonsence
NIFK	4.61059e-33	0.144563	0.386	0.216	1.18796e-28	0.17	Nonsence
CPPED1	7.57712e-37	0.144541	0.183	0.077	1.95232e-32	0.106	Nonsence
MRPL47	1.61451e-38	0.144291	0.449	0.247	4.15994e-34	0.202	Nonsence
TAPBP	1.41984e-27	0.144234	0.705	0.478	3.65836e-23	0.227	Nonsence
GRAMD2B	1.06681e-30	0.144171	0.351	0.199	2.74875e-26	0.152	Nonsence
SYCP2	6.23828e-34	0.144169	0.468	0.271	1.60735e-29	0.197	Nonsence
KSR1	1.27761e-47	0.143997	0.255	0.109	3.2919e-43	0.146	Nonsence
THOP1	4.59875e-65	0.143703	0.205	0.067	1.18491e-60	0.138	Nonsence
ATAD3A	6.55702e-67	0.143699	0.224	0.076	1.68948e-62	0.148	Nonsence
HMGB3	2.14625e-29	0.143412	0.221	0.109	5.53002e-25	0.112	Nonsence
ATXN10	5.67122e-39	0.143397	0.455	0.25	1.46125e-34	0.205	Nonsence
SMIM12	1.30113e-41	0.143392	0.325	0.158	3.3525e-37	0.167	Nonsence
CHAF1B	3.04977e-71	0.143212	0.141	0.035	7.85804e-67	0.106	Nonsence
KHSRP	1.54158e-45	0.143066	0.282	0.127	3.97203e-41	0.155	Nonsence
PPP5C	1.23393e-42	0.143011	0.23	0.099	3.17934e-38	0.131	Nonsence
ATIC	7.83431e-32	0.142918	0.421	0.242	2.01859e-27	0.179	Nonsence
ZNF683	2.3529e-41	0.142883	0.166	0.062	6.06249e-37	0.104	Nonsence
PSMD4	5.72115e-29	0.14288	0.538	0.328	1.47411e-24	0.21	Nonsence
LINC02416	1.22881e-120	0.142774	0.119	0.017	3.16616e-116	0.102	Nonsence
TSR3	1.67745e-35	0.142761	0.448	0.252	4.32211e-31	0.196	Nonsence
IFI6	9.88603e-37	0.142749	0.331	0.168	2.54723e-32	0.163	Nonsence
SGO1	1.61333e-52	0.142717	0.118	0.032	4.15691e-48	0.086	Nonsence
HMGCS1	8.28109e-37	0.142691	0.393	0.213	2.1337e-32	0.18	Nonsence
MLF2	1.2403e-29	0.142642	0.546	0.336	3.19576e-25	0.21	Nonsence
LRPPRC	3.77651e-33	0.142601	0.437	0.249	9.73055e-29	0.188	Nonsence
ASCL1	5.12513e-32	0.142587	0.109	0.038	1.32054e-27	0.071	Nonsence
SZRD1	4.17768e-38	0.142528	0.454	0.253	1.07642e-33	0.201	Nonsence
RBIS	1.48051e-30	0.142519	0.602	0.378	3.81469e-26	0.224	Nonsence
CLTB	6.97285e-32	0.142437	0.615	0.384	1.79662e-27	0.231	Nonsence
LFNG	1.33586e-46	0.142426	0.257	0.11	3.44199e-42	0.147	Nonsence
PRKAR1B	1.64771e-25	0.142288	0.71	0.48	4.2455e-21	0.23	Nonsence
CBR1	7.50725e-48	0.142276	0.312	0.142	1.93432e-43	0.17	Nonsence
INPP1	1.08939e-53	0.14225	0.184	0.064	2.80692e-49	0.12	Nonsence
ARL3	2.20827e-42	0.142028	0.255	0.114	5.68983e-38	0.141	Nonsence
TPX2	1.52543e-34	0.141775	0.155	0.062	3.93043e-30	0.093	Nonsence
BOLA2	2.79276e-42	0.141605	0.421	0.219	7.19583e-38	0.202	Nonsence
MT-ND3	5.27103e-08	0.141479	0.947	0.903	0.00135813	0.044	Nonsence
MATK	2.27633e-50	0.141363	0.137	0.042	5.86519e-46	0.095	Nonsence
PMF1	7.93329e-42	0.141349	0.413	0.215	2.04409e-37	0.198	Nonsence
RPS16	1.05832e-09	0.141321	0.967	0.902	2.72686e-05	0.065	Nonsence
CHMP4A	1.25686e-32	0.141313	0.518	0.307	3.23843e-28	0.211	Nonsence
WSB2	6.86669e-46	0.141218	0.316	0.147	1.76927e-41	0.169	Nonsence
GTSE1	1.92109e-45	0.141065	0.119	0.036	4.94987e-41	0.083	Nonsence
DYNLL1	5.20651e-20	0.141052	0.829	0.647	1.34151e-15	0.182	Nonsence
MDH1	2.62536e-22	0.140958	0.658	0.443	6.76449e-18	0.215	Nonsence
CISD3	1.00011e-44	0.140927	0.364	0.177	2.5769e-40	0.187	Nonsence
EIF3B	7.26014e-31	0.140872	0.639	0.407	1.87065e-26	0.232	Nonsence
BAD	2.31101e-33	0.140792	0.362	0.195	5.95454e-29	0.167	Nonsence
TXN2	2.1893e-38	0.140789	0.472	0.263	5.64096e-34	0.209	Nonsence
TEX30	2.44213e-39	0.140695	0.194	0.08	6.29239e-35	0.114	Nonsence
BRI3BP	1.8186e-52	0.140665	0.201	0.074	4.6858e-48	0.127	Nonsence
TCP1	9.33454e-30	0.140393	0.571	0.356	2.40514e-25	0.215	Nonsence
ATP5F1C	3.53137e-18	0.1399	0.762	0.553	9.09893e-14	0.209	Nonsence
SF3B4	5.2349e-27	0.139802	0.479	0.289	1.34882e-22	0.19	Nonsence
SELENOI	4.15704e-36	0.139672	0.389	0.209	1.0711e-31	0.18	Nonsence
IPO5	1.12433e-44	0.139651	0.328	0.155	2.89696e-40	0.173	Nonsence
TBRG4	2.6172e-42	0.139491	0.356	0.179	6.74348e-38	0.177	Nonsence
DPP7	1.15922e-26	0.139457	0.642	0.417	2.98686e-22	0.225	Nonsence
GNG4	6.5884e-13	0.139247	0.548	0.407	1.69757e-08	0.141	Nonsence
CIAO2A	5.18658e-38	0.139205	0.461	0.254	1.33637e-33	0.207	Nonsence
CCT3	2.83568e-23	0.139008	0.638	0.434	7.3064e-19	0.204	Nonsence
BAZ1B	1.5104e-30	0.138991	0.626	0.396	3.8917e-26	0.23	Nonsence
PDLIM7	5.17914e-48	0.138927	0.225	0.09	1.33446e-43	0.135	Nonsence
PFDN4	2.13432e-45	0.138705	0.459	0.241	5.49929e-41	0.218	Nonsence
FAM207A	7.69028e-41	0.138705	0.245	0.11	1.98148e-36	0.135	Nonsence
TAP1	3.90795e-22	0.138629	0.674	0.466	1.00692e-17	0.208	Nonsence
NUP188	1.23325e-48	0.138487	0.29	0.128	3.17759e-44	0.162	Nonsence
RNH1	1.3335e-22	0.138454	0.653	0.447	3.4359e-18	0.206	Nonsence
ZBTB17	1.45195e-45	0.138425	0.369	0.18	3.74109e-41	0.189	Nonsence
ACYP1	1.58188e-54	0.138414	0.247	0.097	4.07588e-50	0.15	Nonsence
YEATS4	2.14673e-33	0.138397	0.27	0.136	5.53126e-29	0.134	Nonsence
SDHAF3	8.32482e-47	0.138393	0.402	0.202	2.14497e-42	0.2	Nonsence
MYADM	1.77316e-28	0.138358	0.531	0.325	4.56873e-24	0.206	Nonsence
RORA-AS1	8.13605e-31	0.138348	0.381	0.221	2.09633e-26	0.16	Nonsence
LYST	5.11487e-26	0.138242	0.551	0.362	1.3179e-21	0.189	Nonsence
TMEM205	1.59477e-40	0.138236	0.338	0.169	4.10908e-36	0.169	Nonsence
GRWD1	3.40853e-41	0.138177	0.246	0.11	8.78241e-37	0.136	Nonsence
NUDT21	9.55692e-29	0.138177	0.521	0.317	2.46244e-24	0.204	Nonsence
RPS19BP1	5.4052e-32	0.138138	0.583	0.359	1.3927e-27	0.224	Nonsence
RPS23	1.24732e-10	0.138039	0.979	0.945	3.21385e-06	0.034	Nonsence
CCT8	2.84737e-24	0.138032	0.621	0.418	7.33653e-20	0.203	Nonsence
PEMT	1.52617e-49	0.138023	0.241	0.098	3.93232e-45	0.143	Nonsence
PET100	1.29549e-24	0.137764	0.628	0.414	3.33797e-20	0.214	Nonsence
RAB29	1.03968e-42	0.137721	0.246	0.107	2.67884e-38	0.139	Nonsence
ITGB1BP1	6.16494e-36	0.137705	0.504	0.291	1.58846e-31	0.213	Nonsence
MANF	9.91099e-37	0.137371	0.361	0.19	2.55367e-32	0.171	Nonsence
COMTD1	2.62838e-27	0.137312	0.396	0.228	6.77228e-23	0.168	Nonsence
CCNA2	4.8526e-40	0.137091	0.109	0.034	1.25032e-35	0.075	Nonsence
NUDT5	3.27359e-35	0.137003	0.524	0.306	8.43473e-31	0.218	Nonsence
HCFC1R1	1.60872e-40	0.136968	0.349	0.174	4.14504e-36	0.175	Nonsence
CUEDC2	4.79288e-33	0.13663	0.431	0.241	1.23493e-28	0.19	Nonsence
HIKESHI	6.61721e-38	0.136596	0.445	0.244	1.70499e-33	0.201	Nonsence
PPP2R2B	1.46395e-58	0.136547	0.155	0.047	3.772e-54	0.108	Nonsence
ARL2	1.15073e-37	0.13648	0.292	0.143	2.96496e-33	0.149	Nonsence
RPL7L1	4.74416e-45	0.136362	0.396	0.202	1.22238e-40	0.194	Nonsence
TBXAS1	4.41707e-58	0.13595	0.271	0.107	1.1381e-53	0.164	Nonsence
NKG7	5.78041e-50	0.135854	0.114	0.031	1.48938e-45	0.083	Nonsence
PRELID2	1.48192e-54	0.135785	0.178	0.06	3.81833e-50	0.118	Nonsence
NABP2	8.36722e-52	0.135761	0.27	0.113	2.1559e-47	0.157	Nonsence
TNFSF8	1.94984e-23	0.135698	0.311	0.18	5.02397e-19	0.131	Nonsence
MLEC	6.84718e-38	0.135682	0.431	0.235	1.76424e-33	0.196	Nonsence
PPP4C	9.2705e-25	0.13565	0.654	0.436	2.38864e-20	0.218	Nonsence
MRPS30	3.89752e-38	0.135599	0.364	0.189	1.00424e-33	0.175	Nonsence
SNU13	1.41207e-16	0.135596	0.804	0.61	3.63833e-12	0.194	Nonsence
SMIM15	1.91866e-46	0.135569	0.396	0.2	4.94363e-42	0.196	Nonsence
GOLPH3	3.58781e-27	0.135474	0.669	0.45	9.24434e-23	0.219	Nonsence
HADH	9.85951e-47	0.135416	0.238	0.099	2.5404e-42	0.139	Nonsence
GALNT6	1.31948e-50	0.135195	0.194	0.071	3.39978e-46	0.123	Nonsence
ELOC	2.16586e-23	0.135165	0.646	0.432	5.58057e-19	0.214	Nonsence
GAD1	5.98745e-54	0.134987	0.109	0.027	1.54273e-49	0.082	Nonsence
L3MBTL4	7.51482e-18	0.134953	0.22	0.126	1.93627e-13	0.094	Nonsence
CCDC25	1.08966e-56	0.134874	0.315	0.135	2.80761e-52	0.18	Nonsence
EIF2S2	8.80521e-37	0.134796	0.608	0.365	2.26875e-32	0.243	Nonsence
CRYZ	4.48149e-36	0.134746	0.233	0.107	1.1547e-31	0.126	Nonsence
ZC3H7B	1.11129e-49	0.134691	0.242	0.098	2.86334e-45	0.144	Nonsence
CDC123	1.25498e-35	0.134682	0.54	0.316	3.23359e-31	0.224	Nonsence
RAB3GAP2	2.35044e-28	0.134677	0.477	0.287	6.05614e-24	0.19	Nonsence
TBCB	2.62819e-25	0.134613	0.672	0.444	6.77179e-21	0.228	Nonsence
TRAV23DV6	1.17818e-60	0.134589	0.193	0.063	3.03571e-56	0.13	Nonsence
CUTA	3.02292e-18	0.13457	0.788	0.585	7.78885e-14	0.203	Nonsence
CWC15	2.14492e-42	0.134454	0.481	0.261	5.5266e-38	0.22	Nonsence
PABPN1	2.76923e-22	0.134437	0.715	0.498	7.1352e-18	0.217	Nonsence
ST6GALNAC6	6.72282e-51	0.134434	0.27	0.114	1.7322e-46	0.156	Nonsence
REXO2	1.76469e-44	0.134255	0.305	0.141	4.54689e-40	0.164	Nonsence
RASA4	7.30552e-38	0.134253	0.262	0.124	1.88234e-33	0.138	Nonsence
HIF1A-AS3	8.0823e-39	0.134193	0.209	0.089	2.08249e-34	0.12	Nonsence
NOL9	2.54892e-40	0.134112	0.249	0.112	6.56756e-36	0.137	Nonsence
MEA1	1.82209e-30	0.133986	0.504	0.303	4.69479e-26	0.201	Nonsence
MRPS18C	2.2119e-42	0.133873	0.369	0.186	5.69918e-38	0.183	Nonsence
TRUB2	4.24153e-51	0.133862	0.255	0.105	1.09287e-46	0.15	Nonsence
CCDC141	9.7466e-36	0.133664	0.346	0.183	2.51131e-31	0.163	Nonsence
CXCR3	2.51319e-49	0.133645	0.161	0.055	6.47549e-45	0.106	Nonsence
HNRNPD	1.64196e-22	0.133616	0.739	0.524	4.23066e-18	0.215	Nonsence
MICAL3	8.13877e-38	0.133474	0.318	0.159	2.09704e-33	0.159	Nonsence
STEAP3	4.59716e-68	0.133447	0.128	0.031	1.1845e-63	0.097	Nonsence
NDUFS2	8.8215e-44	0.133405	0.489	0.262	2.27295e-39	0.227	Nonsence
C3orf14	1.75647e-84	0.133362	0.147	0.033	4.52572e-80	0.114	Nonsence
BAX	4.41068e-22	0.133356	0.627	0.428	1.13645e-17	0.199	Nonsence
TMEM109	4.68118e-25	0.133312	0.387	0.231	1.20615e-20	0.156	Nonsence
FHOD1	5.35259e-50	0.133305	0.256	0.107	1.37915e-45	0.149	Nonsence
GRK6	1.40924e-22	0.133195	0.561	0.368	3.63105e-18	0.193	Nonsence
CNDP2	1.90572e-45	0.13319	0.391	0.195	4.91029e-41	0.196	Nonsence
PRF1	5.68536e-63	0.132978	0.156	0.045	1.46489e-58	0.111	Nonsence
ERVMER61-1	7.58473e-41	0.132683	0.21	0.087	1.95428e-36	0.123	Nonsence
GLRX5	6.3432e-30	0.132674	0.466	0.28	1.63439e-25	0.186	Nonsence
CCDC137	4.20222e-39	0.132426	0.281	0.133	1.08274e-34	0.148	Nonsence
PINX1	3.99232e-40	0.132371	0.264	0.121	1.02866e-35	0.143	Nonsence
LCK	1.33136e-18	0.132302	0.742	0.534	3.43039e-14	0.208	Nonsence
RTL8C	1.29959e-38	0.132295	0.314	0.156	3.34852e-34	0.158	Nonsence
P4HA2	6.80162e-76	0.132084	0.115	0.024	1.75251e-71	0.091	Nonsence
DAZAP1	1.08251e-33	0.131975	0.507	0.299	2.7892e-29	0.208	Nonsence
SLC25A33	2.80551e-46	0.131844	0.386	0.19	7.22867e-42	0.196	Nonsence
COA3	2.19519e-42	0.131841	0.365	0.182	5.65613e-38	0.183	Nonsence
TRIM47	9.71414e-50	0.131744	0.136	0.042	2.50295e-45	0.094	Nonsence
TCAF1	1.0827e-36	0.131727	0.452	0.254	2.78969e-32	0.198	Nonsence
MPP6	2.5138e-38	0.131713	0.337	0.172	6.47707e-34	0.165	Nonsence
MSC-AS1	1.15883e-76	0.131421	0.158	0.04	2.98584e-72	0.118	Nonsence
MKKS	3.81985e-58	0.131355	0.238	0.089	9.84222e-54	0.149	Nonsence
MCRIP2	9.70294e-38	0.131228	0.225	0.1	2.50006e-33	0.125	Nonsence
ELOVL1	1.51493e-31	0.131194	0.399	0.226	3.90337e-27	0.173	Nonsence
GRK5	4.56418e-21	0.131167	0.419	0.265	1.17601e-16	0.154	Nonsence
SAMD10	4.44183e-49	0.131127	0.248	0.102	1.14448e-44	0.146	Nonsence
CENPV	1.30699e-81	0.131054	0.115	0.022	3.3676e-77	0.093	Nonsence
PIM3	1.6364e-11	0.131016	0.692	0.531	4.21634e-07	0.161	Nonsence
CLN6	7.61501e-44	0.13075	0.18	0.069	1.96208e-39	0.111	Nonsence
EIF4EBP1	9.75478e-56	0.130638	0.214	0.078	2.51342e-51	0.136	Nonsence
CHRNA6	4.0855e-40	0.130461	0.144	0.051	1.05267e-35	0.093	Nonsence
CRCP	9.40554e-45	0.130438	0.434	0.225	2.42343e-40	0.209	Nonsence
WDR5	3.87522e-50	0.130421	0.287	0.124	9.98489e-46	0.163	Nonsence
PHLDA1	1.51227e-30	0.130211	0.487	0.296	3.89652e-26	0.191	Nonsence
ANKRD10	3.0594e-30	0.130073	0.511	0.31	7.88284e-26	0.201	Nonsence
REEP2	3.34984e-29	0.130059	0.181	0.082	8.63121e-25	0.099	Nonsence
ZNF626	3.34508e-72	0.129968	0.13	0.03	8.61892e-68	0.1	Nonsence
MRPL16	1.53733e-36	0.129834	0.399	0.215	3.96108e-32	0.184	Nonsence
MRPL32	7.68917e-33	0.129744	0.461	0.265	1.98119e-28	0.196	Nonsence
EIF2S1	1.29245e-42	0.129726	0.422	0.22	3.33013e-38	0.202	Nonsence
ATAD3B	2.26714e-41	0.129662	0.173	0.066	5.84152e-37	0.107	Nonsence
SLC25A11	9.42982e-38	0.129643	0.319	0.158	2.42969e-33	0.161	Nonsence
UQCRFS1	5.9082e-26	0.129622	0.675	0.458	1.52231e-21	0.217	Nonsence
GARS	7.48946e-29	0.129581	0.512	0.315	1.92973e-24	0.197	Nonsence
AL606807.1	2.99538e-30	0.129576	0.205	0.097	7.7179e-26	0.108	Nonsence
CHCHD3	1.91374e-35	0.129574	0.604	0.364	4.93095e-31	0.24	Nonsence
STAM	1.41285e-42	0.129564	0.376	0.191	3.64036e-38	0.185	Nonsence
SUMO1	2.72939e-28	0.129416	0.651	0.42	7.03255e-24	0.231	Nonsence
MTRR	3.20566e-40	0.12939	0.297	0.142	8.2597e-36	0.155	Nonsence
MRPS25	3.64391e-36	0.129362	0.311	0.155	9.3889e-32	0.156	Nonsence
COX20	1.22075e-34	0.129114	0.507	0.295	3.14539e-30	0.212	Nonsence
SAMD1	1.18801e-41	0.128906	0.201	0.082	3.06103e-37	0.119	Nonsence
ATP2A2	2.29867e-38	0.128904	0.537	0.312	5.92274e-34	0.225	Nonsence
THYN1	1.36125e-40	0.128811	0.347	0.173	3.5074e-36	0.174	Nonsence
MRM2	5.63131e-51	0.128781	0.236	0.094	1.45096e-46	0.142	Nonsence
MFSD10	7.24477e-18	0.128723	0.785	0.57	1.86669e-13	0.215	Nonsence
LPCAT1	1.56327e-47	0.12864	0.225	0.09	4.02793e-43	0.135	Nonsence
TIMM17B	1.23249e-40	0.128604	0.37	0.188	3.17563e-36	0.182	Nonsence
HMBS	4.88454e-67	0.128578	0.189	0.059	1.25855e-62	0.13	Nonsence
KCNAB2	1.06017e-27	0.12852	0.629	0.401	2.73164e-23	0.228	Nonsence
EHBP1L1	6.7236e-28	0.128451	0.386	0.222	1.7324e-23	0.164	Nonsence
PRXL2A	1.36011e-56	0.128378	0.119	0.031	3.50447e-52	0.088	Nonsence
MALSU1	6.2879e-38	0.12833	0.467	0.258	1.62014e-33	0.209	Nonsence
AC136475.5	6.94878e-48	0.128322	0.154	0.051	1.79042e-43	0.103	Nonsence
NELFCD	1.17264e-35	0.128315	0.381	0.204	3.02142e-31	0.177	Nonsence
RAD1	4.19676e-47	0.128186	0.249	0.105	1.08134e-42	0.144	Nonsence
SMIM30	2.1812e-35	0.12815	0.254	0.121	5.62008e-31	0.133	Nonsence
UBE2L6	6.60268e-32	0.128131	0.527	0.31	1.70125e-27	0.217	Nonsence
USP1	2.10787e-31	0.128057	0.376	0.21	5.43115e-27	0.166	Nonsence
ALG3	1.56577e-39	0.127986	0.325	0.161	4.03436e-35	0.164	Nonsence
ILF3	7.24306e-26	0.127985	0.659	0.437	1.86625e-21	0.222	Nonsence
TWISTNB	2.04083e-46	0.127974	0.448	0.229	5.25841e-42	0.219	Nonsence
2025-03-06	1.27653e-29	0.127884	0.657	0.426	3.2891e-25	0.231	Nonsence
NAXE	7.83778e-27	0.127841	0.414	0.243	2.01948e-22	0.171	Nonsence
TWF2	6.38614e-24	0.12783	0.603	0.39	1.64545e-19	0.213	Nonsence
EEF1B2	8.38048e-11	0.127786	0.921	0.813	2.15931e-06	0.108	Nonsence
NDUFB1	4.38739e-25	0.127767	0.641	0.425	1.13045e-20	0.216	Nonsence
YDJC	1.59083e-42	0.127753	0.343	0.168	4.09894e-38	0.175	Nonsence
NFKBIZ	4.56169e-28	0.12775	0.48	0.296	1.17537e-23	0.184	Nonsence
CDC26	9.47202e-36	0.127589	0.439	0.244	2.44056e-31	0.195	Nonsence
ILKAP	9.02e-44	0.12753	0.321	0.152	2.32409e-39	0.169	Nonsence
PDCD2	6.15612e-33	0.127405	0.444	0.25	1.58618e-28	0.194	Nonsence
NSUN2	1.92706e-39	0.127398	0.451	0.246	4.96526e-35	0.205	Nonsence
CSE1L	5.11604e-48	0.127388	0.329	0.152	1.3182e-43	0.177	Nonsence
JDP2	1.06122e-70	0.127309	0.135	0.033	2.73433e-66	0.102	Nonsence
DPP3	1.15434e-39	0.127271	0.205	0.087	2.97428e-35	0.118	Nonsence
RPL39L	1.69279e-31	0.127249	0.307	0.161	4.36164e-27	0.146	Nonsence
TRAK1	4.02404e-43	0.127238	0.346	0.171	1.03684e-38	0.175	Nonsence
C5orf24	1.66177e-39	0.12711	0.394	0.207	4.28172e-35	0.187	Nonsence
UNG	5.63218e-36	0.12698	0.179	0.075	1.45119e-31	0.104	Nonsence
FAAP20	1.99226e-25	0.126898	0.592	0.379	5.13325e-21	0.213	Nonsence
SP140	8.44069e-31	0.126756	0.535	0.331	2.17483e-26	0.204	Nonsence
SMARCA4	2.33707e-35	0.126696	0.402	0.222	6.02169e-31	0.18	Nonsence
ANAPC15	6.45269e-41	0.126675	0.331	0.163	1.6626e-36	0.168	Nonsence
PDGFD	8.13284e-65	0.126606	0.2	0.065	2.09551e-60	0.135	Nonsence
AGFG2	5.35773e-36	0.126532	0.327	0.166	1.38047e-31	0.161	Nonsence
NNT-AS1	2.85618e-47	0.126463	0.223	0.09	7.35923e-43	0.133	Nonsence
FDX2	3.33153e-37	0.126409	0.196	0.083	8.58402e-33	0.113	Nonsence
NDUFAF3	1.26716e-26	0.126227	0.538	0.338	3.26496e-22	0.2	Nonsence
COX4I1	8.56973e-10	0.126184	0.932	0.829	2.20808e-05	0.103	Nonsence
SLC27A5	6.2431e-35	0.126146	0.209	0.093	1.6086e-30	0.116	Nonsence
ITPA	5.31657e-28	0.12599	0.521	0.317	1.36987e-23	0.204	Nonsence
IRF5	1.52915e-50	0.12582	0.234	0.092	3.94e-46	0.142	Nonsence
ZNF281	2.58729e-44	0.125814	0.291	0.135	6.66642e-40	0.156	Nonsence
WDYHV1	2.00426e-54	0.12578	0.193	0.067	5.16418e-50	0.126	Nonsence
SUPT16H	3.66197e-27	0.125715	0.462	0.282	9.43544e-23	0.18	Nonsence
BCAT2	6.55463e-45	0.125713	0.209	0.084	1.68887e-40	0.125	Nonsence
BCL2A1	2.00878e-28	0.125689	0.342	0.192	5.17582e-24	0.15	Nonsence
TCF3	3.31265e-29	0.12568	0.294	0.157	8.53537e-25	0.137	Nonsence
SLC39A14	3.05662e-26	0.12564	0.224	0.113	7.87568e-22	0.111	Nonsence
AP1B1	2.31582e-29	0.125466	0.285	0.149	5.96695e-25	0.136	Nonsence
FERMT3	6.12024e-28	0.125456	0.606	0.383	1.57694e-23	0.223	Nonsence
ATP5IF1	8.80057e-20	0.125435	0.735	0.529	2.26756e-15	0.206	Nonsence
NRGN	2.10741e-53	0.125241	0.125	0.035	5.42995e-49	0.09	Nonsence
WDR54	9.37728e-35	0.125178	0.309	0.157	2.41615e-30	0.152	Nonsence
TMEM160	7.50839e-19	0.125157	0.569	0.386	1.93461e-14	0.183	Nonsence
EIF3A	3.59135e-18	0.125129	0.731	0.521	9.25348e-14	0.21	Nonsence
QDPR	2.14824e-60	0.124979	0.184	0.06	5.53516e-56	0.124	Nonsence
WDR83OS	1.66193e-18	0.124922	0.769	0.578	4.28212e-14	0.191	Nonsence
EMC1	1.3827e-43	0.124917	0.214	0.087	3.56267e-39	0.127	Nonsence
DMAC1	6.93551e-32	0.124878	0.49	0.288	1.787e-27	0.202	Nonsence
TOR1A	1.42999e-41	0.124877	0.264	0.119	3.6845e-37	0.145	Nonsence
SUPT3H	3.05336e-24	0.124696	0.544	0.358	7.86728e-20	0.186	Nonsence
UMPS	1.83912e-42	0.124655	0.173	0.065	4.73868e-38	0.108	Nonsence
IPO11	1.24305e-43	0.124621	0.226	0.095	3.20285e-39	0.131	Nonsence
CNTLN	3.4569e-52	0.12448	0.15	0.047	8.90706e-48	0.103	Nonsence
PTPN13	2.99488e-47	0.124454	0.241	0.1	7.7166e-43	0.141	Nonsence
TXNDC15	1.36159e-35	0.1243	0.392	0.211	3.50828e-31	0.181	Nonsence
ANKRD35	1.24328e-61	0.124187	0.176	0.055	3.20345e-57	0.121	Nonsence
POLR2J	1.64597e-22	0.12411	0.672	0.457	4.24102e-18	0.215	Nonsence
MRPL34	1.73321e-34	0.124059	0.467	0.265	4.46578e-30	0.202	Nonsence
DROSHA	5.46753e-29	0.123962	0.263	0.134	1.40876e-24	0.129	Nonsence
AP2S1	1.58431e-20	0.123948	0.563	0.373	4.08212e-16	0.19	Nonsence
POLR2K	7.23013e-24	0.123826	0.608	0.401	1.86292e-19	0.207	Nonsence
SLC2A4RG	2.14233e-24	0.123823	0.477	0.297	5.51993e-20	0.18	Nonsence
PIEZO1	1.74169e-28	0.123614	0.369	0.209	4.48764e-24	0.16	Nonsence
DDX56	1.36244e-34	0.123575	0.431	0.239	3.51046e-30	0.192	Nonsence
MUC16	3.64472e-53	0.123533	0.208	0.076	9.39098e-49	0.132	Nonsence
ZMYND19	1.09576e-36	0.123415	0.254	0.12	2.82333e-32	0.134	Nonsence
PDE9A	1.72042e-47	0.123381	0.13	0.04	4.43282e-43	0.09	Nonsence
WDR4	1.188e-35	0.12321	0.167	0.068	3.061e-31	0.099	Nonsence
ATP5PO	2.71939e-18	0.123042	0.731	0.541	7.00677e-14	0.19	Nonsence
SAMM50	6.98817e-35	0.12247	0.325	0.167	1.80057e-30	0.158	Nonsence
GATA6	1.80572e-34	0.122328	0.127	0.046	4.65261e-30	0.081	Nonsence
NUDT16	4.69654e-51	0.122315	0.219	0.084	1.21011e-46	0.135	Nonsence
MRPL24	2.46706e-36	0.122297	0.349	0.18	6.35662e-32	0.169	Nonsence
DKC1	1.87214e-25	0.122228	0.394	0.237	4.82376e-21	0.157	Nonsence
CMAS	3.05439e-29	0.122003	0.255	0.13	7.86994e-25	0.125	Nonsence
VDAC2	2.48577e-21	0.121911	0.688	0.475	6.40484e-17	0.213	Nonsence
SERPINB9	2.37096e-16	0.121828	0.513	0.356	6.10902e-12	0.157	Nonsence
GCHFR	4.94786e-46	0.121818	0.192	0.073	1.27487e-41	0.119	Nonsence
THOC7	1.40485e-30	0.121728	0.411	0.234	3.61974e-26	0.177	Nonsence
SIAH2	3.42369e-26	0.121498	0.682	0.455	8.82148e-22	0.227	Nonsence
PTPRJ	1.69342e-17	0.121444	0.722	0.55	4.36327e-13	0.172	Nonsence
LINC00963	1.19174e-28	0.121239	0.393	0.226	3.07064e-24	0.167	Nonsence
CINP	8.55149e-40	0.121158	0.214	0.091	2.20338e-35	0.123	Nonsence
MPHOSPH6	1.32969e-55	0.121138	0.272	0.11	3.42609e-51	0.162	Nonsence
FDFT1	2.2535e-33	0.121045	0.396	0.217	5.80636e-29	0.179	Nonsence
DCPS	1.10609e-40	0.120971	0.293	0.139	2.84995e-36	0.154	Nonsence
C20orf204	1.16408e-24	0.120947	0.251	0.134	2.99937e-20	0.117	Nonsence
TOPBP1	2.90608e-37	0.120923	0.34	0.175	7.48781e-33	0.165	Nonsence
DNAJC5	5.46577e-41	0.120889	0.216	0.091	1.40831e-36	0.125	Nonsence
NSA2	2.86492e-22	0.120835	0.704	0.483	7.38176e-18	0.221	Nonsence
AURKA	2.55762e-47	0.120832	0.157	0.054	6.58996e-43	0.103	Nonsence
CYB5B	4.51634e-41	0.120812	0.392	0.202	1.16368e-36	0.19	Nonsence
MELK	5.82719e-54	0.120653	0.129	0.037	1.50143e-49	0.092	Nonsence
NOC3L	3.61638e-41	0.120617	0.225	0.097	9.31796e-37	0.128	Nonsence
UBE2F	8.3968e-29	0.120545	0.327	0.18	2.16352e-24	0.147	Nonsence
PSMG4	8.89926e-38	0.120542	0.319	0.158	2.29298e-33	0.161	Nonsence
PGLS	3.50841e-29	0.120461	0.467	0.275	9.03977e-25	0.192	Nonsence
LYPLA1	1.8171e-21	0.120381	0.56	0.366	4.68195e-17	0.194	Nonsence
RPLP0	2.52536e-09	0.120349	0.974	0.935	6.50684e-05	0.039	Nonsence
ABCE1	1.9155e-35	0.120277	0.398	0.216	4.93549e-31	0.182	Nonsence
DAPK1	2.37685e-20	0.120171	0.146	0.071	6.12418e-16	0.075	Nonsence
LAMTOR2	1.00312e-30	0.120103	0.454	0.264	2.58463e-26	0.19	Nonsence
CCDC86	1.03726e-42	0.120099	0.184	0.071	2.6726e-38	0.113	Nonsence
SH3BP1	2.76077e-26	0.119844	0.516	0.322	7.1134e-22	0.194	Nonsence
CRELD2	6.99844e-32	0.119811	0.335	0.178	1.80322e-27	0.157	Nonsence
HMGN1	1.28915e-15	0.119809	0.833	0.655	3.32162e-11	0.178	Nonsence
B3GNT2	2.25788e-27	0.119749	0.651	0.424	5.81766e-23	0.227	Nonsence
MRPS18A	3.55811e-50	0.11963	0.232	0.092	9.16783e-46	0.14	Nonsence
CCNB1	1.49328e-36	0.119563	0.152	0.058	3.84759e-32	0.094	Nonsence
C17orf58	2.85185e-47	0.119553	0.134	0.042	7.34807e-43	0.092	Nonsence
ARFRP1	6.98378e-44	0.119465	0.265	0.118	1.79944e-39	0.147	Nonsence
PCBP2	1.54684e-27	0.119404	0.671	0.443	3.98559e-23	0.228	Nonsence
ETFB	2.95615e-24	0.119349	0.532	0.338	7.61682e-20	0.194	Nonsence
MAP2K2	1.20669e-26	0.119272	0.598	0.381	3.10916e-22	0.217	Nonsence
AGPAT2	5.52736e-31	0.119226	0.417	0.237	1.42418e-26	0.18	Nonsence
GSTZ1	8.72377e-47	0.119146	0.164	0.058	2.24777e-42	0.106	Nonsence
MRPS28	1.73313e-31	0.118935	0.299	0.156	4.46559e-27	0.143	Nonsence
VKORC1L1	4.57142e-38	0.118866	0.375	0.196	1.17787e-33	0.179	Nonsence
DEF8	5.76161e-43	0.118854	0.212	0.087	1.48454e-38	0.125	Nonsence
ASL	5.89537e-40	0.118767	0.292	0.139	1.519e-35	0.153	Nonsence
SLC2A6	2.6974e-54	0.118615	0.123	0.034	6.95012e-50	0.089	Nonsence
MRPS18B	2.07016e-35	0.118583	0.38	0.205	5.33398e-31	0.175	Nonsence
BMERB1	4.73765e-25	0.118513	0.361	0.21	1.2207e-20	0.151	Nonsence
RCC1L	2.50058e-36	0.11845	0.351	0.181	6.44299e-32	0.17	Nonsence
ZNF511	5.47735e-42	0.118297	0.246	0.108	1.41129e-37	0.138	Nonsence
VAMP5	1.7107e-36	0.118183	0.301	0.149	4.40778e-32	0.152	Nonsence
MTREX	2.79005e-45	0.118152	0.453	0.236	7.18883e-41	0.217	Nonsence
PFAS	2.32685e-51	0.118076	0.125	0.036	5.99537e-47	0.089	Nonsence
GALNT1	6.60077e-36	0.118029	0.173	0.071	1.70075e-31	0.102	Nonsence
RRBP1	2.28362e-28	0.118012	0.27	0.141	5.88397e-24	0.129	Nonsence
SNX8	6.16998e-36	0.117862	0.232	0.106	1.58976e-31	0.126	Nonsence
ATP5PD	1.36111e-17	0.117696	0.747	0.553	3.50704e-13	0.194	Nonsence
AHDC1	1.10904e-40	0.117342	0.152	0.055	2.85755e-36	0.097	Nonsence
GTF2A2	1.24224e-33	0.117318	0.578	0.346	3.20076e-29	0.232	Nonsence
GTF3C6	4.79591e-31	0.117214	0.403	0.228	1.23572e-26	0.175	Nonsence
AHRR	1.25954e-17	0.11716	0.194	0.109	3.24533e-13	0.085	Nonsence
DLGAP2	5.07086e-44	0.117087	0.196	0.077	1.30656e-39	0.119	Nonsence
RNASEH2A	1.80639e-47	0.116962	0.185	0.069	4.65434e-43	0.116	Nonsence
HIP1	4.79177e-31	0.116882	0.213	0.1	1.23465e-26	0.113	Nonsence
NOB1	4.92464e-29	0.116874	0.359	0.201	1.26888e-24	0.158	Nonsence
RNF113A	4.25713e-35	0.116871	0.321	0.164	1.09689e-30	0.157	Nonsence
DLD	1.70801e-31	0.116733	0.501	0.297	4.40086e-27	0.204	Nonsence
NRM	3.36518e-36	0.116637	0.151	0.058	8.67073e-32	0.093	Nonsence
POLDIP2	2.06002e-37	0.116624	0.361	0.187	5.30786e-33	0.174	Nonsence
LSM10	6.72025e-36	0.116606	0.418	0.228	1.73154e-31	0.19	Nonsence
ARMC6	1.5871e-35	0.116474	0.171	0.07	4.08932e-31	0.101	Nonsence
NR2C2AP	7.67171e-43	0.116394	0.232	0.099	1.97669e-38	0.133	Nonsence
TMEM219	1.11872e-25	0.116378	0.554	0.349	2.88248e-21	0.205	Nonsence
AC138123.1	6.52213e-20	0.116342	0.648	0.449	1.68049e-15	0.199	Nonsence
AC139720.1	7.56842e-38	0.116332	0.107	0.034	1.95008e-33	0.073	Nonsence
SLC6A6	1.74468e-22	0.116327	0.382	0.229	4.49533e-18	0.153	Nonsence
VPS25	3.86476e-32	0.116315	0.365	0.2	9.95795e-28	0.165	Nonsence
FUOM	2.16331e-28	0.116195	0.282	0.151	5.57399e-24	0.131	Nonsence
SFT2D1	2.45847e-40	0.116122	0.444	0.239	6.33449e-36	0.205	Nonsence
PTGES2	1.27385e-37	0.116122	0.347	0.177	3.28219e-33	0.17	Nonsence
SH3GLB2	9.32883e-33	0.11612	0.432	0.243	2.40367e-28	0.189	Nonsence
TTLL7	1.13597e-52	0.116077	0.116	0.031	2.92694e-48	0.085	Nonsence
CLNS1A	3.91642e-31	0.11602	0.509	0.299	1.0091e-26	0.21	Nonsence
ABCF2	2.10526e-31	0.115994	0.31	0.164	5.4244e-27	0.146	Nonsence
KDM2B	1.83252e-36	0.115894	0.321	0.162	4.72168e-32	0.159	Nonsence
AFG3L2	9.64531e-37	0.115836	0.332	0.17	2.48521e-32	0.162	Nonsence
HIGD1A	1.2698e-29	0.115807	0.37	0.209	3.27177e-25	0.161	Nonsence
LLPH	1.13251e-41	0.115764	0.31	0.147	2.91803e-37	0.163	Nonsence
FANCA	6.22982e-52	0.11558	0.141	0.043	1.60518e-47	0.098	Nonsence
MT-ND4L	8.60083e-08	0.115578	0.95	0.89	0.00221609	0.06	Nonsence
MRPL20-AS1	1.31111e-41	0.115398	0.14	0.048	3.37822e-37	0.092	Nonsence
MGRN1	3.08528e-33	0.11538	0.342	0.181	7.94952e-29	0.161	Nonsence
NMRAL1	5.94276e-37	0.115355	0.349	0.177	1.53121e-32	0.172	Nonsence
AP2M1	1.0574e-22	0.115288	0.629	0.417	2.72451e-18	0.212	Nonsence
DNAJC9	2.80594e-28	0.115133	0.344	0.193	7.22977e-24	0.151	Nonsence
TIMELESS	2.69306e-51	0.115065	0.124	0.036	6.93895e-47	0.088	Nonsence
TYW3	5.76564e-34	0.114866	0.3	0.152	1.48558e-29	0.148	Nonsence
NIP7	1.97398e-38	0.114787	0.319	0.157	5.08615e-34	0.162	Nonsence
AC019117.1	1.71702e-50	0.114775	0.129	0.038	4.42406e-46	0.091	Nonsence
PIK3C2B	2.14532e-37	0.114763	0.137	0.049	5.52763e-33	0.088	Nonsence
PXMP2	4.01969e-55	0.114729	0.184	0.063	1.03571e-50	0.121	Nonsence
POLA2	1.12835e-49	0.11471	0.16	0.054	2.90731e-45	0.106	Nonsence
RAB8A	1.76748e-28	0.114682	0.415	0.242	4.5541e-24	0.173	Nonsence
GTF2H2	1.13128e-44	0.11468	0.152	0.053	2.91485e-40	0.099	Nonsence
GID8	1.58197e-33	0.114662	0.47	0.269	4.07611e-29	0.201	Nonsence
THSD4-AS1	9.81481e-40	0.114608	0.219	0.094	2.52888e-35	0.125	Nonsence
TM2D2	9.12178e-42	0.114282	0.184	0.072	2.35032e-37	0.112	Nonsence
MRPL48	2.38698e-29	0.114213	0.228	0.112	6.1503e-25	0.116	Nonsence
KCNN4	9.36903e-27	0.114207	0.512	0.318	2.41402e-22	0.194	Nonsence
TOMM70	9.08178e-33	0.114205	0.323	0.169	2.34001e-28	0.154	Nonsence
FDPS	2.81085e-26	0.114194	0.444	0.27	7.24243e-22	0.174	Nonsence
COA1	2.33556e-30	0.114039	0.573	0.356	6.01781e-26	0.217	Nonsence
DLL3	1.36361e-66	0.114033	0.159	0.045	3.51348e-62	0.114	Nonsence
SLA2	4.2153e-50	0.113944	0.175	0.061	1.08611e-45	0.114	Nonsence
TOP2A	6.4913e-09	0.113903	0.197	0.134	0.000167255	0.063	Nonsence
DDX10	1.33719e-30	0.11389	0.293	0.153	3.44541e-26	0.14	Nonsence
LARP1	5.12516e-27	0.113843	0.472	0.281	1.32055e-22	0.191	Nonsence
PWP1	1.3078e-32	0.113804	0.433	0.246	3.36969e-28	0.187	Nonsence
NXT1	5.6356e-32	0.113626	0.366	0.198	1.45207e-27	0.168	Nonsence
IDH3B	7.32592e-41	0.113549	0.353	0.177	1.8876e-36	0.176	Nonsence
PRKCD	1.57729e-32	0.113542	0.255	0.125	4.06405e-28	0.13	Nonsence
MRGBP	2.25242e-30	0.113483	0.265	0.136	5.80358e-26	0.129	Nonsence
NSD1	2.70552e-30	0.11343	0.53	0.321	6.97103e-26	0.209	Nonsence
C21orf91	2.75779e-36	0.113272	0.339	0.175	7.10571e-32	0.164	Nonsence
MAP3K13	9.99955e-52	0.113068	0.208	0.077	2.57648e-47	0.131	Nonsence
FAH	1.39808e-42	0.113055	0.12	0.038	3.60229e-38	0.082	Nonsence
RPN1	3.98061e-28	0.113043	0.578	0.359	1.02564e-23	0.219	Nonsence
EXOSC4	9.06332e-44	0.112916	0.23	0.097	2.33525e-39	0.133	Nonsence
RPL27A	5.52309e-09	0.112799	0.922	0.812	0.000142308	0.11	Nonsence
SEC14L1	4.8726e-39	0.11257	0.407	0.216	1.25547e-34	0.191	Nonsence
FBXW5	1.049e-32	0.112551	0.525	0.307	2.70285e-28	0.218	Nonsence
ZGPAT	8.47749e-39	0.11254	0.287	0.138	2.18431e-34	0.149	Nonsence
CDCA4	7.15513e-40	0.112513	0.245	0.11	1.84359e-35	0.135	Nonsence
GSTO1	2.60167e-25	0.112387	0.443	0.27	6.70347e-21	0.173	Nonsence
C12orf43	9.63645e-47	0.112255	0.154	0.052	2.48293e-42	0.102	Nonsence
TMEM256	1.80814e-21	0.112254	0.592	0.393	4.65884e-17	0.199	Nonsence
HLA-DQA2	1.36606e-39	0.112213	0.129	0.044	3.51979e-35	0.085	Nonsence
CLEC16A	5.2929e-37	0.112179	0.346	0.18	1.36377e-32	0.166	Nonsence
SELENOT	1.61239e-20	0.112172	0.664	0.441	4.15448e-16	0.223	Nonsence
NCBP2AS2	6.25749e-39	0.11207	0.361	0.184	1.61231e-34	0.177	Nonsence
EIF3M	8.41704e-24	0.112016	0.667	0.441	2.16873e-19	0.226	Nonsence
ANTKMT	2.48061e-29	0.111962	0.371	0.207	6.39153e-25	0.164	Nonsence
GMNN	3.78883e-43	0.111922	0.203	0.082	9.76229e-39	0.121	Nonsence
RPS7	1.27356e-08	0.111921	0.97	0.92	0.000328146	0.05	Nonsence
NOP2	2.61171e-32	0.111916	0.332	0.176	6.72933e-28	0.156	Nonsence
RAD51	3.66067e-51	0.111838	0.112	0.03	9.43208e-47	0.082	Nonsence
GCAT	1.49011e-53	0.111791	0.141	0.042	3.83942e-49	0.099	Nonsence
MVB12A	2.56023e-30	0.111747	0.243	0.12	6.59669e-26	0.123	Nonsence
FASTKD3	9.02275e-40	0.111627	0.164	0.063	2.3248e-35	0.101	Nonsence
SWI5	1.09039e-40	0.111508	0.239	0.104	2.80949e-36	0.135	Nonsence
SUCLA2	1.33907e-43	0.111489	0.303	0.142	3.45025e-39	0.161	Nonsence
TMSB10	7.05838e-15	0.111479	0.987	0.972	1.81866e-10	0.015	Nonsence
BRMS1	2.44239e-28	0.111464	0.356	0.2	6.29307e-24	0.156	Nonsence
RRP15	1.28374e-39	0.11146	0.26	0.12	3.30769e-35	0.14	Nonsence
MAPK13	1.98909e-37	0.111443	0.278	0.134	5.1251e-33	0.144	Nonsence
RBM8A	3.23022e-17	0.11136	0.749	0.541	8.32297e-13	0.208	Nonsence
PHLDA2	1.75423e-33	0.111315	0.218	0.1	4.51995e-29	0.118	Nonsence
VCP	2.21075e-14	0.111242	0.775	0.564	5.69621e-10	0.211	Nonsence
RCN1	2.57014e-42	0.111127	0.153	0.055	6.62224e-38	0.098	Nonsence
SURF2	3.65057e-37	0.111082	0.396	0.211	9.40605e-33	0.185	Nonsence
PSMC1	7.55631e-33	0.111033	0.404	0.223	1.94696e-28	0.181	Nonsence
VARS	4.56417e-34	0.110956	0.245	0.117	1.176e-29	0.128	Nonsence
UCHL5	1.65608e-38	0.110858	0.416	0.222	4.26705e-34	0.194	Nonsence
SMARCC1	3.11696e-27	0.11078	0.605	0.392	8.03116e-23	0.213	Nonsence
JMJD8	1.00699e-37	0.110757	0.239	0.108	2.59462e-33	0.131	Nonsence
SFN	1.11288e-33	0.110683	0.307	0.158	2.86743e-29	0.149	Nonsence
BOD1	1.21981e-39	0.110672	0.25	0.113	3.14295e-35	0.137	Nonsence
SUCLG1	3.50316e-36	0.110645	0.391	0.21	9.02624e-32	0.181	Nonsence
DDX41	5.02905e-39	0.110586	0.27	0.126	1.29578e-34	0.144	Nonsence
CMC2	2.47776e-23	0.110576	0.637	0.422	6.3842e-19	0.215	Nonsence
ZNF658	1.82396e-45	0.11057	0.123	0.037	4.69961e-41	0.086	Nonsence
PDE3B	1.2892e-59	0.110566	0.421	0.199	3.32175e-55	0.222	Nonsence
IL12RB1	2.02847e-33	0.110466	0.265	0.131	5.22655e-29	0.134	Nonsence
CYTOR	2.72421e-17	0.110304	0.651	0.474	7.01919e-13	0.177	Nonsence
SLC2A13	1.11644e-36	0.110215	0.159	0.062	2.87662e-32	0.097	Nonsence
ZCCHC10	3.4958e-34	0.110153	0.337	0.176	9.00729e-30	0.161	Nonsence
RNASEH2B	8.40423e-45	0.110066	0.366	0.181	2.16543e-40	0.185	Nonsence
STIP1	3.00493e-29	0.110046	0.488	0.293	7.7425e-25	0.195	Nonsence
TARS	1.94676e-47	0.110042	0.337	0.159	5.01602e-43	0.178	Nonsence
MAP3K20-AS1	7.71131e-28	0.109998	0.28	0.149	1.9869e-23	0.131	Nonsence
BAK1	6.14745e-36	0.109984	0.258	0.122	1.58395e-31	0.136	Nonsence
FKBP11	4.7221e-49	0.109935	0.26	0.108	1.2167e-44	0.152	Nonsence
MFF	2.54397e-30	0.109929	0.477	0.279	6.55479e-26	0.198	Nonsence
LINC00299	1.18242e-20	0.109891	0.167	0.084	3.04663e-16	0.083	Nonsence
CHAF1A	1.29753e-25	0.109695	0.221	0.112	3.34322e-21	0.109	Nonsence
OOEP	9.16778e-28	0.109451	0.279	0.149	2.36217e-23	0.13	Nonsence
SNF8	7.53809e-33	0.109425	0.479	0.277	1.94226e-28	0.202	Nonsence
POLD1	1.35633e-39	0.109414	0.159	0.06	3.49473e-35	0.099	Nonsence
PHF6	4.48194e-47	0.109356	0.241	0.101	1.15482e-42	0.14	Nonsence
NDUFAF2	4.95384e-40	0.109303	0.455	0.245	1.27641e-35	0.21	Nonsence
HM13	2.34822e-25	0.109284	0.593	0.379	6.05043e-21	0.214	Nonsence
SLC25A39	3.37123e-25	0.109174	0.478	0.292	8.6863e-21	0.186	Nonsence
NUP62	9.65536e-38	0.1091	0.346	0.178	2.4878e-33	0.168	Nonsence
PSMG1	3.99136e-41	0.10909	0.223	0.095	1.02841e-36	0.128	Nonsence
PPRC1	5.44376e-42	0.109071	0.239	0.104	1.40264e-37	0.135	Nonsence
SLC35E4	1.50423e-46	0.108994	0.165	0.058	3.87581e-42	0.107	Nonsence
ABCC4	2.91884e-47	0.108968	0.136	0.043	7.52069e-43	0.093	Nonsence
RPL37A	1.20161e-07	0.108781	0.942	0.87	0.00309606	0.072	Nonsence
IFNAR2	4.24152e-19	0.108691	0.64	0.45	1.09287e-14	0.19	Nonsence
ZBTB7A	9.12692e-28	0.108669	0.532	0.327	2.35164e-23	0.205	Nonsence
SLC35A4	2.33514e-50	0.108576	0.247	0.1	6.01672e-46	0.147	Nonsence
MVP	1.91522e-26	0.108549	0.427	0.251	4.93475e-22	0.176	Nonsence
DPH2	3.74973e-40	0.108394	0.161	0.06	9.66156e-36	0.101	Nonsence
LINC00665	7.19108e-66	0.108364	0.134	0.034	1.85285e-61	0.1	Nonsence
TSC22D1	1.9425e-27	0.10834	0.261	0.137	5.00504e-23	0.124	Nonsence
KCTD6	9.7169e-29	0.108323	0.131	0.053	2.50366e-24	0.078	Nonsence
EFTUD2	1.42142e-38	0.108266	0.331	0.166	3.66244e-34	0.165	Nonsence
USP10	1.42095e-34	0.1082	0.484	0.274	3.66121e-30	0.21	Nonsence
ANLN	2.39485e-31	0.107876	0.112	0.04	6.17058e-27	0.072	Nonsence
ARPC1A	2.1254e-31	0.107777	0.396	0.222	5.47631e-27	0.174	Nonsence
STAG3	2.5322e-57	0.10746	0.122	0.032	6.52447e-53	0.09	Nonsence
WDR46	8.16897e-34	0.107437	0.27	0.133	2.10482e-29	0.137	Nonsence
LINC02802	3.4239e-31	0.107371	0.161	0.068	8.82203e-27	0.093	Nonsence
HAUS4	1.40134e-30	0.10724	0.228	0.11	3.6107e-26	0.118	Nonsence
TIGIT	4.95346e-23	0.10715	0.632	0.424	1.27631e-18	0.208	Nonsence
WBP4	1.39617e-43	0.107122	0.227	0.095	3.59737e-39	0.132	Nonsence
CLUH	1.41041e-41	0.106991	0.164	0.061	3.63407e-37	0.103	Nonsence
PPP1R7	1.72178e-37	0.106936	0.388	0.205	4.43633e-33	0.183	Nonsence
TCTEX1D2	1.89612e-34	0.106895	0.344	0.18	4.88553e-30	0.164	Nonsence
COA6	9.11654e-28	0.106893	0.427	0.248	2.34897e-23	0.179	Nonsence
LTA	0.113549	0.106866	0.144	0.126	1	0.018	Nonsence
PAQR4	1.51726e-32	0.106715	0.159	0.066	3.90937e-28	0.093	Nonsence
PSMD14	1.23588e-41	0.106668	0.468	0.253	3.18437e-37	0.215	Nonsence
MYH9	8.40615e-11	0.106653	0.853	0.697	2.16593e-06	0.156	Nonsence
TTBK1	5.08699e-48	0.1066	0.114	0.032	1.31071e-43	0.082	Nonsence
ANKRD13A	2.56855e-26	0.106538	0.569	0.357	6.61813e-22	0.212	Nonsence
COPG1	4.35197e-32	0.106533	0.273	0.137	1.12133e-27	0.136	Nonsence
CCDC88B	2.60319e-32	0.10651	0.391	0.217	6.70738e-28	0.174	Nonsence
PRNP	1.04715e-33	0.106457	0.473	0.273	2.69809e-29	0.2	Nonsence
FARSB	3.11688e-35	0.106423	0.266	0.129	8.03094e-31	0.137	Nonsence
AC103702.2	8.61114e-47	0.106418	0.128	0.039	2.21875e-42	0.089	Nonsence
MYBBP1A	5.30278e-34	0.106351	0.235	0.11	1.36631e-29	0.125	Nonsence
AC011246.1	3.24846e-28	0.106281	0.448	0.271	8.36998e-24	0.177	Nonsence
PTPMT1	1.86178e-36	0.106251	0.265	0.125	4.79706e-32	0.14	Nonsence
SNHG16	5.16634e-24	0.106206	0.488	0.308	1.33116e-19	0.18	Nonsence
COPS6	1.07783e-23	0.106128	0.608	0.394	2.77713e-19	0.214	Nonsence
SLCO4A1	1.11163e-44	0.106058	0.141	0.047	2.86423e-40	0.094	Nonsence
SCFD2	1.14171e-24	0.106043	0.391	0.235	2.94174e-20	0.156	Nonsence
UCHL3	3.99706e-41	0.106043	0.278	0.129	1.02988e-36	0.149	Nonsence
IPO4	1.12851e-34	0.106041	0.117	0.041	2.90772e-30	0.076	Nonsence
SDHC	9.54351e-27	0.105965	0.482	0.293	2.45898e-22	0.189	Nonsence
SYS1	1.37507e-40	0.105961	0.331	0.162	3.54301e-36	0.169	Nonsence
SEC61A1	2.23981e-41	0.105916	0.334	0.164	5.77109e-37	0.17	Nonsence
GDI2	5.89916e-20	0.10578	0.639	0.432	1.51998e-15	0.207	Nonsence
SMIM13	2.02329e-38	0.105608	0.219	0.094	5.2132e-34	0.125	Nonsence
DENND1A	1.86683e-28	0.105503	0.382	0.221	4.81008e-24	0.161	Nonsence
NSUN5	9.55022e-33	0.105499	0.277	0.139	2.46071e-28	0.138	Nonsence
NCLN	3.3367e-40	0.105499	0.229	0.1	8.59735e-36	0.129	Nonsence
TRIP13	9.97106e-32	0.105472	0.119	0.044	2.56914e-27	0.075	Nonsence
DEPDC1B	4.20621e-35	0.105352	0.126	0.045	1.08377e-30	0.081	Nonsence
CAPN12	5.7922e-46	0.105282	0.229	0.093	1.49242e-41	0.136	Nonsence
TMEM18	1.17017e-43	0.105202	0.218	0.089	3.01506e-39	0.129	Nonsence
PDCL3	7.26507e-39	0.105165	0.359	0.185	1.87192e-34	0.174	Nonsence
G3BP1	3.52384e-20	0.105108	0.618	0.416	9.07952e-16	0.202	Nonsence
KIF1B	1.29192e-33	0.105074	0.336	0.178	3.32877e-29	0.158	Nonsence
DPY30	6.38602e-30	0.105017	0.422	0.24	1.64542e-25	0.182	Nonsence
TCOF1	9.15686e-28	0.104942	0.284	0.151	2.35936e-23	0.133	Nonsence
ADA	5.16629e-57	0.104892	0.195	0.067	1.33115e-52	0.128	Nonsence
EPAS1	1.00322e-21	0.104885	0.134	0.061	2.5849e-17	0.073	Nonsence
HIST1H3B	4.93899e-13	0.104851	0.103	0.053	1.27258e-08	0.05	Nonsence
METTL1	1.17893e-59	0.104718	0.129	0.034	3.03764e-55	0.095	Nonsence
ORC6	1.47101e-68	0.104708	0.15	0.04	3.7902e-64	0.11	Nonsence
ARL6IP4	1.37456e-16	0.104666	0.744	0.545	3.5417e-12	0.199	Nonsence
TPD52	3.41165e-59	0.104639	0.144	0.041	8.79045e-55	0.103	Nonsence
BCAS1	2.29847e-19	0.10463	0.114	0.052	5.92224e-15	0.062	Nonsence
CLPP	2.9e-23	0.104542	0.609	0.397	7.47213e-19	0.212	Nonsence
MT-ND2	3.74139e-07	0.104478	0.944	0.891	0.00964007	0.053	Nonsence
NAB1	2.34164e-52	0.104476	0.214	0.08	6.03347e-48	0.134	Nonsence
ZNF365	2.97472e-51	0.104434	0.209	0.078	7.66466e-47	0.131	Nonsence
DYNLRB1	3.27472e-23	0.104406	0.608	0.396	8.43765e-19	0.212	Nonsence
MFSD14B	1.42189e-48	0.104393	0.325	0.148	3.66364e-44	0.177	Nonsence
DTD1	1.95925e-34	0.104376	0.372	0.198	5.04821e-30	0.174	Nonsence
ADAM19	5.21962e-28	0.104322	0.211	0.103	1.34489e-23	0.108	Nonsence
CYP2R1	8.98525e-30	0.104244	0.231	0.113	2.31514e-25	0.118	Nonsence
GKAP1	1.93984e-32	0.104191	0.215	0.1	4.99818e-28	0.115	Nonsence
RTCB	6.27764e-25	0.10419	0.346	0.2	1.6175e-20	0.146	Nonsence
RAD51AP1	6.23987e-38	0.104184	0.1	0.03	1.60777e-33	0.07	Nonsence
RDH10	9.10579e-27	0.10412	0.212	0.105	2.3462e-22	0.107	Nonsence
NOM1	2.86775e-28	0.104001	0.226	0.112	7.38905e-24	0.114	Nonsence
ERI3	5.6779e-44	0.10398	0.323	0.152	1.46297e-39	0.171	Nonsence
FNDC3B	1.42967e-26	0.103931	0.387	0.227	3.68368e-22	0.16	Nonsence
RHOA	1.79545e-10	0.103912	0.866	0.718	4.62616e-06	0.148	Nonsence
VASH1	1.19453e-25	0.103817	0.152	0.068	3.07784e-21	0.084	Nonsence
NELFE	1.8482e-29	0.103812	0.33	0.178	4.76208e-25	0.152	Nonsence
ERCC1	4.50486e-37	0.1038	0.415	0.223	1.16072e-32	0.192	Nonsence
SNX11	1.22011e-29	0.103788	0.203	0.095	3.14374e-25	0.108	Nonsence
GHITM	1.56317e-19	0.103784	0.672	0.464	4.02768e-15	0.208	Nonsence
MAPKAPK3	1.0229e-35	0.103751	0.303	0.152	2.6356e-31	0.151	Nonsence
PDXP	2.23737e-41	0.10371	0.161	0.06	5.76482e-37	0.101	Nonsence
CASP2	1.19712e-33	0.103705	0.329	0.171	3.08451e-29	0.158	Nonsence
RPN2	9.71336e-22	0.103616	0.636	0.422	2.50274e-17	0.214	Nonsence
OTOF	7.70504e-32	0.10359	0.103	0.035	1.98528e-27	0.068	Nonsence
WDHD1	6.95685e-50	0.103394	0.156	0.052	1.7925e-45	0.104	Nonsence
CAT	7.41899e-32	0.103331	0.274	0.138	1.91158e-27	0.136	Nonsence
RPL11	1.5873e-06	0.103331	0.977	0.941	0.0408984	0.036	Nonsence
SRPK1	2.87755e-28	0.10328	0.435	0.257	7.4143e-24	0.178	Nonsence
YY1	6.71925e-22	0.103252	0.618	0.409	1.73128e-17	0.209	Nonsence
SEPTIN2	1.14681e-37	0.103136	0.5	0.281	2.95486e-33	0.219	Nonsence
EMC8	1.15265e-30	0.103066	0.288	0.149	2.96991e-26	0.139	Nonsence
KNTC1	4.31333e-29	0.103055	0.133	0.053	1.11137e-24	0.08	Nonsence
DAD1	7.09704e-13	0.103036	0.801	0.622	1.82862e-08	0.179	Nonsence
MPLKIP	7.20368e-31	0.102997	0.482	0.285	1.8561e-26	0.197	Nonsence
TRMT6	3.00791e-31	0.102983	0.254	0.125	7.75019e-27	0.129	Nonsence
MRPL9	4.51148e-31	0.102981	0.275	0.14	1.16243e-26	0.135	Nonsence
HAT1	1.0052e-30	0.102938	0.333	0.181	2.58999e-26	0.152	Nonsence
NLN	1.66548e-49	0.102936	0.114	0.031	4.29127e-45	0.083	Nonsence
MBD3	2.67348e-40	0.102925	0.228	0.099	6.88848e-36	0.129	Nonsence
BYSL	2.1303e-50	0.102914	0.132	0.039	5.48894e-46	0.093	Nonsence
LONP1	4.93262e-38	0.102888	0.228	0.101	1.27094e-33	0.127	Nonsence
ELP6	1.63189e-41	0.102862	0.246	0.108	4.20472e-37	0.138	Nonsence
POP4	2.18326e-39	0.102834	0.299	0.143	5.62538e-35	0.156	Nonsence
CALU	1.13153e-38	0.102727	0.415	0.221	2.91549e-34	0.194	Nonsence
LETM2	1.44701e-34	0.102705	0.165	0.067	3.72836e-30	0.098	Nonsence
ZNF503	4.88244e-31	0.102654	0.174	0.076	1.25801e-26	0.098	Nonsence
KDELR1	8.43754e-25	0.10264	0.487	0.299	2.17402e-20	0.188	Nonsence
CGAS	5.89e-34	0.102604	0.24	0.114	1.51762e-29	0.126	Nonsence
RABEPK	1.19459e-36	0.102598	0.25	0.116	3.07799e-32	0.134	Nonsence
IRAK3	9.78017e-47	0.10258	0.202	0.078	2.51996e-42	0.124	Nonsence
RRAS	2.26211e-37	0.102462	0.155	0.059	5.82856e-33	0.096	Nonsence
POLR2F	4.29967e-35	0.102343	0.452	0.251	1.10785e-30	0.201	Nonsence
DCXR	1.41044e-23	0.102288	0.524	0.334	3.63413e-19	0.19	Nonsence
CCDC71L	1.69073e-43	0.102162	0.305	0.14	4.35633e-39	0.165	Nonsence
TSR1	5.29455e-43	0.102118	0.225	0.094	1.36419e-38	0.131	Nonsence
CANX	7.98664e-17	0.101971	0.732	0.522	2.05784e-12	0.21	Nonsence
LYPLA2	2.05258e-35	0.10197	0.36	0.189	5.28868e-31	0.171	Nonsence
FURIN	1.07516e-34	0.101922	0.162	0.065	2.77026e-30	0.097	Nonsence
TP53I11	2.64862e-46	0.101828	0.192	0.072	6.82442e-42	0.12	Nonsence
EXOSC3	4.44411e-43	0.101795	0.275	0.124	1.14507e-38	0.151	Nonsence
SPAG7	1.57902e-26	0.101654	0.342	0.193	4.06851e-22	0.149	Nonsence
CHTOP	5.73719e-28	0.101435	0.295	0.16	1.47824e-23	0.135	Nonsence
ELMO2	3.35555e-40	0.101409	0.225	0.097	8.64592e-36	0.128	Nonsence
ZDHHC24	8.31084e-34	0.101351	0.215	0.097	2.14137e-29	0.118	Nonsence
CZIB	2.80671e-34	0.101319	0.246	0.117	7.23178e-30	0.129	Nonsence
PRR13	3.81552e-19	0.101313	0.707	0.498	9.83106e-15	0.209	Nonsence
ZNRF1	1.34328e-24	0.10119	0.474	0.291	3.46111e-20	0.183	Nonsence
PTPN2	1.497e-29	0.101146	0.457	0.265	3.85717e-25	0.192	Nonsence
IMP3	7.97258e-24	0.101136	0.518	0.327	2.05421e-19	0.191	Nonsence
SCO2	1.1839e-32	0.10099	0.266	0.132	3.05045e-28	0.134	Nonsence
RHOBTB3	1.06065e-25	0.100971	0.117	0.047	2.73286e-21	0.07	Nonsence
MAGOH	1.28118e-22	0.100934	0.559	0.366	3.30108e-18	0.193	Nonsence
SMIM26	3.9761e-28	0.100887	0.533	0.329	1.02448e-23	0.204	Nonsence
VPS33A	9.73004e-27	0.100854	0.24	0.123	2.50704e-22	0.117	Nonsence
PPP1CC	1.21138e-13	0.100803	0.679	0.494	3.12125e-09	0.185	Nonsence
S1PR4	4.0606e-35	0.100799	0.312	0.158	1.04625e-30	0.154	Nonsence
TBL3	1.40543e-22	0.100783	0.205	0.106	3.62124e-18	0.099	Nonsence
INO80E	1.05706e-34	0.100762	0.403	0.218	2.72361e-30	0.185	Nonsence
MRPS35	2.46691e-25	0.100757	0.376	0.219	6.35625e-21	0.157	Nonsence
BRAT1	5.66933e-31	0.100637	0.318	0.167	1.46076e-26	0.151	Nonsence
SLC25A19	1.55521e-35	0.100495	0.189	0.08	4.00716e-31	0.109	Nonsence
PPA2	3.47896e-42	0.100487	0.317	0.151	8.96388e-38	0.166	Nonsence
ELF4	5.46578e-19	0.100463	0.119	0.055	1.40831e-14	0.064	Nonsence
TALDO1	5.32304e-20	0.100457	0.528	0.347	1.37153e-15	0.181	Nonsence
CYREN	5.63633e-35	0.10044	0.246	0.116	1.45226e-30	0.13	Nonsence
ZNF622	1.89619e-39	0.100438	0.341	0.17	4.88572e-35	0.171	Nonsence
PRXL2C	1.42103e-28	0.100432	0.396	0.225	3.66142e-24	0.171	Nonsence
SSU72	2.15219e-22	0.100328	0.629	0.417	5.54532e-18	0.212	Nonsence
STARD3NL	5.5439e-36	0.100322	0.398	0.213	1.42844e-31	0.185	Nonsence
TIPRL	1.49815e-29	0.100306	0.448	0.261	3.86012e-25	0.187	Nonsence
TRAV13-2	9.31217e-56	0.100122	0.139	0.04	2.39937e-51	0.099	Nonsence
LY75	4.98429e-25	0.100005	0.433	0.267	1.28425e-20	0.166	Nonsence
ELF1	0.0142229	-0.100019	0.721	0.591	1	0.13	Nonsence
INTS8	0.0726686	-0.100069	0.149	0.123	1	0.026	Nonsence
CREBL2	0.198765	-0.100087	0.117	0.099	1	0.018	Nonsence
VPS54	0.00721167	-0.100097	0.174	0.137	1	0.037	Nonsence
FMR1	0.267176	-0.100214	0.167	0.144	1	0.023	Nonsence
EIF1B	0.000255377	-0.100279	0.495	0.373	1	0.122	Nonsence
TCF12	3.5324e-06	-0.100337	0.481	0.359	0.0910157	0.122	Nonsence
BTBD7	0.00024904	-0.100385	0.241	0.181	1	0.06	Nonsence
MED14	0.000633626	-0.10049	0.216	0.163	1	0.053	Nonsence
NGLY1	4.00969e-06	-0.100589	0.334	0.241	0.103314	0.093	Nonsence
JMJD1C	4.77586e-05	-0.100601	0.666	0.516	1	0.15	Nonsence
SIRT2	8.27049e-05	-0.100788	0.28	0.208	1	0.072	Nonsence
PAK2	0.198351	-0.100881	0.811	0.663	1	0.148	Nonsence
ZNRF2	9.5048e-10	-0.100896	0.449	0.308	2.44901e-05	0.141	Nonsence
AP000424.1	0.308654	-0.100901	0.154	0.135	1	0.019	Nonsence
RALGAPA2	8.73542e-08	-0.100934	0.28	0.194	0.00225077	0.086	Nonsence
FAM214A	0.00171058	-0.100969	0.246	0.191	1	0.055	Nonsence
RNF44	0.00136422	-0.100982	0.279	0.215	1	0.064	Nonsence
PGGT1B	0.0780801	-0.101109	0.12	0.099	1	0.021	Nonsence
INPP5K	0.0348477	-0.101377	0.192	0.155	1	0.037	Nonsence
SLC10A3	0.0704882	-0.101429	0.173	0.142	1	0.031	Nonsence
PRPF18	0.00372404	-0.101702	0.174	0.134	1	0.04	Nonsence
ARHGAP35	6.00163e-05	-0.101745	0.184	0.131	1	0.053	Nonsence
STIM1	0.000111496	-0.102016	0.385	0.292	1	0.093	Nonsence
ARMC8	8.37271e-06	-0.102145	0.29	0.207	0.215731	0.083	Nonsence
GTF2A1	0.0466361	-0.102356	0.158	0.129	1	0.029	Nonsence
GATAD2B	5.07678e-08	-0.102381	0.397	0.281	0.00130808	0.116	Nonsence
ANKRA2	0.0288768	-0.102448	0.127	0.101	1	0.026	Nonsence
FBXL5	0.00205034	-0.102459	0.296	0.23	1	0.066	Nonsence
STXBP3	4.16534e-06	-0.102482	0.306	0.22	0.107324	0.086	Nonsence
PCF11	6.30514e-05	-0.102485	0.319	0.237	1	0.082	Nonsence
APOO	0.965709	-0.102587	0.867	0.751	1	0.116	Nonsence
RREB1	0.0611231	-0.102737	0.115	0.094	1	0.021	Nonsence
EXT1	1.86402e-08	-0.102759	0.274	0.189	0.000480283	0.085	Nonsence
RIPK1	0.000295533	-0.102848	0.219	0.163	1	0.056	Nonsence
CWF19L2	0.000419625	-0.10286	0.229	0.173	1	0.056	Nonsence
MAU2	0.000815711	-0.102898	0.176	0.131	1	0.045	Nonsence
CPEB2	0.0099097	-0.102916	0.185	0.147	1	0.038	Nonsence
MEF2D	0.000310654	-0.10296	0.275	0.207	1	0.068	Nonsence
CD2AP	2.29673e-05	-0.102977	0.324	0.238	0.591776	0.086	Nonsence
PRKACB	0.000131032	-0.103117	0.358	0.271	1	0.087	Nonsence
SETD2	2.4446e-05	-0.103121	0.516	0.391	0.629876	0.125	Nonsence
MROH1	0.295703	-0.103134	0.118	0.103	1	0.015	Nonsence
TSNAX	0.000271604	-0.103229	0.274	0.204	1	0.07	Nonsence
MCU	0.0265021	-0.10335	0.122	0.097	1	0.025	Nonsence
PCSK7	0.00053085	-0.103501	0.382	0.294	1	0.088	Nonsence
ARHGAP30	0.000217369	-0.103606	0.488	0.369	1	0.119	Nonsence
ACSL1	0.0546169	-0.103635	0.178	0.147	1	0.031	Nonsence
SAMD9	0.000183055	-0.10369	0.255	0.19	1	0.065	Nonsence
MTM1	0.00618697	-0.103829	0.173	0.135	1	0.038	Nonsence
MAP4K2	0.2091	-0.103849	0.179	0.154	1	0.025	Nonsence
ANKRD36C	4.61815e-05	-0.103909	0.361	0.267	1	0.094	Nonsence
PTBP2	3.50285e-05	-0.103919	0.3	0.221	0.902545	0.079	Nonsence
ZNF224	0.482345	-0.104007	0.1	0.09	1	0.01	Nonsence
YTHDC2	0.0850125	-0.104084	0.164	0.138	1	0.026	Nonsence
CCDC107	0.00392505	-0.104114	0.349	0.275	1	0.074	Nonsence
UBE2J1	0.670999	-0.104116	0.109	0.108	1	0.001	Nonsence
USP42	3.16091e-05	-0.10417	0.334	0.248	0.81444	0.086	Nonsence
RARS2	0.000107698	-0.104204	0.223	0.164	1	0.059	Nonsence
EPM2AIP1	0.000707237	-0.104267	0.169	0.125	1	0.044	Nonsence
PAFAH1B1	0.000757522	-0.104416	0.64	0.492	1	0.148	Nonsence
RETREG3	0.0217532	-0.104483	0.172	0.137	1	0.035	Nonsence
EML3	0.0016811	-0.104503	0.27	0.206	1	0.064	Nonsence
FXYD1	6.79229e-05	-0.104522	0.257	0.19	1	0.067	Nonsence
KLHL20	0.0003776	-0.104573	0.21	0.157	1	0.053	Nonsence
SNAPC1	0.00283065	-0.104588	0.182	0.138	1	0.044	Nonsence
TMEM168	1.00657e-05	-0.104656	0.278	0.202	0.259354	0.076	Nonsence
TPT1	0.30511	-0.10466	0.977	0.94	1	0.037	Nonsence
ATRX	0.00164283	-0.104725	0.624	0.494	1	0.13	Nonsence
SUPT6H	3.89203e-05	-0.104725	0.458	0.338	1	0.12	Nonsence
LATS1	0.0239561	-0.10479	0.166	0.134	1	0.032	Nonsence
CTSD	0.00403359	-0.104898	0.431	0.335	1	0.096	Nonsence
KDSR	0.00550327	-0.105059	0.331	0.261	1	0.07	Nonsence
ZNF292	0.005352	-0.105059	0.674	0.55	1	0.124	Nonsence
USP22	1.38446e-06	-0.105078	0.419	0.304	0.035672	0.115	Nonsence
STK40	0.00020688	-0.105163	0.212	0.156	1	0.056	Nonsence
VTA1	0.00083765	-0.105197	0.227	0.172	1	0.055	Nonsence
WDR45B	0.000230048	-0.10523	0.246	0.182	1	0.064	Nonsence
METAP1	1.86528e-05	-0.105309	0.269	0.193	0.480608	0.076	Nonsence
PIK3CD	1.26104e-05	-0.105327	0.537	0.401	0.324919	0.136	Nonsence
CYHR1	0.120881	-0.105327	0.181	0.151	1	0.03	Nonsence
RC3H1	1.46893e-05	-0.105362	0.482	0.354	0.378485	0.128	Nonsence
MKRN1	0.000724342	-0.105517	0.354	0.269	1	0.085	Nonsence
WASL	0.0274773	-0.105716	0.176	0.143	1	0.033	Nonsence
HIST1H1A	0.611875	-0.105736	0.181	0.167	1	0.014	Nonsence
TLK2	0.000268373	-0.105776	0.306	0.232	1	0.074	Nonsence
SSR4	0.0637867	-0.105969	0.858	0.749	1	0.109	Nonsence
TBRG1	0.000697408	-0.10598	0.443	0.337	1	0.106	Nonsence
C14orf132	0.218539	-0.105996	0.142	0.122	1	0.02	Nonsence
MRNIP	0.0188626	-0.106113	0.141	0.112	1	0.029	Nonsence
ADAM17	0.00887218	-0.106154	0.188	0.148	1	0.04	Nonsence
SNHG1	1.11988e-05	-0.106269	0.376	0.277	0.288549	0.099	Nonsence
GTPBP1	0.000246196	-0.106342	0.222	0.163	1	0.059	Nonsence
VWA8	2.09676e-07	-0.10648	0.281	0.197	0.00540252	0.084	Nonsence
FAM241A	0.000302919	-0.10652	0.321	0.244	1	0.077	Nonsence
PAPOLG	0.0566695	-0.106559	0.171	0.141	1	0.03	Nonsence
EVC2	0.487323	-0.106589	0.123	0.11	1	0.013	Nonsence
PIP5K1A	0.000116193	-0.106678	0.243	0.181	1	0.062	Nonsence
ETNK1	9.45886e-05	-0.10669	0.406	0.307	1	0.099	Nonsence
KIFC2	0.0931422	-0.106729	0.136	0.113	1	0.023	Nonsence
FOXJ3	1.12786e-07	-0.106851	0.319	0.224	0.00290604	0.095	Nonsence
AC068282.1	0.000199652	-0.106908	0.197	0.145	1	0.052	Nonsence
SECISBP2L	5.55458e-06	-0.106914	0.318	0.23	0.143119	0.088	Nonsence
BMPR2	0.0610451	-0.107007	0.199	0.164	1	0.035	Nonsence
STRBP	0.000125993	-0.10707	0.312	0.233	1	0.079	Nonsence
LCLAT1	7.10206e-05	-0.107117	0.272	0.202	1	0.07	Nonsence
KIF26B	0.723456	-0.107161	0.378	0.347	1	0.031	Nonsence
BCAP31	0.704297	-0.107235	0.701	0.581	1	0.12	Nonsence
LRCH4	0.00179014	-0.107275	0.352	0.269	1	0.083	Nonsence
CEP44	0.144162	-0.107362	0.127	0.107	1	0.02	Nonsence
FAM177A1	4.53405e-07	-0.107487	0.655	0.487	0.0116824	0.168	Nonsence
SH2D3A	0.504898	-0.107526	0.152	0.137	1	0.015	Nonsence
USP47	2.17371e-05	-0.107575	0.505	0.383	0.560078	0.122	Nonsence
CRLF3	0.00181765	-0.107767	0.298	0.232	1	0.066	Nonsence
HIST1H2AC	0.0216022	-0.107827	0.167	0.134	1	0.033	Nonsence
ADCY7	0.00917154	-0.107866	0.264	0.208	1	0.056	Nonsence
SLC25A36	6.82287e-06	-0.107965	0.406	0.294	0.175798	0.112	Nonsence
HIST2H2AC	0.571225	-0.107989	0.147	0.145	1	0.002	Nonsence
TSPAN14	0.00661329	-0.108064	0.481	0.378	1	0.103	Nonsence
ATP2B4	7.65368e-06	-0.108232	0.389	0.289	0.197205	0.1	Nonsence
PLEKHF2	0.0976192	-0.108298	0.193	0.16	1	0.033	Nonsence
RARA	0.00985439	-0.108606	0.355	0.281	1	0.074	Nonsence
SCMH1	0.00175774	-0.108739	0.289	0.226	1	0.063	Nonsence
PHF20L1	5.34324e-05	-0.108825	0.394	0.294	1	0.1	Nonsence
NARF	0.000311627	-0.108884	0.342	0.26	1	0.082	Nonsence
NXF1	0.00100115	-0.108905	0.204	0.154	1	0.05	Nonsence
KLF12	1.43423e-07	-0.109067	0.422	0.309	0.00369544	0.113	Nonsence
AL050309.1	6.13329e-05	-0.109187	0.249	0.185	1	0.064	Nonsence
STK17B	0.0242045	-0.10935	0.821	0.687	1	0.134	Nonsence
GIMAP2	0.134873	-0.109391	0.208	0.175	1	0.033	Nonsence
ASXL2	0.000475507	-0.109425	0.304	0.232	1	0.072	Nonsence
CEP112	0.194213	-0.109469	0.262	0.222	1	0.04	Nonsence
PILRB	3.13893e-05	-0.10948	0.186	0.131	0.808776	0.055	Nonsence
ZMYND8	1.71087e-08	-0.109556	0.377	0.263	0.000440823	0.114	Nonsence
OCIAD1	0.00534347	-0.10991	0.575	0.439	1	0.136	Nonsence
FAM193A	3.87696e-06	-0.110164	0.319	0.229	0.0998938	0.09	Nonsence
CHSY1	0.0306625	-0.110212	0.179	0.145	1	0.034	Nonsence
L3MBTL3	0.153719	-0.110243	0.119	0.1	1	0.019	Nonsence
TTC37	0.0234785	-0.110253	0.187	0.151	1	0.036	Nonsence
AC010609.1	4.10649e-06	-0.110287	0.246	0.175	0.105808	0.071	Nonsence
GFOD1	0.000149931	-0.110381	0.296	0.22	1	0.076	Nonsence
CSGALNACT1	0.0537179	-0.110538	0.14	0.115	1	0.025	Nonsence
MRC2	0.314135	-0.110653	0.352	0.305	1	0.047	Nonsence
TMF1	3.26301e-05	-0.110664	0.39	0.287	0.840748	0.103	Nonsence
CEP95	0.000115062	-0.110722	0.294	0.219	1	0.075	Nonsence
MTDH	0.521912	-0.110813	0.727	0.604	1	0.123	Nonsence
AC068633.1	0.467761	-0.111003	0.196	0.198	1	-0.002	Nonsence
SLC10A7	0.0147712	-0.111022	0.245	0.197	1	0.048	Nonsence
LINS1	0.37885	-0.111031	0.155	0.138	1	0.017	Nonsence
ATL2	0.0329714	-0.111154	0.188	0.153	1	0.035	Nonsence
HELQ	0.87647	-0.111304	0.117	0.109	1	0.008	Nonsence
UBE2W	0.00028604	-0.111317	0.219	0.162	1	0.057	Nonsence
ICAM3	0.962074	-0.111383	0.766	0.624	1	0.142	Nonsence
CCNYL1	0.0511327	-0.1114	0.135	0.11	1	0.025	Nonsence
GGNBP2	0.00161541	-0.111408	0.509	0.393	1	0.116	Nonsence
MAT2B	0.013575	-0.111445	0.527	0.415	1	0.112	Nonsence
SYNJ1	0.0229239	-0.111547	0.202	0.162	1	0.04	Nonsence
CHD9	0.000126705	-0.11168	0.245	0.181	1	0.064	Nonsence
ZNF394	0.00194547	-0.1117	0.402	0.31	1	0.092	Nonsence
GOLGA1	0.000662249	-0.111748	0.174	0.129	1	0.045	Nonsence
EMD	0.150943	-0.111906	0.577	0.473	1	0.104	Nonsence
BAZ2A	0.000521394	-0.112022	0.349	0.268	1	0.081	Nonsence
AC005537.1	0.582202	-0.1122	0.14	0.128	1	0.012	Nonsence
AL139246.5	0.665831	-0.112223	0.113	0.104	1	0.009	Nonsence
CEP350	0.000951426	-0.112266	0.515	0.394	1	0.121	Nonsence
HECTD1	1.01708e-06	-0.112278	0.414	0.299	0.026206	0.115	Nonsence
TSEN54	0.017191	-0.112329	0.368	0.293	1	0.075	Nonsence
[truncated: 1,253 more rows]
