# Supplementary material for: Beyond CD30: Dual‐Targeting of Malignant and Regulatory T Cells by Brentuximab Vedotin Remodels the Lymphoma Microenvironment and Overcomes Resistance via BCL2 Inhibition in Mycosis Fungoides
Source: Adv Sci (Weinh). 2026 Feb 28;13(26):e17353. doi: 10.1002/advs.202517353 (PMC13159111; doi:10.1002/advs.202517353)
Supplement: Supplementary file 5 — Supporting File 5: advs74582‐sup‐0005‐TableS4.xlsx. [file ADVS-13-e17353-s003.xlsx]

## Sheet: TableS4
Table S4. Differentially expressed genes of T/NK clusters in responsive lesions compared to pre-treatment lesions.
Gene	p_value	avg_log2FC	pct.1	pct.2	p_val_adj	pct. change	change	cluster	label
DCD	5.35283e-165	3.42624	0.705	0.032	1.37921e-160	0.673	Up	CD8T_GZMK	Adjust P-val<0.01
DCD	7.2e-206	3.10843	0.697	0.026	1.85e-201	0.671	Up	CD4T_KLF2	Adjust P-val<0.01
DCD	1.30937e-110	3.05423	0.695	0.031	3.37372e-106	0.664	Up	CD8T_LAG3	Adjust P-val<0.01
DCD	0	2.85613	0.705	0.025	0	0.68	Up	CD30neg_tuT	Adjust P-val<0.01
DCD	5.10168e-84	2.73895	0.603	0.015	1.3145e-79	0.588	Up	CD30pos_tuT	Adjust P-val<0.01
DCD	1.69427e-43	2.73397	0.676	0.06	4.36547e-39	0.616	Up	NK	Adjust P-val<0.01
DCD	4.00777e-55	2.16063	0.686	0.14	1.03264e-50	0.546	Up	CD4T_FOXP3	Adjust P-val<0.01
HSPA1A	4.64431e-110	2.06964	0.563	0.323	1.19665e-105	0.24	Up	CD30neg_tuT	Adjust P-val<0.01
LMNA	2.52666e-30	2.03246	0.595	0.304	6.51019e-26	0.291	Up	CD8T_LAG3	Adjust P-val<0.01
SCGB2A2	2.5131e-55	1.94557	0.37	0.006	6.47525e-51	0.364	Up	CD30pos_tuT	Adjust P-val<0.01
SCGB2A2	8.4097e-58	1.86837	0.295	0.012	2.16684e-53	0.283	Up	CD8T_GZMK	Adjust P-val<0.01
CDKN1A	3.06308e-21	1.80672	0.603	0.186	7.89232e-17	0.417	Up	CD30pos_tuT	Adjust P-val<0.01
ISG15	8.71e-37	1.76558	0.474	0.262	2.25e-32	0.212	Up	CD4T_KLF2	Adjust P-val<0.01
CDKN1A	0	1.75973	0.494	0.116	0	0.378	Up	CD30neg_tuT	Adjust P-val<0.01
CSF2	4.5873e-08	1.7484	0.251	0.071	0.00118196	0.18	Up	NK	Adjust P-val<0.01
IL13	5.81753e-11	1.69104	0.411	0.134	1.49894e-06	0.277	Up	CD30pos_tuT	Adjust P-val<0.01
LMNA	7.99241e-41	1.66695	0.61	0.332	2.05932e-36	0.278	Up	CD8T_GZMK	Adjust P-val<0.01
HSPA1A	3.34398e-12	1.61781	0.616	0.326	8.6161e-08	0.29	Up	CD30pos_tuT	Adjust P-val<0.01
HSPA1B	8.14019e-71	1.60501	0.449	0.253	2.0974e-66	0.196	Up	CD30neg_tuT	Adjust P-val<0.01
IFI6	1.79e-30	1.60324	0.353	0.157	4.61e-26	0.196	Up	CD4T_KLF2	Adjust P-val<0.01
SCGB2A2	8.39998e-19	1.57599	0.285	0.004	2.16434e-14	0.281	Up	NK	Adjust P-val<0.01
XCL1	6.38701e-12	1.53439	0.341	0.164	1.64568e-07	0.177	Up	CD8T_LAG3	Adjust P-val<0.01
SCGB2A2	2.31e-67	1.52957	0.266	0.007	5.95e-63	0.259	Up	CD4T_KLF2	Adjust P-val<0.01
SCGB2A2	3.87372e-33	1.52262	0.251	0.014	9.98103e-29	0.237	Up	CD8T_LAG3	Adjust P-val<0.01
LMNA	3.88661e-18	1.51313	0.744	0.397	1.00142e-13	0.347	Up	NK	Adjust P-val<0.01
LMNA	4.76425e-21	1.5042	0.932	0.929	1.22756e-16	0.003	Up	CD30pos_tuT	Adjust P-val<0.01
ISG15	2.2467e-12	1.48084	0.621	0.449	5.78885e-08	0.172	Up	CD4T_FOXP3	Adjust P-val<0.01
SCGB2A2	0	1.45861	0.313	0.008	0	0.305	Up	CD30neg_tuT	Adjust P-val<0.01
XCL1	1.05879e-20	1.45144	0.816	0.448	2.72807e-16	0.368	Up	NK	Adjust P-val<0.01
SCGB1B2P	1.81845e-35	1.43336	0.247	0.005	4.68541e-31	0.242	Up	CD30pos_tuT	Adjust P-val<0.01
ANXA1	8.92345e-07	1.4038	0.671	0.534	0.0229922	0.137	Up	CD30pos_tuT	Adjust P-val≥0.01
HSPA1B	5.92371e-13	1.40233	0.534	0.209	1.5263e-08	0.325	Up	CD30pos_tuT	Adjust P-val<0.01
VIM	7.54019e-18	1.38331	0.986	0.985	1.94281e-13	0.001	Up	CD30pos_tuT	Adjust P-val<0.01
GEM	1.86982e-16	1.36419	0.454	0.107	4.81779e-12	0.347	Up	NK	Adjust P-val<0.01
SCGB1B2P	3.03135e-37	1.3636	0.182	0.003	7.81057e-33	0.179	Up	CD8T_GZMK	Adjust P-val<0.01
RGCC	1.65307e-21	1.32868	0.711	0.491	4.25929e-17	0.22	Up	CD8T_LAG3	Adjust P-val<0.01
KRT14	3.13e-56	1.30148	0.426	0.112	8.07e-52	0.314	Up	CD4T_KLF2	Adjust P-val<0.01
SCGB1B2P	5.77e-46	1.29482	0.185	0.005	1.49e-41	0.18	Up	CD4T_KLF2	Adjust P-val<0.01
LY6E	1.8e-34	1.29134	0.573	0.397	4.65e-30	0.176	Up	CD4T_KLF2	Adjust P-val<0.01
EMP3	7.11713e-19	1.29077	0.918	0.802	1.8338e-14	0.116	Up	CD30pos_tuT	Adjust P-val<0.01
KRT14	8.68265e-39	1.2891	0.446	0.157	2.23717e-34	0.289	Up	CD8T_GZMK	Adjust P-val<0.01
CRTAM	2.19712e-09	1.2872	0.483	0.25	5.6611e-05	0.233	Up	NK	Adjust P-val<0.01
LGALS1	1.89646e-64	1.27858	0.78	0.802	4.88643e-60	-0.022	Up	CD30neg_tuT	Adjust P-val<0.01
HLA-DRB1	8.21797e-89	1.27773	0.645	0.481	2.11744e-84	0.164	Up	CD30neg_tuT	Adjust P-val<0.01
LMNA	5.05e-33	1.26758	0.604	0.386	1.3e-28	0.218	Up	CD4T_KLF2	Adjust P-val<0.01
HLA-DRA	2.77586e-73	1.25231	0.486	0.286	7.15228e-69	0.2	Up	CD30neg_tuT	Adjust P-val<0.01
IFI27	1.45924e-28	1.25065	0.24	0.05	3.75987e-24	0.19	Up	CD8T_GZMK	Adjust P-val<0.01
ISG15	1.60594e-18	1.23382	0.409	0.243	4.13786e-14	0.166	Up	CD8T_GZMK	Adjust P-val<0.01
ID2	1.28431e-08	1.2319	0.767	0.632	0.000330915	0.135	Up	CD30pos_tuT	Adjust P-val<0.01
AHRR	7.75613e-36	1.22862	0.548	0.077	1.99845e-31	0.471	Up	CD30pos_tuT	Adjust P-val<0.01
SCGB1B2P	3.23476e-13	1.22378	0.203	0.004	8.33467e-09	0.199	Up	NK	Adjust P-val<0.01
ISG15	2.30039e-07	1.22216	0.431	0.345	0.0059272	0.086	Up	CD8T_LAG3	Adjust P-val<0.01
SAT1	2.37e-39	1.20818	0.689	0.538	6.11e-35	0.151	Up	CD4T_KLF2	Adjust P-val<0.01
BACH2	7.46999e-11	1.20264	0.512	0.238	1.92472e-06	0.274	Up	NK	Adjust P-val<0.01
IFI6	1.29823e-16	1.19737	0.31	0.154	3.34503e-12	0.156	Up	CD8T_GZMK	Adjust P-val<0.01
XCL2	6.5619e-16	1.19225	0.797	0.476	1.69074e-11	0.321	Up	NK	Adjust P-val<0.01
NR4A1	4.06048e-19	1.18383	0.332	0.148	1.04622e-14	0.184	Up	CD8T_GZMK	Adjust P-val<0.01
CDKN1A	2.2059e-29	1.17827	0.344	0.112	5.68372e-25	0.232	Up	CD8T_GZMK	Adjust P-val<0.01
S100A11	1.70031e-120	1.17322	0.827	0.782	4.38103e-116	0.045	Up	CD30neg_tuT	Adjust P-val<0.01
S100A10	2.95627e-15	1.1697	0.904	0.92	7.61713e-11	-0.016	Up	CD30pos_tuT	Adjust P-val<0.01
IFI44L	3.74e-40	1.16863	0.239	0.04	9.65e-36	0.199	Up	CD4T_KLF2	Adjust P-val<0.01
ANXA1	7.07243e-65	1.16299	0.714	0.621	1.82228e-60	0.093	Up	CD30neg_tuT	Adjust P-val<0.01
LMNA	8.55172e-147	1.16167	0.878	0.848	2.20344e-142	0.03	Up	CD30neg_tuT	Adjust P-val<0.01
SCGB2A2	4.60466e-20	1.15636	0.269	0.04	1.18644e-15	0.229	Up	CD4T_FOXP3	Adjust P-val<0.01
MUCL1	1.00598e-24	1.15199	0.165	0.019	2.59201e-20	0.146	Up	CD8T_GZMK	Adjust P-val<0.01
KCND2	9.85332e-43	1.123	0.288	0.005	2.53881e-38	0.283	Up	CD30pos_tuT	Adjust P-val<0.01
LGALS1	5.62291e-14	1.11797	0.532	0.404	1.4488e-09	0.128	Up	CD8T_GZMK	Adjust P-val<0.01
IFITM1	1.61e-58	1.11362	0.939	0.933	4.15e-54	0.006	Up	CD4T_KLF2	Adjust P-val<0.01
S100A11	3.70952e-10	1.10918	0.863	0.914	9.55795e-06	-0.051	Up	CD30pos_tuT	Adjust P-val<0.01
IFI27	6.07248e-16	1.10593	0.215	0.05	1.56463e-11	0.165	Up	CD8T_LAG3	Adjust P-val<0.01
TUBA1B	5.99184e-49	1.10355	0.738	0.696	1.54386e-44	0.042	Up	CD30neg_tuT	Adjust P-val<0.01
MUCL1	2.60324e-32	1.09595	0.192	0.001	6.7075e-28	0.191	Up	CD30pos_tuT	Adjust P-val<0.01
CDKN1A	1.97e-27	1.09117	0.414	0.213	5.07e-23	0.201	Up	CD4T_KLF2	Adjust P-val<0.01
AHRR	0	1.0842	0.371	0.054	0	0.317	Up	CD30neg_tuT	Adjust P-val<0.01
KRT14	3.34377e-12	1.07717	0.454	0.167	8.61556e-08	0.287	Up	NK	Adjust P-val<0.01
FLVCR2	2.40768e-19	1.06771	0.356	0.06	6.20363e-15	0.296	Up	CD30pos_tuT	Adjust P-val<0.01
CD70	5.48357e-89	1.06749	0.416	0.201	1.4129e-84	0.215	Up	CD30neg_tuT	Adjust P-val<0.01
IFITM3	2.35e-22	1.06283	0.3	0.137	6.07e-18	0.163	Up	CD4T_KLF2	Adjust P-val<0.01
MUCL1	1.19e-32	1.06228	0.152	0.011	3.06e-28	0.141	Up	CD4T_KLF2	Adjust P-val<0.01
CD82	4.89321e-10	1.06164	0.386	0.151	1.26078e-05	0.235	Up	NK	Adjust P-val<0.01
KRT14	1.64014e-17	1.05682	0.367	0.15	4.22598e-13	0.217	Up	CD8T_LAG3	Adjust P-val<0.01
VIM	1.40128e-17	1.05058	0.884	0.881	3.61053e-13	0.003	Up	CD8T_LAG3	Adjust P-val<0.01
CDKN1A	1.55992e-08	1.04525	0.473	0.246	0.000401929	0.227	Up	NK	Adjust P-val<0.01
VIM	7.55215e-134	1.04489	0.96	0.962	1.94589e-129	-0.002	Up	CD30neg_tuT	Adjust P-val<0.01
FP236383.3	5.99e-70	1.03495	0.999	0.997	1.54e-65	0.002	Up	CD4T_KLF2	Adjust P-val<0.01
ETS2	2.22607e-12	1.03363	0.425	0.139	5.73569e-08	0.286	Up	CD30pos_tuT	Adjust P-val<0.01
VIM	8.03677e-12	1.03335	0.894	0.869	2.07075e-07	0.025	Up	NK	Adjust P-val<0.01
ANXA1	1.14971e-10	1.03035	0.451	0.238	2.96235e-06	0.213	Up	CD4T_FOXP3	Adjust P-val<0.01
AHI1	1.46288e-10	1.02551	0.435	0.183	3.76926e-06	0.252	Up	NK	Adjust P-val<0.01
KRT16	4.89563e-18	1.02526	0.241	0.056	1.26141e-13	0.185	Up	CD8T_LAG3	Adjust P-val<0.01
PIM3	1.0725e-08	1.01926	0.551	0.321	0.00027634	0.23	Up	NK	Adjust P-val<0.01
ANXA2	7.8162e-120	1.01511	0.76	0.615	2.01392e-115	0.145	Up	CD30neg_tuT	Adjust P-val<0.01
DNAJB1	5.84449e-32	1.00823	0.515	0.401	1.50589e-27	0.114	Up	CD30neg_tuT	Adjust P-val<0.01
FXYD2	6.77114e-07	1.00755	0.222	0.063	0.0174465	0.159	Up	NK	Adjust P-val≥0.01
CD70	4.03533e-07	1.00743	0.603	0.42	0.0103974	0.183	Up	CD30pos_tuT	Adjust P-val≥0.01
KRT16	2.31981e-291	1.00668	0.243	0.023	5.97722e-287	0.22	Up	CD30neg_tuT	Adjust P-val<0.01
KRT1	0	1.00567	0.305	0.021	0	0.284	Up	CD30neg_tuT	Adjust P-val<0.01
ANXA1	2.11089e-21	1.00457	0.693	0.566	5.43891e-17	0.127	Up	CD8T_GZMK	Adjust P-val<0.01
SCT	5.79103e-10	1.00378	0.164	0.008	1.49212e-05	0.156	Up	NK	Adjust P-val<0.01
DUSP4	6.71055e-10	0.999346	0.449	0.198	1.72904e-05	0.251	Up	NK	Adjust P-val<0.01
MUCL1	3.90231e-18	0.985846	0.148	0.011	1.00547e-13	0.137	Up	CD8T_LAG3	Adjust P-val<0.01
IFITM1	4.35971e-16	0.985763	0.947	0.85	1.12332e-11	0.097	Up	CD4T_FOXP3	Adjust P-val<0.01
KRT5	7.99521e-18	0.983343	0.283	0.083	2.06005e-13	0.2	Up	CD8T_LAG3	Adjust P-val<0.01
CCR7	7.3115e-07	0.980578	0.402	0.265	0.0188388	0.137	Up	CD4T_FOXP3	Adjust P-val≥0.01
KRT16	3.42713e-21	0.972289	0.25	0.078	8.83033e-17	0.172	Up	CD8T_GZMK	Adjust P-val<0.01
GADD45B	1.14328e-10	0.969633	0.447	0.282	2.94577e-06	0.165	Up	CD8T_LAG3	Adjust P-val<0.01
ATP1B3	5.95e-24	0.966813	0.544	0.379	1.53e-19	0.165	Up	CD4T_KLF2	Adjust P-val<0.01
CRIP2	2.52514e-08	0.963733	0.493	0.258	0.000650627	0.235	Up	CD30pos_tuT	Adjust P-val<0.01
ISG20	9.68e-18	0.963264	0.574	0.522	2.49e-13	0.052	Up	CD4T_KLF2	Adjust P-val<0.01
CDKN1A	2.29827e-15	0.963032	0.338	0.131	5.92171e-11	0.207	Up	CD8T_LAG3	Adjust P-val<0.01
IFI27	8.43e-37	0.958698	0.213	0.03	2.17e-32	0.183	Up	CD4T_KLF2	Adjust P-val<0.01
CD74	5.81219e-75	0.955506	0.895	0.886	1.49757e-70	0.009	Up	CD30neg_tuT	Adjust P-val<0.01
NEDD4L	2.75498e-08	0.953388	0.616	0.357	0.000709849	0.259	Up	CD30pos_tuT	Adjust P-val<0.01
S100A10	4.93837e-137	0.952388	0.884	0.845	1.27242e-132	0.039	Up	CD30neg_tuT	Adjust P-val<0.01
KRT7	2.71548e-70	0.949522	0.553	0.386	6.9967e-66	0.167	Up	CD30neg_tuT	Adjust P-val<0.01
NR4A1	1.87805e-10	0.947866	0.35	0.186	4.83898e-06	0.164	Up	CD8T_LAG3	Adjust P-val<0.01
MUCL1	1.13106e-218	0.942373	0.16	0.012	2.91429e-214	0.148	Up	CD30neg_tuT	Adjust P-val<0.01
HLA-DQB1	5.24966e-07	0.939932	0.658	0.539	0.0135263	0.119	Up	CD30pos_tuT	Adjust P-val≥0.01
S100A10	8.04543e-18	0.932581	0.678	0.607	2.07299e-13	0.071	Up	CD8T_GZMK	Adjust P-val<0.01
KRT6A	2.27791e-17	0.930346	0.302	0.135	5.86927e-13	0.167	Up	CD8T_GZMK	Adjust P-val<0.01
SCGB1B2P	1.72649e-21	0.929614	0.141	0.002	4.44847e-17	0.139	Up	CD8T_LAG3	Adjust P-val<0.01
TUBB	5.28613e-37	0.929437	0.632	0.55	1.36202e-32	0.082	Up	CD30neg_tuT	Adjust P-val<0.01
JAZF1	6.17425e-10	0.922967	0.63	0.315	1.59086e-05	0.315	Up	CD30pos_tuT	Adjust P-val<0.01
IFITM1	5.79962e-26	0.91898	0.871	0.844	1.49433e-21	0.027	Up	CD8T_GZMK	Adjust P-val<0.01
KRT5	1.8044e-249	0.917302	0.265	0.034	4.64921e-245	0.231	Up	CD30neg_tuT	Adjust P-val<0.01
CAPG	2.86556e-09	0.912911	0.498	0.238	7.3834e-05	0.26	Up	NK	Adjust P-val<0.01
EZR	1.32411e-08	0.910424	0.808	0.831	0.000341169	-0.023	Up	CD30pos_tuT	Adjust P-val<0.01
SAT1	8.81111e-13	0.909707	0.595	0.502	2.27027e-08	0.093	Up	CD8T_GZMK	Adjust P-val<0.01
SCGB1B2P	0	0.908659	0.188	0.004	0	0.184	Up	CD30neg_tuT	Adjust P-val<0.01
SAT1	9.50284e-07	0.90548	0.646	0.58	0.024485	0.066	Up	CD8T_LAG3	Adjust P-val≥0.01
RGCC	1.84107e-11	0.901463	0.715	0.44	4.74369e-07	0.275	Up	NK	Adjust P-val<0.01
RPTOR	4.21535e-10	0.901094	0.616	0.344	1.08613e-05	0.272	Up	CD30pos_tuT	Adjust P-val<0.01
ANXA2	2.14656e-09	0.900415	0.822	0.797	5.53084e-05	0.025	Up	CD30pos_tuT	Adjust P-val<0.01
KRT5	1.23713e-15	0.900411	0.274	0.042	3.18759e-11	0.232	Up	CD30pos_tuT	Adjust P-val<0.01
CD74	2e-30	0.896518	0.757	0.621	5.16e-26	0.136	Up	CD4T_KLF2	Adjust P-val<0.01
KRT5	4.26e-33	0.894313	0.256	0.061	1.1e-28	0.195	Up	CD4T_KLF2	Adjust P-val<0.01
EZR	2.07e-45	0.893305	0.849	0.758	5.33e-41	0.091	Up	CD4T_KLF2	Adjust P-val<0.01
S100A6	6.04288e-81	0.891634	0.897	0.894	1.55701e-76	0.003	Up	CD30neg_tuT	Adjust P-val<0.01
ANXA1	1.72506e-10	0.891535	0.727	0.644	4.44478e-06	0.083	Up	CD8T_LAG3	Adjust P-val<0.01
MYL9	3.56821e-13	0.88895	0.301	0.063	9.19384e-09	0.238	Up	CD30pos_tuT	Adjust P-val<0.01
KRT6A	1.25115e-183	0.888199	0.243	0.04	3.22372e-179	0.203	Up	CD30neg_tuT	Adjust P-val<0.01
SFN	7.15404e-09	0.886586	0.246	0.06	0.000184331	0.186	Up	NK	Adjust P-val<0.01
TIPARP	1.46715e-10	0.886436	0.614	0.337	3.78025e-06	0.277	Up	NK	Adjust P-val<0.01
IFI44L	2.83382e-16	0.885934	0.131	0.024	7.30162e-12	0.107	Up	CD8T_GZMK	Adjust P-val<0.01
MUCL1	2.03268e-10	0.885483	0.188	0.016	5.23741e-06	0.172	Up	NK	Adjust P-val<0.01
HLA-DQB1	1.93841e-74	0.884342	0.484	0.279	4.99451e-70	0.205	Up	CD30neg_tuT	Adjust P-val<0.01
IFITM3	8.71256e-07	0.882498	0.289	0.176	0.0224488	0.113	Up	CD8T_LAG3	Adjust P-val≥0.01
FXYD2	3.80246e-70	0.879727	0.272	0.107	9.79743e-66	0.165	Up	CD30neg_tuT	Adjust P-val<0.01
TNFRSF9	8.91171e-07	0.877957	0.246	0.083	0.0229619	0.163	Up	NK	Adjust P-val≥0.01
RGCC	3.06277e-23	0.874214	0.687	0.497	7.89153e-19	0.19	Up	CD8T_GZMK	Adjust P-val<0.01
GADD45B	3.63896e-12	0.87377	0.38	0.24	9.37614e-08	0.14	Up	CD8T_GZMK	Adjust P-val<0.01
CRIP2	4.46674e-11	0.873362	0.311	0.119	1.1509e-06	0.192	Up	CD4T_FOXP3	Adjust P-val<0.01
RNF19A	5.63789e-09	0.87177	0.754	0.607	0.000145266	0.147	Up	NK	Adjust P-val<0.01
SCGB1B2P	6.437e-14	0.86811	0.152	0.013	1.65856e-09	0.139	Up	CD4T_FOXP3	Adjust P-val<0.01
AC012501.2	1.60651e-44	0.865914	0.247	0	4.13933e-40	0.247	Up	CD30pos_tuT	Adjust P-val<0.01
IFI6	1.6755e-06	0.865654	0.496	0.353	0.043171	0.143	Up	CD4T_FOXP3	Adjust P-val≥0.01
IRF7	5.21786e-08	0.865303	0.415	0.194	0.00134443	0.221	Up	NK	Adjust P-val<0.01
KRT5	3.28439e-18	0.864879	0.252	0.092	8.46256e-14	0.16	Up	CD8T_GZMK	Adjust P-val<0.01
HLA-DRB5	5.01162e-66	0.864003	0.412	0.227	1.2913e-61	0.185	Up	CD30neg_tuT	Adjust P-val<0.01
RGCC	1.95e-27	0.862369	0.781	0.709	5.03e-23	0.072	Up	CD4T_KLF2	Adjust P-val<0.01
SLC1A4	6.35782e-66	0.862286	0.393	0.206	1.63816e-61	0.187	Up	CD30neg_tuT	Adjust P-val<0.01
GADD45B	1.84e-08	0.861943	0.394	0.321	0.00047462	0.073	Up	CD4T_KLF2	Adjust P-val<0.01
RBM3	1.47617e-07	0.859685	0.781	0.756	0.0038035	0.025	Up	CD30pos_tuT	Adjust P-val<0.01
VIM	8.57334e-26	0.857371	0.898	0.865	2.20901e-21	0.033	Up	CD8T_GZMK	Adjust P-val<0.01
MUCL1	1.19833e-12	0.855994	0.155	0.019	3.08763e-08	0.136	Up	CD4T_FOXP3	Adjust P-val<0.01
TNFRSF18	5.12062e-09	0.85484	0.498	0.246	0.000131938	0.252	Up	NK	Adjust P-val<0.01
RPS26	7.9e-44	0.853763	0.874	0.841	2.04e-39	0.033	Up	CD4T_KLF2	Adjust P-val<0.01
MX1	1.01e-09	0.853453	0.243	0.153	2.6e-05	0.09	Up	CD4T_KLF2	Adjust P-val<0.01
CALD1	4.83396e-08	0.847508	0.356	0.135	0.00124552	0.221	Up	CD30pos_tuT	Adjust P-val<0.01
IFI27	3.73225e-182	0.847507	0.183	0.022	9.61653e-178	0.161	Up	CD30neg_tuT	Adjust P-val<0.01
HSPH1	8.12164e-53	0.843578	0.37	0.202	2.09262e-48	0.168	Up	CD30neg_tuT	Adjust P-val<0.01
LMNA	2.27023e-09	0.836887	0.814	0.724	5.84948e-05	0.09	Up	CD4T_FOXP3	Adjust P-val<0.01
AQP5	3.97436e-21	0.83642	0.101	0.001	1.02403e-16	0.1	Up	CD8T_GZMK	Adjust P-val<0.01
JAZF1	1.80212e-45	0.835901	0.549	0.381	4.64335e-41	0.168	Up	CD30neg_tuT	Adjust P-val<0.01
IFI44L	4.44231e-11	0.832458	0.103	0.012	1.1446e-06	0.091	Up	CD8T_LAG3	Adjust P-val<0.01
ISG15	1.39121e-30	0.826093	0.561	0.452	3.58458e-26	0.109	Up	CD30neg_tuT	Adjust P-val<0.01
DDIT4	8.2e-16	0.823208	0.621	0.549	2.11e-11	0.072	Up	CD4T_KLF2	Adjust P-val<0.01
RFX2	1.17911e-06	0.822953	0.466	0.244	0.030381	0.222	Up	CD30pos_tuT	Adjust P-val≥0.01
EZR	1.03697e-66	0.822056	0.745	0.687	2.67185e-62	0.058	Up	CD30neg_tuT	Adjust P-val<0.01
MYADM	7.89569e-14	0.820318	0.489	0.349	2.0344e-09	0.14	Up	CD8T_GZMK	Adjust P-val<0.01
LRRFIP1	9.45386e-09	0.817865	0.836	0.823	0.000243588	0.013	Up	CD30pos_tuT	Adjust P-val<0.01
GAPDH	3.05795e-100	0.813323	0.934	0.928	7.87911e-96	0.006	Up	CD30neg_tuT	Adjust P-val<0.01
ZC3H12D	4.52e-19	0.813019	0.325	0.171	1.17e-14	0.154	Up	CD4T_KLF2	Adjust P-val<0.01
MX1	3.05963e-08	0.808257	0.203	0.109	0.000788345	0.094	Up	CD8T_GZMK	Adjust P-val<0.01
45992	4.40275e-73	0.807368	0.301	0.119	1.13441e-68	0.182	Up	CD30neg_tuT	Adjust P-val<0.01
CSGALNACT1	1.21957e-06	0.807254	0.342	0.135	0.0314233	0.207	Up	CD30pos_tuT	Adjust P-val≥0.01
IFI44L	2.35807e-09	0.806327	0.164	0.012	6.07581e-05	0.152	Up	NK	Adjust P-val<0.01
S100A10	2.33563e-09	0.805574	0.707	0.688	6.01799e-05	0.019	Up	CD8T_LAG3	Adjust P-val<0.01
ACTB	1.56317e-67	0.80507	0.966	0.993	4.02765e-63	-0.027	Up	CD30neg_tuT	Adjust P-val<0.01
CRIP1	4.25e-16	0.802851	0.824	0.826	1.09e-11	-0.002	Up	CD4T_KLF2	Adjust P-val<0.01
SFN	4.37617e-17	0.802775	0.208	0.066	1.12756e-12	0.142	Up	CD8T_GZMK	Adjust P-val<0.01
STAT1	1.27e-09	0.797897	0.362	0.273	3.28e-05	0.089	Up	CD4T_KLF2	Adjust P-val<0.01
FANK1	7.20476e-38	0.794588	0.26	0.005	1.85638e-33	0.255	Up	CD30pos_tuT	Adjust P-val<0.01
NBAS	4.78997e-63	0.784707	0.449	0.261	1.23418e-58	0.188	Up	CD30neg_tuT	Adjust P-val<0.01
ISG20	6.20601e-07	0.783346	0.608	0.604	0.0159904	0.004	Up	CD8T_LAG3	Adjust P-val≥0.01
TIPARP	2.37e-15	0.779785	0.458	0.335	6.1e-11	0.123	Up	CD4T_KLF2	Adjust P-val<0.01
PERP	3.34438e-10	0.77948	0.206	0.073	8.61714e-06	0.133	Up	CD8T_LAG3	Adjust P-val<0.01
CCR7	5.24e-10	0.779398	0.562	0.567	1.35e-05	-0.005	Up	CD4T_KLF2	Adjust P-val<0.01
SFN	1.26927e-83	0.777455	0.353	0.147	3.2704e-79	0.206	Up	CD30neg_tuT	Adjust P-val<0.01
CYTIP	2.25493e-57	0.776373	0.595	0.439	5.81004e-53	0.156	Up	CD30neg_tuT	Adjust P-val<0.01
ANXA1	3.34e-13	0.773108	0.703	0.686	8.6e-09	0.017	Up	CD4T_KLF2	Adjust P-val<0.01
IL32	2.73907e-55	0.772241	0.865	0.848	7.05748e-51	0.017	Up	CD30neg_tuT	Adjust P-val<0.01
KRT16	1.02e-25	0.771439	0.217	0.057	2.62e-21	0.16	Up	CD4T_KLF2	Adjust P-val<0.01
EMP1	1.21161e-06	0.770383	0.174	0.04	0.0312184	0.134	Up	NK	Adjust P-val≥0.01
SCGB1D2	2.27579e-20	0.767573	0.104	0.003	5.86379e-16	0.101	Up	CD8T_GZMK	Adjust P-val<0.01
KRT10	9.2236e-44	0.760968	0.602	0.474	2.37655e-39	0.128	Up	CD30neg_tuT	Adjust P-val<0.01
TSC22D1	8.72411e-66	0.760847	0.272	0.11	2.24785e-61	0.162	Up	CD30neg_tuT	Adjust P-val<0.01
SH3BGRL3	3.52195e-83	0.760704	0.871	0.869	9.07465e-79	0.002	Up	CD30neg_tuT	Adjust P-val<0.01
KRT1	7.90725e-14	0.760541	0.175	0.057	2.03738e-09	0.118	Up	CD8T_GZMK	Adjust P-val<0.01
HLA-DPA1	5.53312e-37	0.759677	0.502	0.383	1.42566e-32	0.119	Up	CD30neg_tuT	Adjust P-val<0.01
DUSP2	1.17e-21	0.759201	0.733	0.663	3.01e-17	0.07	Up	CD4T_KLF2	Adjust P-val<0.01
IFIT1	3.87236e-09	0.759001	0.121	0.019	9.97751e-05	0.102	Up	CD4T_FOXP3	Adjust P-val<0.01
SFN	5.76e-27	0.75866	0.213	0.05	1.48e-22	0.163	Up	CD4T_KLF2	Adjust P-val<0.01
CRIP2	2.5363e-11	0.757056	0.133	0.041	6.53504e-07	0.092	Up	CD8T_GZMK	Adjust P-val<0.01
RAMP1	6.32519e-07	0.756242	0.353	0.159	0.0162975	0.194	Up	NK	Adjust P-val≥0.01
KLF6	3.25e-17	0.755569	0.748	0.673	8.37e-13	0.075	Up	CD4T_KLF2	Adjust P-val<0.01
FTH1	6.48e-33	0.754246	0.976	0.988	1.67e-28	-0.012	Up	CD4T_KLF2	Adjust P-val<0.01
KRT1	1.66689e-16	0.752928	0.209	0.041	4.2949e-12	0.168	Up	CD8T_LAG3	Adjust P-val<0.01
TUBB4B	1.05e-13	0.752282	0.451	0.352	2.72e-09	0.099	Up	CD4T_KLF2	Adjust P-val<0.01
TUBB4B	4.53944e-07	0.749619	0.417	0.353	0.0116963	0.064	Up	CD8T_GZMK	Adjust P-val≥0.01
LDHA	2.38e-24	0.746718	0.692	0.614	6.14e-20	0.078	Up	CD4T_KLF2	Adjust P-val<0.01
FP236383.3	5.14203e-07	0.743655	0.99	0.996	0.013249	-0.006	Up	NK	Adjust P-val≥0.01
IFITM1	1.32899e-12	0.741537	0.961	0.925	3.42428e-08	0.036	Up	CD8T_LAG3	Adjust P-val<0.01
KRT6A	1.71482e-11	0.741522	0.254	0.095	4.41842e-07	0.159	Up	CD8T_LAG3	Adjust P-val<0.01
HSPA1B	7.60182e-13	0.741484	0.344	0.182	1.95869e-08	0.162	Up	CD8T_GZMK	Adjust P-val<0.01
GAPDH	6.32885e-08	0.740532	0.959	0.981	0.00163069	-0.022	Up	CD30pos_tuT	Adjust P-val<0.01
IFI6	2.88761e-23	0.738209	0.264	0.164	7.44021e-19	0.1	Up	CD30neg_tuT	Adjust P-val<0.01
KRT1	1.64e-23	0.737932	0.177	0.038	4.23e-19	0.139	Up	CD4T_KLF2	Adjust P-val<0.01
KRT6B	1.81014e-15	0.736629	0.116	0.018	4.664e-11	0.098	Up	CD8T_GZMK	Adjust P-val<0.01
KRT7	1.21159e-14	0.733754	0.111	0.018	3.12179e-10	0.093	Up	CD8T_GZMK	Adjust P-val<0.01
TUBB2A	6.03175e-52	0.732113	0.297	0.143	1.55414e-47	0.154	Up	CD30neg_tuT	Adjust P-val<0.01
FP236383.3	1.60722e-18	0.731876	1	0.995	4.14117e-14	0.005	Up	CD8T_LAG3	Adjust P-val<0.01
HLA-DQA1	1.05151e-62	0.73139	0.442	0.237	2.70932e-58	0.205	Up	CD30neg_tuT	Adjust P-val<0.01
TUBB2A	5.05307e-10	0.731069	0.165	0.068	1.30197e-05	0.097	Up	CD8T_GZMK	Adjust P-val<0.01
ALOX5AP	1.30042e-62	0.726471	0.6	0.395	3.35066e-58	0.205	Up	CD30neg_tuT	Adjust P-val<0.01
LGALS1	1.7099e-06	0.723728	0.643	0.569	0.0440573	0.074	Up	CD8T_LAG3	Adjust P-val≥0.01
ATF3	6.29631e-11	0.722258	0.177	0.07	1.62231e-06	0.107	Up	CD8T_GZMK	Adjust P-val<0.01
EMP3	1.98219e-66	0.721266	0.777	0.713	5.1073e-62	0.064	Up	CD30neg_tuT	Adjust P-val<0.01
MTSS1	1.03136e-07	0.720457	0.382	0.163	0.00265739	0.219	Up	NK	Adjust P-val<0.01
CD9	2.63601e-30	0.71867	0.43	0.325	6.79194e-26	0.105	Up	CD30neg_tuT	Adjust P-val<0.01
IFI44L	1.12079e-09	0.718589	0.174	0.042	2.88782e-05	0.132	Up	CD4T_FOXP3	Adjust P-val<0.01
PPP1R15A	7.58e-16	0.718339	0.596	0.501	1.95e-11	0.095	Up	CD4T_KLF2	Adjust P-val<0.01
OASL	3.34e-16	0.718067	0.137	0.036	8.61e-12	0.101	Up	CD4T_KLF2	Adjust P-val<0.01
S100A8	2.925e-08	0.716321	0.193	0.078	0.000753655	0.115	Up	CD8T_LAG3	Adjust P-val<0.01
PLP2	3.75702e-47	0.71585	0.611	0.508	9.68033e-43	0.103	Up	CD30neg_tuT	Adjust P-val<0.01
AQP5	1.40111e-07	0.712374	0.116	0.004	0.00361009	0.112	Up	NK	Adjust P-val<0.01
MX1	2.34451e-135	0.710265	0.186	0.031	6.04086e-131	0.155	Up	CD30neg_tuT	Adjust P-val<0.01
KRT6A	4.1113e-19	0.709545	0.274	0.032	1.05932e-14	0.242	Up	CD30pos_tuT	Adjust P-val<0.01
TIPARP	1.18583e-06	0.709104	0.389	0.279	0.030554	0.11	Up	CD8T_LAG3	Adjust P-val≥0.01
S100A10	7.09e-10	0.709049	0.66	0.671	1.83e-05	-0.011	Up	CD4T_KLF2	Adjust P-val<0.01
PSME2	5.53e-12	0.707231	0.462	0.383	1.42e-07	0.079	Up	CD4T_KLF2	Adjust P-val<0.01
CD44	6.40608e-07	0.702281	0.729	0.603	0.0165059	0.126	Up	NK	Adjust P-val≥0.01
COTL1	8.74912e-19	0.702116	0.679	0.709	2.2543e-14	-0.03	Up	CD30neg_tuT	Adjust P-val<0.01
RBM3	9.73692e-52	0.701156	0.625	0.531	2.50881e-47	0.094	Up	CD30neg_tuT	Adjust P-val<0.01
GAPDH	1.73547e-12	0.699107	0.957	0.968	4.47162e-08	-0.011	Up	NK	Adjust P-val<0.01
WEE1	2.31814e-07	0.699057	0.342	0.132	0.00597292	0.21	Up	CD30pos_tuT	Adjust P-val<0.01
KRT17	1.05583e-11	0.696841	0.121	0.032	2.72045e-07	0.089	Up	CD8T_GZMK	Adjust P-val<0.01
PERP	1.39421e-07	0.693991	0.194	0.106	0.00359232	0.088	Up	CD8T_GZMK	Adjust P-val<0.01
CRIP1	2.73014e-11	0.689674	0.777	0.798	7.03447e-07	-0.021	Up	CD8T_GZMK	Adjust P-val<0.01
LGALS7B	2.55594e-16	0.687791	0.141	0.028	6.58564e-12	0.113	Up	CD8T_GZMK	Adjust P-val<0.01
FP236383.3	5.26661e-20	0.686426	0.996	1	1.35699e-15	-0.004	Up	CD4T_FOXP3	Adjust P-val<0.01
GAPDH	2.77e-42	0.685283	0.921	0.919	7.14e-38	0.002	Up	CD4T_KLF2	Adjust P-val<0.01
EPSTI1	5.47e-13	0.684618	0.219	0.105	1.41e-08	0.114	Up	CD4T_KLF2	Adjust P-val<0.01
MYL9	1.1057e-225	0.684141	0.214	0.024	2.84894e-221	0.19	Up	CD30neg_tuT	Adjust P-val<0.01
PRDX1	3.82546e-07	0.680008	0.863	0.901	0.00985668	-0.038	Up	CD30pos_tuT	Adjust P-val<0.01
GAPDH	3.70167e-29	0.678393	0.915	0.884	9.53773e-25	0.031	Up	CD8T_GZMK	Adjust P-val<0.01
FOSB	1.43368e-08	0.677548	0.503	0.41	0.000369402	0.093	Up	CD8T_GZMK	Adjust P-val<0.01
VIM	1.7e-14	0.675064	0.928	0.961	4.38e-10	-0.033	Up	CD4T_KLF2	Adjust P-val<0.01
MYADM	1.86e-07	0.674729	0.415	0.353	0.00479985	0.062	Up	CD4T_KLF2	Adjust P-val<0.01
PCBP3	1.02332e-84	0.674169	0.31	0.116	2.63668e-80	0.194	Up	CD30neg_tuT	Adjust P-val<0.01
PFKFB3	1.36376e-06	0.67411	0.328	0.214	0.0351387	0.114	Up	CD8T_LAG3	Adjust P-val≥0.01
FAM118A	5.74e-11	0.673279	0.279	0.175	1.48e-06	0.104	Up	CD4T_KLF2	Adjust P-val<0.01
PHLDA2	1.62643e-06	0.67174	0.159	0.032	0.0419067	0.127	Up	NK	Adjust P-val≥0.01
LRRFIP1	3.35493e-58	0.671392	0.69	0.583	8.64432e-54	0.107	Up	CD30neg_tuT	Adjust P-val<0.01
OPCML	8.55845e-15	0.670691	0.205	0.023	2.20517e-10	0.182	Up	CD30pos_tuT	Adjust P-val<0.01
FTH1	8.89581e-12	0.669858	0.899	0.908	2.29209e-07	-0.009	Up	CD8T_GZMK	Adjust P-val<0.01
CSGALNACT1	2.04857e-103	0.669158	0.347	0.12	5.27834e-99	0.227	Up	CD30neg_tuT	Adjust P-val<0.01
ZFP36	4.20858e-14	0.668352	0.932	0.939	1.08438e-09	-0.007	Up	CD8T_LAG3	Adjust P-val<0.01
SFN	1.86233e-11	0.667031	0.19	0.055	4.79849e-07	0.135	Up	CD8T_LAG3	Adjust P-val<0.01
RGS16	5.61497e-22	0.666877	0.174	0.091	1.44675e-17	0.083	Up	CD30neg_tuT	Adjust P-val<0.01
KRT6A	6.35e-19	0.665278	0.23	0.083	1.64e-14	0.147	Up	CD4T_KLF2	Adjust P-val<0.01
KCND2	0	0.664417	0.161	0.003	0	0.158	Up	CD30neg_tuT	Adjust P-val<0.01
TPM3	2.98559e-62	0.660277	0.767	0.744	7.69267e-58	0.023	Up	CD30neg_tuT	Adjust P-val<0.01
NDUFV2	1.27e-13	0.658714	0.55	0.479	3.26e-09	0.071	Up	CD4T_KLF2	Adjust P-val<0.01
CLU	7.29452e-155	0.658472	0.235	0.045	1.87951e-150	0.19	Up	CD30neg_tuT	Adjust P-val<0.01
CSRNP1	2.38e-12	0.657838	0.535	0.458	6.13e-08	0.077	Up	CD4T_KLF2	Adjust P-val<0.01
TPM4	1.10461e-45	0.656668	0.537	0.393	2.84613e-41	0.144	Up	CD30neg_tuT	Adjust P-val<0.01
TIPARP	1.16457e-06	0.655285	0.413	0.265	0.0300063	0.148	Up	CD4T_FOXP3	Adjust P-val≥0.01
RPS26	2.39755e-10	0.652381	0.924	0.906	6.17753e-06	0.018	Up	CD4T_FOXP3	Adjust P-val<0.01
WEE1	6.20064e-105	0.65076	0.253	0.072	1.59766e-100	0.181	Up	CD30neg_tuT	Adjust P-val<0.01
HLA-E	2.3e-37	0.650714	0.905	0.89	5.92e-33	0.015	Up	CD4T_KLF2	Adjust P-val<0.01
CXCL14	1.47528e-13	0.646925	0.107	0.019	3.8012e-09	0.088	Up	CD8T_GZMK	Adjust P-val<0.01
CALM1	3.18066e-71	0.644145	0.824	0.821	8.1953e-67	0.003	Up	CD30neg_tuT	Adjust P-val<0.01
IDS	4.52e-13	0.643959	0.577	0.521	1.17e-08	0.056	Up	CD4T_KLF2	Adjust P-val<0.01
PPP1R15A	7.5202e-07	0.642345	0.479	0.427	0.0193765	0.052	Up	CD8T_GZMK	Adjust P-val≥0.01
EZR	3.0189e-10	0.642253	0.688	0.695	7.77849e-06	-0.007	Up	CD8T_GZMK	Adjust P-val<0.01
TAGLN2	1e-11	0.640252	0.668	0.665	2.58e-07	0.003	Up	CD4T_KLF2	Adjust P-val<0.01
S100A4	2.7667e-45	0.639477	0.892	0.927	7.12867e-41	-0.035	Up	CD30neg_tuT	Adjust P-val<0.01
FTH1	6.90499e-08	0.637609	0.942	0.966	0.00177914	-0.024	Up	CD8T_LAG3	Adjust P-val<0.01
GADD45B	7.26792e-21	0.634124	0.369	0.258	1.87265e-16	0.111	Up	CD30neg_tuT	Adjust P-val<0.01
HLA-C	1.25e-48	0.632774	0.95	0.928	3.21e-44	0.022	Up	CD4T_KLF2	Adjust P-val<0.01
PGM2L1	4.81459e-07	0.632108	0.303	0.159	0.0124053	0.144	Up	CD4T_FOXP3	Adjust P-val≥0.01
CARS	1.46883e-57	0.63137	0.315	0.152	3.7846e-53	0.163	Up	CD30neg_tuT	Adjust P-val<0.01
LGALS3	1.11724e-45	0.630395	0.549	0.39	2.87868e-41	0.159	Up	CD30neg_tuT	Adjust P-val<0.01
FLVCR2	2.42097e-239	0.629682	0.204	0.019	6.23788e-235	0.185	Up	CD30neg_tuT	Adjust P-val<0.01
IRF7	1.84e-10	0.629493	0.198	0.103	4.75e-06	0.095	Up	CD4T_KLF2	Adjust P-val<0.01
AC012501.2	0	0.628778	0.129	0	0	0.129	Up	CD30neg_tuT	Adjust P-val<0.01
MMP9	1.23326e-21	0.625587	0.152	0.075	3.17762e-17	0.077	Up	CD30neg_tuT	Adjust P-val<0.01
TGFB1	1.42e-10	0.62555	0.585	0.564	3.67e-06	0.021	Up	CD4T_KLF2	Adjust P-val<0.01
NR4A1	3.16e-10	0.623245	0.313	0.202	8.13e-06	0.111	Up	CD4T_KLF2	Adjust P-val<0.01
MYL6	9.83605e-74	0.622434	0.872	0.872	2.53436e-69	0	Up	CD30neg_tuT	Adjust P-val<0.01
CLU	4.69896e-09	0.622269	0.26	0.068	0.000121073	0.192	Up	CD30pos_tuT	Adjust P-val<0.01
PHLDA1	2.24e-07	0.618966	0.221	0.138	0.00577344	0.083	Up	CD4T_KLF2	Adjust P-val<0.01
PPDPF	1.47593e-38	0.61832	0.768	0.76	3.80287e-34	0.008	Up	CD30neg_tuT	Adjust P-val<0.01
REL	7.56e-10	0.617549	0.461	0.4	1.95e-05	0.061	Up	CD4T_KLF2	Adjust P-val<0.01
S100A9	5.75e-16	0.616764	0.147	0.041	1.48e-11	0.106	Up	CD4T_KLF2	Adjust P-val<0.01
RNF19A	6.78e-12	0.616375	0.544	0.467	1.75e-07	0.077	Up	CD4T_KLF2	Adjust P-val<0.01
CALM1	2.00183e-07	0.615602	0.836	0.914	0.00515791	-0.078	Up	CD30pos_tuT	Adjust P-val<0.01
ANXA2	3.92e-10	0.615578	0.379	0.278	1.01e-05	0.101	Up	CD4T_KLF2	Adjust P-val<0.01
PERP	1.45e-13	0.612188	0.181	0.074	3.74e-09	0.107	Up	CD4T_KLF2	Adjust P-val<0.01
MYL6	3.85e-28	0.610198	0.82	0.81	9.92e-24	0.01	Up	CD4T_KLF2	Adjust P-val<0.01
TNFRSF1B	5.68e-08	0.607488	0.396	0.326	0.00146366	0.07	Up	CD4T_KLF2	Adjust P-val<0.01
KRT1	1.60238e-20	0.607177	0.247	0.022	4.1287e-16	0.225	Up	CD30pos_tuT	Adjust P-val<0.01
CD99	6.27e-15	0.604594	0.578	0.478	1.62e-10	0.1	Up	CD4T_KLF2	Adjust P-val<0.01
NEAT1	7.51e-10	0.603517	0.512	0.442	1.94e-05	0.07	Up	CD4T_KLF2	Adjust P-val<0.01
MALAT1	1.93821e-37	0.602002	0.997	0.997	4.99398e-33	0	Up	CD30neg_tuT	Adjust P-val<0.01
KRT1	1.61292e-06	0.601204	0.222	0.067	0.0415585	0.155	Up	NK	Adjust P-val≥0.01
KRT10	1.58977e-06	0.600639	0.46	0.401	0.0409619	0.059	Up	CD8T_GZMK	Adjust P-val≥0.01
INSIG1	1.17777e-26	0.599821	0.443	0.332	3.03465e-22	0.111	Up	CD30neg_tuT	Adjust P-val<0.01
CXCL14	1.94026e-13	0.599015	0.129	0.016	4.99928e-09	0.113	Up	CD8T_LAG3	Adjust P-val<0.01
UBC	3.73e-48	0.597568	0.942	0.943	9.61e-44	-0.001	Up	CD4T_KLF2	Adjust P-val<0.01
ACTN4	4.3357e-53	0.597146	0.512	0.34	1.11714e-48	0.172	Up	CD30neg_tuT	Adjust P-val<0.01
KRT16	4.83923e-21	0.596481	0.233	0.018	1.24688e-16	0.215	Up	CD30pos_tuT	Adjust P-val<0.01
S100A8	1.27e-15	0.594417	0.159	0.049	3.28e-11	0.11	Up	CD4T_KLF2	Adjust P-val<0.01
LRRFIP2	2.20988e-45	0.59108	0.427	0.259	5.69396e-41	0.168	Up	CD30neg_tuT	Adjust P-val<0.01
HMGN2	5.74782e-11	0.590995	0.533	0.529	1.48098e-06	0.004	Up	CD30neg_tuT	Adjust P-val<0.01
SPARCL1	4.54206e-07	0.589662	0.109	0.031	0.0117031	0.078	Up	CD8T_LAG3	Adjust P-val≥0.01
ATF3	1.66676e-06	0.589544	0.19	0.089	0.0429457	0.101	Up	CD8T_LAG3	Adjust P-val≥0.01
ZFP36L2	3.92858e-09	0.588919	0.878	0.903	0.000101224	-0.025	Up	CD8T_LAG3	Adjust P-val<0.01
GLIPR2	1.15095e-62	0.587494	0.284	0.121	2.96555e-58	0.163	Up	CD30neg_tuT	Adjust P-val<0.01
CRIP1	1.59309e-06	0.587392	0.894	0.881	0.0410475	0.013	Up	NK	Adjust P-val≥0.01
ZFP36	4.99177e-15	0.586049	0.901	0.889	1.28618e-10	0.012	Up	CD8T_GZMK	Adjust P-val<0.01
MYL12A	3.94801e-38	0.585141	0.773	0.781	1.01724e-33	-0.008	Up	CD30neg_tuT	Adjust P-val<0.01
ATF3	2.97354e-63	0.58479	0.198	0.064	7.66163e-59	0.134	Up	CD30neg_tuT	Adjust P-val<0.01
LGALS9	7.8e-11	0.5846	0.154	0.067	2.01e-06	0.087	Up	CD4T_KLF2	Adjust P-val<0.01
SLC39A14	2.33449e-64	0.58193	0.274	0.112	6.01504e-60	0.162	Up	CD30neg_tuT	Adjust P-val<0.01
MKI67	2.07943e-56	0.581124	0.212	0.077	5.35786e-52	0.135	Up	CD30neg_tuT	Adjust P-val<0.01
LGALS7B	7.35508e-174	0.58012	0.117	0.007	1.89511e-169	0.11	Up	CD30neg_tuT	Adjust P-val<0.01
ACTG1	1.44294e-41	0.579208	0.917	0.94	3.71789e-37	-0.023	Up	CD30neg_tuT	Adjust P-val<0.01
PERP	4.50459e-88	0.577398	0.248	0.076	1.16065e-83	0.172	Up	CD30neg_tuT	Adjust P-val<0.01
CD81	1.08196e-14	0.577031	0.532	0.499	2.78777e-10	0.033	Up	CD30neg_tuT	Adjust P-val<0.01
IL12RB2	5.68788e-08	0.576685	0.192	0.042	0.00146554	0.15	Up	CD30pos_tuT	Adjust P-val<0.01
DMD	2.9028e-115	0.575971	0.22	0.051	7.47936e-111	0.169	Up	CD30neg_tuT	Adjust P-val<0.01
DSP	6.82577e-182	0.575139	0.149	0.013	1.75873e-177	0.136	Up	CD30neg_tuT	Adjust P-val<0.01
S100A11	4.76e-08	0.573698	0.61	0.594	0.00122522	0.016	Up	CD4T_KLF2	Adjust P-val<0.01
EML4	5.11e-16	0.573274	0.715	0.679	1.32e-11	0.036	Up	CD4T_KLF2	Adjust P-val<0.01
GPR55	1.92841e-06	0.571472	0.329	0.137	0.0496873	0.192	Up	CD30pos_tuT	Adjust P-val≥0.01
KRT17	5.4e-20	0.571046	0.112	0.014	1.39e-15	0.098	Up	CD4T_KLF2	Adjust P-val<0.01
S100A11	4.21619e-07	0.570193	0.511	0.454	0.0108634	0.057	Up	CD8T_GZMK	Adjust P-val≥0.01
DMKN	1.36819e-135	0.569742	0.124	0.013	3.52528e-131	0.111	Up	CD30neg_tuT	Adjust P-val<0.01
CRIP1	1.07445e-30	0.56902	0.918	0.945	2.76843e-26	-0.027	Up	CD30neg_tuT	Adjust P-val<0.01
FP236383.3	3.09039e-22	0.568723	1	0.988	7.9627e-18	0.012	Up	CD8T_GZMK	Adjust P-val<0.01
FOS	4.64489e-09	0.567209	0.758	0.704	0.00011968	0.054	Up	CD8T_GZMK	Adjust P-val<0.01
LGALS7	1.67393e-137	0.56713	0.138	0.016	4.31304e-133	0.122	Up	CD30neg_tuT	Adjust P-val<0.01
ZFAND2A	1.28851e-32	0.56622	0.273	0.151	3.31999e-28	0.122	Up	CD30neg_tuT	Adjust P-val<0.01
TUBA1B	1.77e-08	0.565081	0.545	0.523	0.000457079	0.022	Up	CD4T_KLF2	Adjust P-val<0.01
AHNAK	3.84502e-27	0.563833	0.848	0.871	9.90709e-23	-0.023	Up	CD30neg_tuT	Adjust P-val<0.01
CD59	8.98389e-09	0.56305	0.152	0.063	0.000231479	0.089	Up	CD8T_GZMK	Adjust P-val<0.01
MYADM	7.39956e-07	0.562845	0.428	0.269	0.0190657	0.159	Up	CD4T_FOXP3	Adjust P-val≥0.01
KRT17	1.41851e-140	0.562692	0.117	0.011	3.65494e-136	0.106	Up	CD30neg_tuT	Adjust P-val<0.01
DCTN3	6.08339e-28	0.560973	0.437	0.34	1.56745e-23	0.097	Up	CD30neg_tuT	Adjust P-val<0.01
GAPDH	5.97927e-16	0.560751	0.949	0.981	1.54062e-11	-0.032	Up	CD8T_LAG3	Adjust P-val<0.01
FOSB	6.8e-08	0.559672	0.498	0.43	0.00175245	0.068	Up	CD4T_KLF2	Adjust P-val<0.01
ITM2C	2.45337e-46	0.557992	0.272	0.131	6.32135e-42	0.141	Up	CD30neg_tuT	Adjust P-val<0.01
ETS2	6.91382e-55	0.557887	0.238	0.097	1.78142e-50	0.141	Up	CD30neg_tuT	Adjust P-val<0.01
GK	5.84e-10	0.557657	0.149	0.064	1.5e-05	0.085	Up	CD4T_KLF2	Adjust P-val<0.01
DUSP2	6.03904e-07	0.557642	0.894	0.798	0.0155602	0.096	Up	NK	Adjust P-val≥0.01
ATF3	1.88e-11	0.554577	0.136	0.049	4.85e-07	0.087	Up	CD4T_KLF2	Adjust P-val<0.01
PLAUR	4.1e-10	0.554044	0.129	0.05	1.06e-05	0.079	Up	CD4T_KLF2	Adjust P-val<0.01
TXN	9.31e-07	0.552804	0.361	0.299	0.0240005	0.062	Up	CD4T_KLF2	Adjust P-val≥0.01
ORAI1	1.67e-06	0.551992	0.271	0.201	0.0430633	0.07	Up	CD4T_KLF2	Adjust P-val≥0.01
DNAJB6	2.18516e-23	0.551829	0.605	0.547	5.63027e-19	0.058	Up	CD30neg_tuT	Adjust P-val<0.01
STAT1	4.2031e-19	0.551186	0.39	0.291	1.08297e-14	0.099	Up	CD30neg_tuT	Adjust P-val<0.01
PER1	6.77e-11	0.549097	0.519	0.444	1.74e-06	0.075	Up	CD4T_KLF2	Adjust P-val<0.01
CFL1	7.38092e-51	0.54909	0.855	0.896	1.90177e-46	-0.041	Up	CD30neg_tuT	Adjust P-val<0.01
H3F3B	1.45e-23	0.546134	0.954	0.958	3.75e-19	-0.004	Up	CD4T_KLF2	Adjust P-val<0.01
CCND2	1.97005e-56	0.545814	0.416	0.222	5.07602e-52	0.194	Up	CD30neg_tuT	Adjust P-val<0.01
HSPA1B	3.45e-07	0.545493	0.242	0.146	0.00888642	0.096	Up	CD4T_KLF2	Adjust P-val<0.01
RPS26	2.59774e-07	0.545404	0.928	0.905	0.00669334	0.023	Up	NK	Adjust P-val<0.01
MAFF	1.32396e-07	0.545317	0.205	0.053	0.00341132	0.152	Up	CD30pos_tuT	Adjust P-val<0.01
IFI44	3.48631e-07	0.541931	0.135	0.045	0.00898284	0.09	Up	CD8T_LAG3	Adjust P-val<0.01
DUSP2	1.43468e-12	0.541234	0.965	0.864	3.69661e-08	0.101	Up	CD8T_LAG3	Adjust P-val<0.01
DRAP1	4.32e-07	0.540856	0.432	0.398	0.0111311	0.034	Up	CD4T_KLF2	Adjust P-val≥0.01
CXCL14	2.22122e-107	0.539615	0.108	0.012	5.72319e-103	0.096	Up	CD30neg_tuT	Adjust P-val<0.01
AC099552.1	4.91212e-22	0.538607	0.192	0.009	1.26566e-17	0.183	Up	CD30pos_tuT	Adjust P-val<0.01
INSIG1	1.02e-06	0.538489	0.252	0.177	0.0263543	0.075	Up	CD4T_KLF2	Adjust P-val≥0.01
KRT7	1.63745e-09	0.537286	0.109	0.02	4.21905e-05	0.089	Up	CD8T_LAG3	Adjust P-val<0.01
KRT6B	1.94e-17	0.536923	0.104	0.015	4.99e-13	0.089	Up	CD4T_KLF2	Adjust P-val<0.01
LAPTM5	2.33111e-31	0.536205	0.577	0.49	6.00634e-27	0.087	Up	CD30neg_tuT	Adjust P-val<0.01
CLDND1	1.63653e-34	0.532627	0.403	0.261	4.2167e-30	0.142	Up	CD30neg_tuT	Adjust P-val<0.01
ITM2B	3.91047e-39	0.532624	0.738	0.644	1.00757e-34	0.094	Up	CD30neg_tuT	Adjust P-val<0.01
LDLRAD4	8.83043e-07	0.531688	0.742	0.653	0.0227525	0.089	Up	CD4T_FOXP3	Adjust P-val≥0.01
HLA-DRB1	4.55e-09	0.531249	0.297	0.186	0.000117186	0.111	Up	CD4T_KLF2	Adjust P-val<0.01
SAMSN1	1.58e-08	0.528738	0.628	0.597	0.000407151	0.031	Up	CD4T_KLF2	Adjust P-val<0.01
MAFF	1.41702e-66	0.528064	0.161	0.044	3.6511e-62	0.117	Up	CD30neg_tuT	Adjust P-val<0.01
LGALS7	2.6094e-08	0.52781	0.135	0.039	0.000672337	0.096	Up	CD8T_LAG3	Adjust P-val<0.01
NUSAP1	3.71853e-49	0.527781	0.185	0.068	9.58117e-45	0.117	Up	CD30neg_tuT	Adjust P-val<0.01
RPTOR	7.02186e-33	0.527104	0.384	0.242	1.80925e-28	0.142	Up	CD30neg_tuT	Adjust P-val<0.01
LY6E	9.27093e-13	0.526726	0.468	0.397	2.38875e-08	0.071	Up	CD30neg_tuT	Adjust P-val<0.01
TRBV20-1	6.35205e-13	0.52576	0.386	0.305	1.63667e-08	0.081	Up	CD30neg_tuT	Adjust P-val<0.01
FAS	4.71e-07	0.523512	0.202	0.126	0.0121402	0.076	Up	CD4T_KLF2	Adjust P-val≥0.01
LGALS7B	4.17489e-08	0.523224	0.136	0.031	0.0010757	0.105	Up	CD4T_FOXP3	Adjust P-val<0.01
BRD2	3.23e-07	0.522839	0.427	0.373	0.0083271	0.054	Up	CD4T_KLF2	Adjust P-val<0.01
RGS9	4.92667e-54	0.522786	0.306	0.141	1.26941e-49	0.165	Up	CD30neg_tuT	Adjust P-val<0.01
CLIC1	1.57204e-53	0.522714	0.808	0.774	4.05051e-49	0.034	Up	CD30neg_tuT	Adjust P-val<0.01
UBC	7.17263e-18	0.521772	0.958	0.978	1.8481e-13	-0.02	Up	CD8T_LAG3	Adjust P-val<0.01
ANTXR2	3.17811e-53	0.521452	0.258	0.11	8.18871e-49	0.148	Up	CD30neg_tuT	Adjust P-val<0.01
RGCC	1.4709e-06	0.520589	0.761	0.672	0.0378991	0.089	Up	CD4T_FOXP3	Adjust P-val≥0.01
AUTS2	6.68969e-110	0.519902	0.173	0.033	1.72366e-105	0.14	Up	CD30neg_tuT	Adjust P-val<0.01
EMP1	5.1e-14	0.517278	0.124	0.034	1.31e-09	0.09	Up	CD4T_KLF2	Adjust P-val<0.01
DMKN	9.7866e-08	0.515197	0.119	0.033	0.00252162	0.086	Up	CD8T_LAG3	Adjust P-val<0.01
PFN1	1.11192e-51	0.514237	0.908	0.92	2.86496e-47	-0.012	Up	CD30neg_tuT	Adjust P-val<0.01
BHLHE40	5.66927e-23	0.512119	0.538	0.425	1.46074e-18	0.113	Up	CD30neg_tuT	Adjust P-val<0.01
MTSS1	1.256e-26	0.51202	0.345	0.225	3.23621e-22	0.12	Up	CD30neg_tuT	Adjust P-val<0.01
DMKN	1.22e-13	0.509852	0.104	0.023	3.14e-09	0.081	Up	CD4T_KLF2	Adjust P-val<0.01
LGALS7B	1.99e-17	0.508969	0.105	0.016	5.12e-13	0.089	Up	CD4T_KLF2	Adjust P-val<0.01
PRDX1	4.07059e-40	0.508828	0.792	0.751	1.04883e-35	0.041	Up	CD30neg_tuT	Adjust P-val<0.01
CLIC1	1.92e-11	0.507898	0.593	0.556	4.95e-07	0.037	Up	CD4T_KLF2	Adjust P-val<0.01
IFITM3	5.80205e-21	0.506822	0.22	0.129	1.49496e-16	0.091	Up	CD30neg_tuT	Adjust P-val<0.01
UBE2S	2.76e-07	0.50629	0.465	0.415	0.00712294	0.05	Up	CD4T_KLF2	Adjust P-val<0.01
HLA-DPB1	7.66248e-22	0.506128	0.496	0.42	1.97431e-17	0.076	Up	CD30neg_tuT	Adjust P-val<0.01
HMGB1	5.76424e-26	0.505946	0.76	0.763	1.48521e-21	-0.003	Up	CD30neg_tuT	Adjust P-val<0.01
PHLDA2	1.24705e-37	0.502724	0.209	0.094	3.21315e-33	0.115	Up	CD30neg_tuT	Adjust P-val<0.01
IFI44	5.76e-08	0.501929	0.137	0.067	0.00148329	0.07	Up	CD4T_KLF2	Adjust P-val<0.01
SERPINB9	4.88774e-13	0.501221	0.422	0.346	1.25938e-08	0.076	Up	CD30neg_tuT	Adjust P-val<0.01
NEDD4L	3.35674e-14	0.499748	0.442	0.351	8.64899e-10	0.091	Up	CD30neg_tuT	Adjust P-val<0.01
LINC01943	9.92385e-14	0.498832	0.222	0.15	2.55698e-09	0.072	Up	CD30neg_tuT	Adjust P-val<0.01
DUSP2	5.43708e-11	0.498551	0.84	0.813	1.40092e-06	0.027	Up	CD8T_GZMK	Adjust P-val<0.01
SPARCL1	1.32e-13	0.49741	0.101	0.022	3.39e-09	0.079	Up	CD4T_KLF2	Adjust P-val<0.01
SRGN	1.2e-26	0.49568	0.939	0.944	3.1e-22	-0.005	Up	CD4T_KLF2	Adjust P-val<0.01
PIM3	1.63e-06	0.495295	0.362	0.295	0.0420301	0.067	Up	CD4T_KLF2	Adjust P-val≥0.01
ENOX1	1.53508e-49	0.494813	0.185	0.068	3.95527e-45	0.117	Up	CD30neg_tuT	Adjust P-val<0.01
CD9	4.42398e-07	0.494783	0.152	0.046	0.0113988	0.106	Up	CD4T_FOXP3	Adjust P-val≥0.01
OASL	1.41538e-93	0.493886	0.174	0.039	3.64688e-89	0.135	Up	CD30neg_tuT	Adjust P-val<0.01
RFX2	6.43989e-38	0.492114	0.358	0.208	1.6593e-33	0.15	Up	CD30neg_tuT	Adjust P-val<0.01
PSME2	1.99933e-31	0.489958	0.632	0.56	5.15147e-27	0.072	Up	CD30neg_tuT	Adjust P-val<0.01
IDH2	1.04308e-24	0.487984	0.41	0.311	2.6876e-20	0.099	Up	CD30neg_tuT	Adjust P-val<0.01
KRT17	1.76687e-07	0.487714	0.1	0.023	0.00455253	0.077	Up	CD8T_LAG3	Adjust P-val<0.01
TXN	1.67022e-27	0.487574	0.589	0.491	4.3035e-23	0.098	Up	CD30neg_tuT	Adjust P-val<0.01
MCL1	1.03e-08	0.487174	0.603	0.551	0.000264805	0.052	Up	CD4T_KLF2	Adjust P-val<0.01
CYSTM1	1.27e-06	0.48713	0.174	0.106	0.0327688	0.068	Up	CD4T_KLF2	Adjust P-val≥0.01
MRPS6	3.31501e-10	0.487067	0.501	0.461	8.54145e-06	0.04	Up	CD30neg_tuT	Adjust P-val<0.01
SCGB1D2	5.22681e-18	0.486886	0.11	0.001	1.34674e-13	0.109	Up	CD30pos_tuT	Adjust P-val<0.01
DUSP5	1.86e-06	0.484486	0.415	0.347	0.0479258	0.068	Up	CD4T_KLF2	Adjust P-val≥0.01
DUSP4	1.25906e-11	0.484477	0.652	0.676	3.24409e-07	-0.024	Up	CD30neg_tuT	Adjust P-val<0.01
CTNNA1	1.18197e-46	0.484023	0.294	0.146	3.04545e-42	0.148	Up	CD30neg_tuT	Adjust P-val<0.01
MYH9	2.30571e-28	0.483881	0.685	0.641	5.94089e-24	0.044	Up	CD30neg_tuT	Adjust P-val<0.01
CENPF	2.8931e-20	0.479629	0.191	0.107	7.45437e-16	0.084	Up	CD30neg_tuT	Adjust P-val<0.01
TLN1	1.29638e-31	0.479507	0.516	0.397	3.34026e-27	0.119	Up	CD30neg_tuT	Adjust P-val<0.01
LGALS7	2.63e-12	0.47873	0.111	0.031	6.79e-08	0.08	Up	CD4T_KLF2	Adjust P-val<0.01
TUBA1C	4.72967e-22	0.478031	0.455	0.357	1.21865e-17	0.098	Up	CD30neg_tuT	Adjust P-val<0.01
RRM2	2.17219e-50	0.477864	0.137	0.04	5.59687e-46	0.097	Up	CD30neg_tuT	Adjust P-val<0.01
ARL4C	2.60669e-14	0.475964	0.611	0.583	6.7164e-10	0.028	Up	CD30neg_tuT	Adjust P-val<0.01
DMKN	2.1974e-07	0.474149	0.109	0.041	0.00566181	0.068	Up	CD8T_GZMK	Adjust P-val<0.01
PTMA	6.60819e-07	0.473877	1	0.983	0.0170267	0.017	Up	CD30pos_tuT	Adjust P-val≥0.01
ASPM	1.19896e-54	0.472924	0.125	0.032	3.08924e-50	0.093	Up	CD30neg_tuT	Adjust P-val<0.01
CLEC2B	3.30475e-32	0.47245	0.277	0.151	8.51503e-28	0.126	Up	CD30neg_tuT	Adjust P-val<0.01
LINC02195	2.05851e-259	0.471111	0.126	0.003	5.30395e-255	0.123	Up	CD30neg_tuT	Adjust P-val<0.01
SPATS2L	1.39882e-52	0.468269	0.25	0.105	3.60419e-48	0.145	Up	CD30neg_tuT	Adjust P-val<0.01
TSC22D3	7.96e-15	0.468001	0.853	0.822	2.05e-10	0.031	Up	CD4T_KLF2	Adjust P-val<0.01
TYMS	2.69952e-33	0.467498	0.183	0.079	6.95558e-29	0.104	Up	CD30neg_tuT	Adjust P-val<0.01
TNFSF10	9.70171e-43	0.467201	0.246	0.112	2.49974e-38	0.134	Up	CD30neg_tuT	Adjust P-val<0.01
IER3	6.19171e-07	0.467091	0.121	0.029	0.0159536	0.092	Up	CD4T_FOXP3	Adjust P-val≥0.01
RNF213	6.66243e-15	0.467048	0.595	0.535	1.71664e-10	0.06	Up	CD30neg_tuT	Adjust P-val<0.01
NUDT1	5.27509e-19	0.466368	0.335	0.248	1.35918e-14	0.087	Up	CD30neg_tuT	Adjust P-val<0.01
ITGB7	3.6949e-72	0.465302	0.248	0.087	9.52027e-68	0.161	Up	CD30neg_tuT	Adjust P-val<0.01
KPNA2	1.65e-06	0.464816	0.243	0.169	0.0425331	0.074	Up	CD4T_KLF2	Adjust P-val≥0.01
HLA-B	1.52e-35	0.462673	0.993	0.992	3.92e-31	0.001	Up	CD4T_KLF2	Adjust P-val<0.01
ZYX	1.99913e-18	0.462036	0.503	0.428	5.15096e-14	0.075	Up	CD30neg_tuT	Adjust P-val<0.01
CREM	6.02e-12	0.461804	0.711	0.688	1.55e-07	0.023	Up	CD4T_KLF2	Adjust P-val<0.01
DRAP1	7.66264e-25	0.461315	0.633	0.571	1.97435e-20	0.062	Up	CD30neg_tuT	Adjust P-val<0.01
ADAM19	2.86806e-69	0.46077	0.22	0.072	7.38985e-65	0.148	Up	CD30neg_tuT	Adjust P-val<0.01
UBC	8.58165e-16	0.46044	0.901	0.912	2.21115e-11	-0.011	Up	CD8T_GZMK	Adjust P-val<0.01
TRAF4	3.34e-07	0.460321	0.155	0.085	0.00860675	0.07	Up	CD4T_KLF2	Adjust P-val<0.01
COL1A1	1.87387e-06	0.456626	0.219	0.065	0.0482822	0.154	Up	CD30pos_tuT	Adjust P-val≥0.01
TUBA4A	3.62e-07	0.455858	0.448	0.383	0.00932675	0.065	Up	CD4T_KLF2	Adjust P-val<0.01
RB1	2.86627e-28	0.455222	0.37	0.242	7.38524e-24	0.128	Up	CD30neg_tuT	Adjust P-val<0.01
SLC2A3	4.85e-11	0.454502	0.826	0.857	1.25e-06	-0.031	Up	CD4T_KLF2	Adjust P-val<0.01
NEAT1	7.83191e-17	0.454239	0.627	0.547	2.01797e-12	0.08	Up	CD30neg_tuT	Adjust P-val<0.01
CLDN14	3.0721e-18	0.453814	0.151	0.006	7.91559e-14	0.145	Up	CD30pos_tuT	Adjust P-val<0.01
DSP	5.86e-11	0.453632	0.1	0.028	1.51e-06	0.072	Up	CD4T_KLF2	Adjust P-val<0.01
CKS1B	1.34493e-40	0.452635	0.253	0.123	3.46534e-36	0.13	Up	CD30neg_tuT	Adjust P-val<0.01
CRIP2	9.76455e-21	0.451475	0.41	0.294	2.51593e-16	0.116	Up	CD30neg_tuT	Adjust P-val<0.01
TPPP	2.46566e-88	0.450951	0.192	0.049	6.35302e-84	0.143	Up	CD30neg_tuT	Adjust P-val<0.01
MCL1	1.3618e-08	0.450694	0.605	0.565	0.000350881	0.04	Up	CD8T_GZMK	Adjust P-val<0.01
ZFP36	2.23e-12	0.449438	0.924	0.929	5.74e-08	-0.005	Up	CD4T_KLF2	Adjust P-val<0.01
CD44	3.65317e-34	0.449253	0.769	0.723	9.41275e-30	0.046	Up	CD30neg_tuT	Adjust P-val<0.01
SMAP2	6.72e-07	0.447493	0.56	0.562	0.0173154	-0.002	Up	CD4T_KLF2	Adjust P-val≥0.01
HSPA1A	3.24287e-11	0.447366	0.354	0.211	8.35558e-07	0.143	Up	CD8T_GZMK	Adjust P-val<0.01
B2M	4.32e-64	0.445719	1	0.998	1.11e-59	0.002	Up	CD4T_KLF2	Adjust P-val<0.01
NDUFB6	7.45415e-23	0.444541	0.451	0.355	1.92064e-18	0.096	Up	CD30neg_tuT	Adjust P-val<0.01
IGFBP7	7.11e-09	0.444317	0.107	0.04	0.000183105	0.067	Up	CD4T_KLF2	Adjust P-val<0.01
CALM2	7.48423e-07	0.44408	0.73	0.733	0.0192839	-0.003	Up	CD8T_LAG3	Adjust P-val≥0.01
ZFP36L2	1.5036e-08	0.442335	0.842	0.854	0.000387418	-0.012	Up	CD8T_GZMK	Adjust P-val<0.01
WDR74	3.35209e-21	0.441745	0.252	0.156	8.637e-17	0.096	Up	CD30neg_tuT	Adjust P-val<0.01
TAGLN2	4.43073e-28	0.440315	0.824	0.845	1.14162e-23	-0.021	Up	CD30neg_tuT	Adjust P-val<0.01
RCBTB2	1.18728e-72	0.440153	0.172	0.046	3.05915e-68	0.126	Up	CD30neg_tuT	Adjust P-val<0.01
CD44	1.41e-10	0.44012	0.773	0.794	3.64e-06	-0.021	Up	CD4T_KLF2	Adjust P-val<0.01
SDCBP	9.73e-08	0.435771	0.568	0.547	0.00250716	0.021	Up	CD4T_KLF2	Adjust P-val<0.01
CDHR3	2.5677e-08	0.434561	0.28	0.221	0.000661594	0.059	Up	CD30neg_tuT	Adjust P-val<0.01
EMP3	5.36e-08	0.433835	0.672	0.696	0.00138177	-0.024	Up	CD4T_KLF2	Adjust P-val<0.01
IFITM2	7.38e-12	0.433541	0.768	0.796	1.9e-07	-0.028	Up	CD4T_KLF2	Adjust P-val<0.01
BATF	1.04826e-24	0.433136	0.616	0.521	2.70094e-20	0.095	Up	CD30neg_tuT	Adjust P-val<0.01
KRT2	1.73814e-27	0.432754	0.164	0.001	4.47849e-23	0.163	Up	CD30pos_tuT	Adjust P-val<0.01
PSME1	8.71e-08	0.432407	0.617	0.63	0.00224548	-0.013	Up	CD4T_KLF2	Adjust P-val<0.01
HES1	4.44369e-41	0.42649	0.115	0.035	1.14496e-36	0.08	Up	CD30neg_tuT	Adjust P-val<0.01
RPS26	2.37955e-10	0.425895	0.804	0.797	6.13114e-06	0.007	Up	CD8T_GZMK	Adjust P-val<0.01
EEF1A2	6.28787e-08	0.425515	0.368	0.313	0.00162013	0.055	Up	CD30neg_tuT	Adjust P-val<0.01
LDHA	1.30811e-24	0.423144	0.707	0.678	3.37047e-20	0.029	Up	CD30neg_tuT	Adjust P-val<0.01
GNAI2	9.43823e-21	0.420489	0.653	0.648	2.43185e-16	0.005	Up	CD30neg_tuT	Adjust P-val<0.01
KPNA2	3.85706e-17	0.419682	0.376	0.288	9.93811e-13	0.088	Up	CD30neg_tuT	Adjust P-val<0.01
EPSTI1	5.94287e-31	0.419599	0.257	0.136	1.53124e-26	0.121	Up	CD30neg_tuT	Adjust P-val<0.01
TNF	1.4719e-07	0.418684	0.146	0.1	0.0037925	0.046	Up	CD30neg_tuT	Adjust P-val<0.01
CACNB2	9.76809e-171	0.41839	0.103	0.005	2.51685e-166	0.098	Up	CD30neg_tuT	Adjust P-val<0.01
SLC39A14	1.08343e-06	0.417103	0.425	0.198	0.0279156	0.227	Up	CD30pos_tuT	Adjust P-val≥0.01
LINC01871	7.04974e-65	0.415017	0.265	0.098	1.81644e-60	0.167	Up	CD30neg_tuT	Adjust P-val<0.01
TM4SF1	8.73896e-09	0.414561	0.11	0.012	0.000225168	0.098	Up	CD30pos_tuT	Adjust P-val<0.01
ARPC5	6.90581e-27	0.411706	0.598	0.514	1.77935e-22	0.084	Up	CD30neg_tuT	Adjust P-val<0.01
FAM13A	1.82228e-28	0.411626	0.165	0.075	4.69529e-24	0.09	Up	CD30neg_tuT	Adjust P-val<0.01
SAMHD1	6.72462e-18	0.411619	0.352	0.254	1.73267e-13	0.098	Up	CD30neg_tuT	Adjust P-val<0.01
ARPC2	1.55731e-31	0.411507	0.776	0.778	4.01256e-27	-0.002	Up	CD30neg_tuT	Adjust P-val<0.01
SFRP1	2.86048e-15	0.41014	0.123	0.005	7.37031e-11	0.118	Up	CD30pos_tuT	Adjust P-val<0.01
CAPN2	3.20603e-21	0.408181	0.399	0.297	8.26065e-17	0.102	Up	CD30neg_tuT	Adjust P-val<0.01
RPS4Y1	8.92082e-18	0.406441	0.16	0.086	2.29854e-13	0.074	Up	CD30neg_tuT	Adjust P-val<0.01
GAS2L1	4.99437e-07	0.405149	0.274	0.091	0.0128685	0.183	Up	CD30pos_tuT	Adjust P-val≥0.01
IQGAP1	4.41883e-20	0.403689	0.59	0.532	1.13855e-15	0.058	Up	CD30neg_tuT	Adjust P-val<0.01
PCLAF	3.84136e-37	0.401807	0.184	0.077	9.89765e-33	0.107	Up	CD30neg_tuT	Adjust P-val<0.01
PSMA7	8.69844e-25	0.401754	0.663	0.64	2.24124e-20	0.023	Up	CD30neg_tuT	Adjust P-val<0.01
MGST3	3.94985e-23	0.401439	0.405	0.295	1.01772e-18	0.11	Up	CD30neg_tuT	Adjust P-val<0.01
HNRNPA2B1	1.22366e-07	0.400861	0.932	0.941	0.00315288	-0.009	Up	CD30pos_tuT	Adjust P-val<0.01
GLUD1	1.09067e-13	0.400561	0.442	0.365	2.81021e-09	0.077	Up	CD30neg_tuT	Adjust P-val<0.01
LCP1	1.48937e-23	0.400106	0.616	0.549	3.8375e-19	0.067	Up	CD30neg_tuT	Adjust P-val<0.01
CORO1A	2.00931e-23	0.399949	0.754	0.765	5.17719e-19	-0.011	Up	CD30neg_tuT	Adjust P-val<0.01
HLA-DMA	2.9999e-40	0.399591	0.264	0.13	7.72954e-36	0.134	Up	CD30neg_tuT	Adjust P-val<0.01
IL13	4.19343e-11	0.39895	0.2	0.133	1.08048e-06	0.067	Up	CD30neg_tuT	Adjust P-val<0.01
COL4A1	3.20494e-08	0.398949	0.11	0.013	0.000825785	0.097	Up	CD30pos_tuT	Adjust P-val<0.01
COX6A1	1.52217e-25	0.39769	0.715	0.707	3.92203e-21	0.008	Up	CD30neg_tuT	Adjust P-val<0.01
UBB	2.44e-10	0.396403	0.679	0.665	6.28e-06	0.014	Up	CD4T_KLF2	Adjust P-val<0.01
TENT5C	2.68424e-17	0.395967	0.191	0.111	6.9162e-13	0.08	Up	CD30neg_tuT	Adjust P-val<0.01
H3F3B	5.95913e-11	0.392844	0.91	0.923	1.53543e-06	-0.013	Up	CD8T_GZMK	Adjust P-val<0.01
CYSTM1	7.59377e-18	0.390653	0.329	0.236	1.95661e-13	0.093	Up	CD30neg_tuT	Adjust P-val<0.01
PPP3CA	2.27252e-37	0.390224	0.191	0.08	5.85537e-33	0.111	Up	CD30neg_tuT	Adjust P-val<0.01
NUCKS1	1.16151e-12	0.388824	0.442	0.389	2.99276e-08	0.053	Up	CD30neg_tuT	Adjust P-val<0.01
LDLR	3.8863e-29	0.387999	0.18	0.084	1.00135e-24	0.096	Up	CD30neg_tuT	Adjust P-val<0.01
FAS	2.76073e-64	0.386182	0.158	0.044	7.1133e-60	0.114	Up	CD30neg_tuT	Adjust P-val<0.01
CYBA	1.46e-07	0.385459	0.728	0.792	0.00375111	-0.064	Up	CD4T_KLF2	Adjust P-val<0.01
AHR	9.26726e-25	0.385215	0.676	0.589	2.3878e-20	0.087	Up	CD30neg_tuT	Adjust P-val<0.01
TIMP1	2.53059e-25	0.384866	0.489	0.374	6.52033e-21	0.115	Up	CD30neg_tuT	Adjust P-val<0.01
ADRM1	1.96398e-19	0.384585	0.464	0.384	5.06038e-15	0.08	Up	CD30neg_tuT	Adjust P-val<0.01
TAP1	7.02478e-18	0.383734	0.523	0.443	1.81e-13	0.08	Up	CD30neg_tuT	Adjust P-val<0.01
DIAPH1	2.66216e-22	0.38279	0.446	0.335	6.85932e-18	0.111	Up	CD30neg_tuT	Adjust P-val<0.01
NCAPG2	1.82041e-54	0.38278	0.193	0.068	4.69047e-50	0.125	Up	CD30neg_tuT	Adjust P-val<0.01
RHEB	8.45896e-14	0.382135	0.509	0.461	2.17954e-09	0.048	Up	CD30neg_tuT	Adjust P-val<0.01
CLEC2D	2.35939e-10	0.381739	0.447	0.383	6.07919e-06	0.064	Up	CD30neg_tuT	Adjust P-val<0.01
UBE2C	1.44302e-34	0.381565	0.14	0.052	3.71807e-30	0.088	Up	CD30neg_tuT	Adjust P-val<0.01
DSP	4.5122e-14	0.381178	0.164	0.014	1.16261e-09	0.15	Up	CD30pos_tuT	Adjust P-val<0.01
TNFSF14	1.00851e-12	0.380132	0.213	0.143	2.59852e-08	0.07	Up	CD30neg_tuT	Adjust P-val<0.01
TRAV8-4	7.62119e-13	0.379483	0.188	0.117	1.96368e-08	0.071	Up	CD30neg_tuT	Adjust P-val<0.01
PSMB9	2.50193e-16	0.378977	0.605	0.573	6.44648e-12	0.032	Up	CD30neg_tuT	Adjust P-val<0.01
S100A8	9.34337e-62	0.378064	0.163	0.047	2.40741e-57	0.116	Up	CD30neg_tuT	Adjust P-val<0.01
NR4A2	1.28e-06	0.377263	0.773	0.785	0.0330968	-0.012	Up	CD4T_KLF2	Adjust P-val≥0.01
WNK1	9.74896e-19	0.376087	0.604	0.538	2.51192e-14	0.066	Up	CD30neg_tuT	Adjust P-val<0.01
WDR34	6.2594e-49	0.37548	0.148	0.047	1.6128e-44	0.101	Up	CD30neg_tuT	Adjust P-val<0.01
H3F3B	8.76904e-11	0.375285	0.968	0.97	2.25943e-06	-0.002	Up	CD8T_LAG3	Adjust P-val<0.01
IKZF3	3.10674e-35	0.374371	0.194	0.085	8.00482e-31	0.109	Up	CD30neg_tuT	Adjust P-val<0.01
RAB8B	1.84839e-15	0.373724	0.476	0.388	4.76256e-11	0.088	Up	CD30neg_tuT	Adjust P-val<0.01
UCKL1	2.25725e-17	0.373539	0.291	0.201	5.81603e-13	0.09	Up	CD30neg_tuT	Adjust P-val<0.01
SELENOS	1.56144e-19	0.372555	0.347	0.244	4.02319e-15	0.103	Up	CD30neg_tuT	Adjust P-val<0.01
RNH1	5.54184e-15	0.372492	0.503	0.443	1.42791e-10	0.06	Up	CD30neg_tuT	Adjust P-val<0.01
AC099552.1	2.37893e-245	0.369821	0.111	0.002	6.12955e-241	0.109	Up	CD30neg_tuT	Adjust P-val<0.01
TOP2A	7.5665e-21	0.369817	0.173	0.091	1.94958e-16	0.082	Up	CD30neg_tuT	Adjust P-val<0.01
ARPC3	1.89185e-22	0.368161	0.704	0.709	4.87454e-18	-0.005	Up	CD30neg_tuT	Adjust P-val<0.01
KIAA2026	3.27626e-13	0.368127	0.257	0.179	8.4416e-09	0.078	Up	CD30neg_tuT	Adjust P-val<0.01
H2AFZ	9.06993e-07	0.367397	0.643	0.683	0.0233696	-0.04	Up	CD30neg_tuT	Adjust P-val≥0.01
FUT7	3.64724e-16	0.366818	0.258	0.172	9.39747e-12	0.086	Up	CD30neg_tuT	Adjust P-val<0.01
SPCS1	4.30357e-11	0.366672	0.606	0.612	1.10886e-06	-0.006	Up	CD30neg_tuT	Adjust P-val<0.01
RAC1	6.19445e-22	0.365213	0.688	0.672	1.59606e-17	0.016	Up	CD30neg_tuT	Adjust P-val<0.01
IGFBP7	3.55335e-30	0.364912	0.117	0.042	9.15557e-26	0.075	Up	CD30neg_tuT	Adjust P-val<0.01
CTSC	1.08063e-16	0.364511	0.337	0.245	2.78434e-12	0.092	Up	CD30neg_tuT	Adjust P-val<0.01
H2AFV	3.36777e-17	0.362904	0.672	0.674	8.67739e-13	-0.002	Up	CD30neg_tuT	Adjust P-val<0.01
PLEC	7.48576e-11	0.361723	0.561	0.519	1.92878e-06	0.042	Up	CD30neg_tuT	Adjust P-val<0.01
ATP5F1B	1.50467e-22	0.361551	0.688	0.662	3.87692e-18	0.026	Up	CD30neg_tuT	Adjust P-val<0.01
GBP1	5.76008e-27	0.36118	0.146	0.065	1.48414e-22	0.081	Up	CD30neg_tuT	Adjust P-val<0.01
NDUFB8	5.57845e-18	0.360986	0.52	0.456	1.43734e-13	0.064	Up	CD30neg_tuT	Adjust P-val<0.01
MAP3K8	2.15099e-13	0.360216	0.166	0.1	5.54223e-09	0.066	Up	CD30neg_tuT	Adjust P-val<0.01
RBM25	9.09452e-15	0.359061	0.542	0.47	2.34329e-10	0.072	Up	CD30neg_tuT	Adjust P-val<0.01
SLC7A5	1.12491e-17	0.358215	0.267	0.173	2.89845e-13	0.094	Up	CD30neg_tuT	Adjust P-val<0.01
MIR155HG	4.50236e-08	0.357124	0.245	0.189	0.00116008	0.056	Up	CD30neg_tuT	Adjust P-val<0.01
NCOA3	5.12703e-13	0.356851	0.357	0.277	1.32103e-08	0.08	Up	CD30neg_tuT	Adjust P-val<0.01
LGALS7	6.43791e-22	0.356452	0.192	0.009	1.65879e-17	0.183	Up	CD30pos_tuT	Adjust P-val<0.01
HIST1H1B	1.22796e-32	0.356156	0.133	0.049	3.16396e-28	0.084	Up	CD30neg_tuT	Adjust P-val<0.01
TUBB4B	5.51218e-13	0.354914	0.564	0.52	1.42027e-08	0.044	Up	CD30neg_tuT	Adjust P-val<0.01
LSP1	6.7139e-16	0.354396	0.661	0.639	1.7299e-11	0.022	Up	CD30neg_tuT	Adjust P-val<0.01
LINC00299	4.2552e-43	0.35431	0.137	0.044	1.0964e-38	0.093	Up	CD30neg_tuT	Adjust P-val<0.01
MTURN	6.41902e-22	0.354286	0.314	0.197	1.65392e-17	0.117	Up	CD30neg_tuT	Adjust P-val<0.01
CACYBP	1.00472e-10	0.354116	0.367	0.304	2.58876e-06	0.063	Up	CD30neg_tuT	Adjust P-val<0.01
NFKB2	5.52677e-13	0.353558	0.389	0.312	1.42403e-08	0.077	Up	CD30neg_tuT	Adjust P-val<0.01
AHI1	1.06312e-08	0.352952	0.554	0.498	0.000273923	0.056	Up	CD30neg_tuT	Adjust P-val<0.01
PSME1	3.83214e-15	0.351772	0.66	0.644	9.8739e-11	0.016	Up	CD30neg_tuT	Adjust P-val<0.01
SLC7A6	3.53476e-13	0.350611	0.229	0.155	9.10766e-09	0.074	Up	CD30neg_tuT	Adjust P-val<0.01
SNRPB	5.5233e-13	0.349329	0.524	0.487	1.42313e-08	0.037	Up	CD30neg_tuT	Adjust P-val<0.01
CAP1	1.21388e-18	0.349243	0.517	0.441	3.12768e-14	0.076	Up	CD30neg_tuT	Adjust P-val<0.01
HIST1H2AG	5.37316e-07	0.349037	0.26	0.083	0.0138445	0.177	Up	CD30pos_tuT	Adjust P-val≥0.01
RALGAPA1	6.95362e-10	0.348888	0.461	0.396	1.79167e-05	0.065	Up	CD30neg_tuT	Adjust P-val<0.01
PPIA	8.07501e-36	0.348733	0.916	0.934	2.08061e-31	-0.018	Up	CD30neg_tuT	Adjust P-val<0.01
LIMA1	1.59685e-14	0.348617	0.277	0.197	4.11445e-10	0.08	Up	CD30neg_tuT	Adjust P-val<0.01
SLAMF7	1.06501e-16	0.347411	0.123	0.004	2.74409e-12	0.119	Up	CD30pos_tuT	Adjust P-val<0.01
JAML	4.99017e-12	0.346882	0.208	0.141	1.28577e-07	0.067	Up	CD30neg_tuT	Adjust P-val<0.01
SNX10	6.99881e-15	0.346692	0.457	0.372	1.80331e-10	0.085	Up	CD30neg_tuT	Adjust P-val<0.01
NR4A1	7.60863e-11	0.346139	0.628	0.568	1.96044e-06	0.06	Up	CD30neg_tuT	Adjust P-val<0.01
VPS29	9.11844e-17	0.345946	0.431	0.343	2.34946e-12	0.088	Up	CD30neg_tuT	Adjust P-val<0.01
CD109	3.36108e-18	0.344843	0.251	0.159	8.66015e-14	0.092	Up	CD30neg_tuT	Adjust P-val<0.01
BAZ1A	3.51723e-15	0.343792	0.433	0.339	9.06249e-11	0.094	Up	CD30neg_tuT	Adjust P-val<0.01
C12orf75	1.26552e-16	0.343265	0.334	0.243	3.26074e-12	0.091	Up	CD30neg_tuT	Adjust P-val<0.01
GSTK1	4.3082e-12	0.343219	0.661	0.641	1.11005e-07	0.02	Up	CD30neg_tuT	Adjust P-val<0.01
B2M	9.53984e-22	0.342991	0.958	0.993	2.45804e-17	-0.035	Up	CD30neg_tuT	Adjust P-val<0.01
RHOA	2.58254e-22	0.34112	0.718	0.701	6.65418e-18	0.017	Up	CD30neg_tuT	Adjust P-val<0.01
STK17B	6.99693e-16	0.341015	0.671	0.624	1.80283e-11	0.047	Up	CD30neg_tuT	Adjust P-val<0.01
TESC	3.47191e-21	0.340616	0.26	0.16	8.94573e-17	0.1	Up	CD30neg_tuT	Adjust P-val<0.01
TMSB4X	1.83e-19	0.339677	0.997	0.998	4.71e-15	-0.001	Up	CD4T_KLF2	Adjust P-val<0.01
PSMB6	2.82961e-14	0.338273	0.492	0.429	7.29077e-10	0.063	Up	CD30neg_tuT	Adjust P-val<0.01
DOCK8	2.51758e-12	0.337119	0.517	0.442	6.4868e-08	0.075	Up	CD30neg_tuT	Adjust P-val<0.01
CAST	5.52976e-08	0.336856	0.405	0.356	0.0014248	0.049	Up	CD30neg_tuT	Adjust P-val<0.01
SLC66A2	1.26603e-17	0.336275	0.376	0.278	3.26204e-13	0.098	Up	CD30neg_tuT	Adjust P-val<0.01
MAP3K20-AS1	3.31756e-08	0.33541	0.238	0.179	0.000854803	0.059	Up	CD30neg_tuT	Adjust P-val<0.01
YWHAH	2.74355e-15	0.335399	0.44	0.356	7.06903e-11	0.084	Up	CD30neg_tuT	Adjust P-val<0.01
CYB5R3	3.00862e-15	0.335232	0.368	0.286	7.752e-11	0.082	Up	CD30neg_tuT	Adjust P-val<0.01
INPP4B	2.41429e-08	0.335107	0.59	0.546	0.000622065	0.044	Up	CD30neg_tuT	Adjust P-val<0.01
ANAPC15	4.66368e-18	0.333442	0.234	0.147	1.20164e-13	0.087	Up	CD30neg_tuT	Adjust P-val<0.01
EMB	4.67819e-26	0.333182	0.473	0.326	1.20538e-21	0.147	Up	CD30neg_tuT	Adjust P-val<0.01
PRKCA	7.99128e-11	0.333123	0.248	0.175	2.05903e-06	0.073	Up	CD30neg_tuT	Adjust P-val<0.01
FGL2	1.81211e-17	0.332873	0.202	0.12	4.66909e-13	0.082	Up	CD30neg_tuT	Adjust P-val<0.01
HCFC1R1	2.83674e-17	0.33228	0.266	0.175	7.30914e-13	0.091	Up	CD30neg_tuT	Adjust P-val<0.01
HPGD	7.29785e-21	0.331934	0.137	0.066	1.88036e-16	0.071	Up	CD30neg_tuT	Adjust P-val<0.01
SPARC	3.63206e-07	0.330616	0.11	0.015	0.00935837	0.095	Up	CD30pos_tuT	Adjust P-val<0.01
HSPA5	2.45557e-12	0.330344	0.547	0.497	6.32703e-08	0.05	Up	CD30neg_tuT	Adjust P-val<0.01
CD3G	1.1722e-06	0.329912	0.43	0.395	0.0302028	0.035	Up	CD30neg_tuT	Adjust P-val≥0.01
XBP1	8.58324e-19	0.329728	0.276	0.177	2.21156e-14	0.099	Up	CD30neg_tuT	Adjust P-val<0.01
YWHAZ	1.6e-06	0.328765	0.759	0.802	0.0412018	-0.043	Up	CD4T_KLF2	Adjust P-val≥0.01
TNFRSF12A	2.2606e-07	0.327333	0.123	0.019	0.00582466	0.104	Up	CD30pos_tuT	Adjust P-val<0.01
TMSB10	1.12e-15	0.327299	0.979	0.994	2.89e-11	-0.015	Up	CD4T_KLF2	Adjust P-val<0.01
GSN	1.9899e-42	0.326569	0.114	0.033	5.12717e-38	0.081	Up	CD30neg_tuT	Adjust P-val<0.01
S100A9	1.06434e-31	0.326505	0.13	0.049	2.74238e-27	0.081	Up	CD30neg_tuT	Adjust P-val<0.01
SARAF	5.02e-09	0.326131	0.927	0.954	0.000129464	-0.027	Up	CD4T_KLF2	Adjust P-val<0.01
ANLN	2.74811e-86	0.326111	0.125	0.022	7.08077e-82	0.103	Up	CD30neg_tuT	Adjust P-val<0.01
S100A9	3.59596e-11	0.326048	0.178	0.024	9.26534e-07	0.154	Up	CD30pos_tuT	Adjust P-val<0.01
PDCD5	7.25434e-10	0.32597	0.386	0.33	1.86915e-05	0.056	Up	CD30neg_tuT	Adjust P-val<0.01
UBE2F	1.69381e-26	0.325879	0.222	0.118	4.36427e-22	0.104	Up	CD30neg_tuT	Adjust P-val<0.01
ATP2B1	4.79478e-10	0.324936	0.633	0.628	1.23542e-05	0.005	Up	CD30neg_tuT	Adjust P-val<0.01
SEC61B	8.92358e-18	0.324816	0.632	0.607	2.29925e-13	0.025	Up	CD30neg_tuT	Adjust P-val<0.01
SUN1	9.97473e-14	0.324516	0.505	0.434	2.57009e-09	0.071	Up	CD30neg_tuT	Adjust P-val<0.01
SOS1	4.36825e-07	0.324078	0.278	0.225	0.0112552	0.053	Up	CD30neg_tuT	Adjust P-val≥0.01
HSPA8	6.84e-07	0.322858	0.799	0.846	0.0176241	-0.047	Up	CD4T_KLF2	Adjust P-val≥0.01
RPL28	1.35808e-06	0.322179	0.986	1	0.0349923	-0.014	Up	NK	Adjust P-val≥0.01
LAT	1.04828e-08	0.322164	0.593	0.582	0.0002701	0.011	Up	CD30neg_tuT	Adjust P-val<0.01
RPS15	1.16101e-06	0.320194	0.981	0.996	0.0299146	-0.015	Up	NK	Adjust P-val≥0.01
DBI	1.12523e-13	0.319936	0.592	0.555	2.89927e-09	0.037	Up	CD30neg_tuT	Adjust P-val<0.01
DAAM1	2.56971e-48	0.317533	0.216	0.085	6.6211e-44	0.131	Up	CD30neg_tuT	Adjust P-val<0.01
LINC01578	3.03737e-11	0.316846	0.702	0.658	7.8261e-07	0.044	Up	CD30neg_tuT	Adjust P-val<0.01
RNF144A	6.6498e-07	0.316749	0.151	0.031	0.0171339	0.12	Up	CD30pos_tuT	Adjust P-val≥0.01
SEMA4A	6.98448e-21	0.316412	0.139	0.065	1.79962e-16	0.074	Up	CD30neg_tuT	Adjust P-val<0.01
NDUFA6	4.43765e-12	0.31494	0.486	0.442	1.1434e-07	0.044	Up	CD30neg_tuT	Adjust P-val<0.01
DEK	5.49585e-11	0.314368	0.502	0.455	1.41606e-06	0.047	Up	CD30neg_tuT	Adjust P-val<0.01
SHISA5	1.57604e-12	0.314299	0.319	0.243	4.06082e-08	0.076	Up	CD30neg_tuT	Adjust P-val<0.01
GSTP1	3.06985e-13	0.314118	0.161	0.097	7.90977e-09	0.064	Up	CD30neg_tuT	Adjust P-val<0.01
ANKRD36C	2.16239e-11	0.314023	0.262	0.187	5.5716e-07	0.075	Up	CD30neg_tuT	Adjust P-val<0.01
CALD1	8.46552e-29	0.313327	0.168	0.075	2.18123e-24	0.093	Up	CD30neg_tuT	Adjust P-val<0.01
CCL5	1.48359e-12	0.313065	0.108	0.057	3.82261e-08	0.051	Up	CD30neg_tuT	Adjust P-val<0.01
GNG5	5.26207e-13	0.312735	0.653	0.617	1.35583e-08	0.036	Up	CD30neg_tuT	Adjust P-val<0.01
KRT17	6.20149e-17	0.312322	0.151	0.008	1.59788e-12	0.143	Up	CD30pos_tuT	Adjust P-val<0.01
SEC11C	1.06453e-09	0.312256	0.554	0.514	2.74288e-05	0.04	Up	CD30neg_tuT	Adjust P-val<0.01
SLBP	5.60866e-10	0.310826	0.421	0.363	1.44513e-05	0.058	Up	CD30neg_tuT	Adjust P-val<0.01
KMT2A	2.62614e-08	0.310572	0.491	0.444	0.000676652	0.047	Up	CD30neg_tuT	Adjust P-val<0.01
SLC20A1	1.31503e-07	0.310465	0.186	0.135	0.00338829	0.051	Up	CD30neg_tuT	Adjust P-val<0.01
RFX3	1.00789e-12	0.310011	0.301	0.219	2.59693e-08	0.082	Up	CD30neg_tuT	Adjust P-val<0.01
EHD4	5.00782e-12	0.3096	0.409	0.327	1.29032e-07	0.082	Up	CD30neg_tuT	Adjust P-val<0.01
GPR55	3.63578e-11	0.309497	0.214	0.147	9.36795e-07	0.067	Up	CD30neg_tuT	Adjust P-val<0.01
INPP5D	5.57549e-11	0.309385	0.214	0.148	1.43658e-06	0.066	Up	CD30neg_tuT	Adjust P-val<0.01
CCDC86	2.59229e-51	0.309265	0.155	0.049	6.6793e-47	0.106	Up	CD30neg_tuT	Adjust P-val<0.01
UBE2A	2.95109e-16	0.308634	0.357	0.264	7.60378e-12	0.093	Up	CD30neg_tuT	Adjust P-val<0.01
GNB2	1.2772e-15	0.308045	0.661	0.647	3.29084e-11	0.014	Up	CD30neg_tuT	Adjust P-val<0.01
MVP	9.2187e-11	0.307601	0.344	0.277	2.37529e-06	0.067	Up	CD30neg_tuT	Adjust P-val<0.01
SH3BGRL3	3.32e-10	0.306111	0.859	0.883	8.55e-06	-0.024	Up	CD4T_KLF2	Adjust P-val<0.01
CDK2AP2	7.55248e-12	0.305803	0.396	0.322	1.94597e-07	0.074	Up	CD30neg_tuT	Adjust P-val<0.01
PRELID1	1.76953e-13	0.305723	0.525	0.481	4.55936e-09	0.044	Up	CD30neg_tuT	Adjust P-val<0.01
HSP90B1	3.46728e-15	0.305144	0.536	0.459	8.93378e-11	0.077	Up	CD30neg_tuT	Adjust P-val<0.01
HNRNPA2B1	2.20635e-31	0.304755	0.865	0.845	5.68489e-27	0.02	Up	CD30neg_tuT	Adjust P-val<0.01
XAF1	9.43593e-07	0.304735	0.16	0.116	0.0243126	0.044	Up	CD30neg_tuT	Adjust P-val≥0.01
CARD19	1.67637e-28	0.304515	0.18	0.084	4.31933e-24	0.096	Up	CD30neg_tuT	Adjust P-val<0.01
TMEM160	2.40342e-10	0.304388	0.411	0.354	6.19266e-06	0.057	Up	CD30neg_tuT	Adjust P-val<0.01
RNF125	2.10902e-07	0.304014	0.268	0.214	0.0054341	0.054	Up	CD30neg_tuT	Adjust P-val<0.01
PLEKHO1	5.38032e-16	0.303917	0.212	0.131	1.38629e-11	0.081	Up	CD30neg_tuT	Adjust P-val<0.01
SRP14	1.52556e-14	0.302962	0.696	0.703	3.93076e-10	-0.007	Up	CD30neg_tuT	Adjust P-val<0.01
FANK1	2.1451e-199	0.30251	0.108	0.004	5.52706e-195	0.104	Up	CD30neg_tuT	Adjust P-val<0.01
PKM	3.53419e-17	0.302254	0.714	0.701	9.10619e-13	0.013	Up	CD30neg_tuT	Adjust P-val<0.01
C20orf204	4.22243e-13	0.300783	0.219	0.144	1.08795e-08	0.075	Up	CD30neg_tuT	Adjust P-val<0.01
PICALM	1.20887e-10	0.300519	0.384	0.315	3.11476e-06	0.069	Up	CD30neg_tuT	Adjust P-val<0.01
RTN4	6.02186e-11	0.300215	0.442	0.373	1.55159e-06	0.069	Up	CD30neg_tuT	Adjust P-val<0.01
SSBP2	1.34467e-08	0.299965	0.301	0.234	0.000346468	0.067	Up	CD30neg_tuT	Adjust P-val<0.01
RNF144A	6.48311e-64	0.299553	0.122	0.027	1.67044e-59	0.095	Up	CD30neg_tuT	Adjust P-val<0.01
TBCB	6.00385e-10	0.298675	0.464	0.418	1.54695e-05	0.046	Up	CD30neg_tuT	Adjust P-val<0.01
KRTCAP2	1.2413e-12	0.298102	0.617	0.582	3.19834e-08	0.035	Up	CD30neg_tuT	Adjust P-val<0.01
DNAJC15	1.7842e-15	0.298094	0.383	0.29	4.59716e-11	0.093	Up	CD30neg_tuT	Adjust P-val<0.01
ADGRG1	2.67026e-66	0.297279	0.131	0.03	6.8802e-62	0.101	Up	CD30neg_tuT	Adjust P-val<0.01
CYB5A	9.70404e-16	0.296726	0.278	0.189	2.50034e-11	0.089	Up	CD30neg_tuT	Adjust P-val<0.01
PTTG1	1.58715e-11	0.296525	0.402	0.329	4.08946e-07	0.073	Up	CD30neg_tuT	Adjust P-val<0.01
ZNF532	3.71975e-25	0.296197	0.151	0.001	9.58432e-21	0.15	Up	CD30pos_tuT	Adjust P-val<0.01
LINC02195	5.1279e-11	0.296045	0.11	0.008	1.32125e-06	0.102	Up	CD30pos_tuT	Adjust P-val<0.01
ITGAE	8.6123e-15	0.294962	0.252	0.171	2.21904e-10	0.081	Up	CD30neg_tuT	Adjust P-val<0.01
MZT2B	1.12768e-08	0.294697	0.719	0.74	0.000290558	-0.021	Up	CD30neg_tuT	Adjust P-val<0.01
TACC1	3.32838e-15	0.294187	0.368	0.274	8.5759e-11	0.094	Up	CD30neg_tuT	Adjust P-val<0.01
FAM110B	3.22068e-07	0.293915	0.11	0.015	0.00829842	0.095	Up	CD30pos_tuT	Adjust P-val<0.01
KAT2B	1.27749e-09	0.293133	0.163	0.107	3.29159e-05	0.056	Up	CD30neg_tuT	Adjust P-val<0.01
STK10	5.8042e-13	0.292189	0.44	0.355	1.49551e-08	0.085	Up	CD30neg_tuT	Adjust P-val<0.01
CRELD2	1.41704e-21	0.290989	0.251	0.151	3.65116e-17	0.1	Up	CD30neg_tuT	Adjust P-val<0.01
MCM7	4.92767e-14	0.29075	0.224	0.146	1.26966e-09	0.078	Up	CD30neg_tuT	Adjust P-val<0.01
TCP1	9.03186e-08	0.290645	0.362	0.313	0.00232715	0.049	Up	CD30neg_tuT	Adjust P-val<0.01
PIK3R5	1.65174e-27	0.290632	0.26	0.142	4.25586e-23	0.118	Up	CD30neg_tuT	Adjust P-val<0.01
MALAT1	3.05e-12	0.289968	0.999	1	7.87e-08	-0.001	Up	CD4T_KLF2	Adjust P-val<0.01
SDF2L1	6.3943e-18	0.289492	0.281	0.184	1.64755e-13	0.097	Up	CD30neg_tuT	Adjust P-val<0.01
TYMP	1.56406e-10	0.288729	0.263	0.197	4.02995e-06	0.066	Up	CD30neg_tuT	Adjust P-val<0.01
SQLE	6.17679e-13	0.288126	0.24	0.165	1.59151e-08	0.075	Up	CD30neg_tuT	Adjust P-val<0.01
PGK1	6.73968e-12	0.287731	0.659	0.667	1.73655e-07	-0.008	Up	CD30neg_tuT	Adjust P-val<0.01
PPP1CA	8.11795e-10	0.287707	0.588	0.584	2.09167e-05	0.004	Up	CD30neg_tuT	Adjust P-val<0.01
FSCN1	2.95757e-15	0.287524	0.276	0.186	7.62046e-11	0.09	Up	CD30neg_tuT	Adjust P-val<0.01
RPS6KA3	9.14974e-09	0.287367	0.505	0.457	0.000235752	0.048	Up	CD30neg_tuT	Adjust P-val<0.01
PSMB3	4.11776e-10	0.286946	0.566	0.552	1.06098e-05	0.014	Up	CD30neg_tuT	Adjust P-val<0.01
PHTF2	7.18196e-07	0.285636	0.389	0.331	0.018505	0.058	Up	CD30neg_tuT	Adjust P-val≥0.01
HDGF	1.90176e-13	0.285552	0.322	0.24	4.90006e-09	0.082	Up	CD30neg_tuT	Adjust P-val<0.01
CDKN2D	1.50899e-07	0.285053	0.291	0.237	0.00388807	0.054	Up	CD30neg_tuT	Adjust P-val<0.01
HADHA	5.47362e-09	0.284732	0.414	0.358	0.000141033	0.056	Up	CD30neg_tuT	Adjust P-val<0.01
MYO1G	1.66833e-09	0.283918	0.532	0.492	4.29862e-05	0.04	Up	CD30neg_tuT	Adjust P-val<0.01
INTS6	9.97379e-09	0.283859	0.226	0.165	0.000256985	0.061	Up	CD30neg_tuT	Adjust P-val<0.01
TRIM22	4.32871e-11	0.283655	0.197	0.13	1.11534e-06	0.067	Up	CD30neg_tuT	Adjust P-val<0.01
PLOD3	1.48208e-16	0.283266	0.239	0.153	3.81874e-12	0.086	Up	CD30neg_tuT	Adjust P-val<0.01
RAB11A	7.79314e-13	0.282877	0.622	0.592	2.00798e-08	0.03	Up	CD30neg_tuT	Adjust P-val<0.01
SAT1	1.04778e-10	0.28133	0.586	0.519	2.6997e-06	0.067	Up	CD30neg_tuT	Adjust P-val<0.01
GNG2	4.79669e-09	0.281313	0.697	0.683	0.000123592	0.014	Up	CD30neg_tuT	Adjust P-val<0.01
CD82	1.62599e-10	0.280938	0.61	0.577	4.18951e-06	0.033	Up	CD30neg_tuT	Adjust P-val<0.01
PARP8	7.64644e-09	0.280822	0.348	0.277	0.000197018	0.071	Up	CD30neg_tuT	Adjust P-val<0.01
DSTN	5.91602e-18	0.278623	0.2	0.116	1.52432e-13	0.084	Up	CD30neg_tuT	Adjust P-val<0.01
UBC	1.91203e-11	0.278541	0.924	0.925	4.92653e-07	-0.001	Up	CD30neg_tuT	Adjust P-val<0.01
DNAJA1	5.74018e-11	0.27849	0.671	0.656	1.47901e-06	0.015	Up	CD30neg_tuT	Adjust P-val<0.01
PTMA	3.40209e-08	0.278224	0.942	0.951	0.000876583	-0.009	Up	CD8T_GZMK	Adjust P-val<0.01
RRBP1	6.32273e-17	0.278099	0.145	0.077	1.62911e-12	0.068	Up	CD30neg_tuT	Adjust P-val<0.01
MSX1	2.12404e-31	0.277751	0.114	0.04	5.47279e-27	0.074	Up	CD30neg_tuT	Adjust P-val<0.01
TPI1	1.80573e-09	0.277647	0.727	0.741	4.65264e-05	-0.014	Up	CD30neg_tuT	Adjust P-val<0.01
HLA-A	7.53223e-18	0.27734	0.922	0.951	1.94075e-13	-0.029	Up	CD30neg_tuT	Adjust P-val<0.01
PDIA3	9.29611e-13	0.277317	0.554	0.494	2.39523e-08	0.06	Up	CD30neg_tuT	Adjust P-val<0.01
CENPP	2.66885e-18	0.276706	0.135	0.067	6.87656e-14	0.068	Up	CD30neg_tuT	Adjust P-val<0.01
PKMYT1	8.69502e-42	0.276411	0.114	0.033	2.24036e-37	0.081	Up	CD30neg_tuT	Adjust P-val<0.01
MBNL2	9.67138e-07	0.276275	0.266	0.211	0.0249193	0.055	Up	CD30neg_tuT	Adjust P-val≥0.01
CAPZB	3.55503e-14	0.275687	0.636	0.606	9.15989e-10	0.03	Up	CD30neg_tuT	Adjust P-val<0.01
DDX21	4.89871e-07	0.275469	0.411	0.366	0.012622	0.045	Up	CD30neg_tuT	Adjust P-val≥0.01
LINC02762	4.30045e-72	0.274906	0.101	0.017	1.10805e-67	0.084	Up	CD30neg_tuT	Adjust P-val<0.01
DDB2	2.09069e-15	0.274715	0.249	0.164	5.38686e-11	0.085	Up	CD30neg_tuT	Adjust P-val<0.01
STOM	1.82215e-25	0.274202	0.107	0.041	4.69496e-21	0.066	Up	CD30neg_tuT	Adjust P-val<0.01
EZH2	1.34109e-06	0.274037	0.319	0.267	0.0345546	0.052	Up	CD30neg_tuT	Adjust P-val≥0.01
SELENOW	5.01927e-07	0.274031	0.474	0.446	0.0129327	0.028	Up	CD30neg_tuT	Adjust P-val≥0.01
ETHE1	9.68534e-12	0.273731	0.288	0.215	2.49552e-07	0.073	Up	CD30neg_tuT	Adjust P-val<0.01
PSMD8	2.53613e-10	0.273586	0.501	0.464	6.53459e-06	0.037	Up	CD30neg_tuT	Adjust P-val<0.01
NSD2	4.71945e-08	0.272803	0.314	0.256	0.00121601	0.058	Up	CD30neg_tuT	Adjust P-val<0.01
PHF19	5.55221e-14	0.27277	0.394	0.306	1.43058e-09	0.088	Up	CD30neg_tuT	Adjust P-val<0.01
KATNAL1	1.09959e-19	0.271778	0.135	0.066	2.83321e-15	0.069	Up	CD30neg_tuT	Adjust P-val<0.01
PPIB	5.3853e-11	0.270075	0.685	0.695	1.38758e-06	-0.01	Up	CD30neg_tuT	Adjust P-val<0.01
IL10RA	4.50403e-07	0.269962	0.139	0.096	0.0116051	0.043	Up	CD30neg_tuT	Adjust P-val≥0.01
TMEM109	9.83935e-19	0.268885	0.251	0.158	2.53521e-14	0.093	Up	CD30neg_tuT	Adjust P-val<0.01
CALM1	4.81e-08	0.267975	0.871	0.92	0.00123986	-0.049	Up	CD4T_KLF2	Adjust P-val<0.01
RAB6A	3.86989e-08	0.267858	0.328	0.263	0.000997117	0.065	Up	CD30neg_tuT	Adjust P-val<0.01
FDPS	5.34116e-13	0.267575	0.307	0.229	1.3762e-08	0.078	Up	CD30neg_tuT	Adjust P-val<0.01
YWHAB	4.5455e-13	0.267187	0.672	0.652	1.17119e-08	0.02	Up	CD30neg_tuT	Adjust P-val<0.01
BATF3	1.30744e-17	0.266388	0.151	0.081	3.36874e-13	0.07	Up	CD30neg_tuT	Adjust P-val<0.01
CEP55	8.21234e-76	0.266186	0.126	0.025	2.11599e-71	0.101	Up	CD30neg_tuT	Adjust P-val<0.01
MPC1	2.71677e-08	0.265965	0.198	0.143	0.000700002	0.055	Up	CD30neg_tuT	Adjust P-val<0.01
SPPL2A	3.14887e-08	0.265684	0.278	0.221	0.000811337	0.057	Up	CD30neg_tuT	Adjust P-val<0.01
FKBP4	1.67536e-13	0.265474	0.17	0.105	4.31674e-09	0.065	Up	CD30neg_tuT	Adjust P-val<0.01
OSTF1	7.83873e-16	0.265093	0.294	0.202	2.01973e-11	0.092	Up	CD30neg_tuT	Adjust P-val<0.01
BUB3	2.42201e-09	0.263109	0.356	0.296	6.24055e-05	0.06	Up	CD30neg_tuT	Adjust P-val<0.01
SRSF11	3.36218e-07	0.262732	0.574	0.545	0.008663	0.029	Up	CD30neg_tuT	Adjust P-val<0.01
RAN	1.61215e-11	0.262451	0.663	0.666	4.15385e-07	-0.003	Up	CD30neg_tuT	Adjust P-val<0.01
SDHA	5.27122e-09	0.262165	0.323	0.257	0.000135818	0.066	Up	CD30neg_tuT	Adjust P-val<0.01
MAP4	1.26548e-10	0.261913	0.474	0.413	3.26064e-06	0.061	Up	CD30neg_tuT	Adjust P-val<0.01
HNRNPA3	7.81698e-13	0.260623	0.563	0.506	2.01412e-08	0.057	Up	CD30neg_tuT	Adjust P-val<0.01
MIF	1.19409e-13	0.26061	0.844	0.846	3.07669e-09	-0.002	Up	CD30neg_tuT	Adjust P-val<0.01
CIAO2B	4.16089e-07	0.260422	0.399	0.351	0.0107209	0.048	Up	CD30neg_tuT	Adjust P-val≥0.01
GNAI3	1.34194e-12	0.259626	0.33	0.247	3.45763e-08	0.083	Up	CD30neg_tuT	Adjust P-val<0.01
BAG1	2.45342e-12	0.258035	0.302	0.225	6.32148e-08	0.077	Up	CD30neg_tuT	Adjust P-val<0.01
PRC1	1.20016e-44	0.256069	0.119	0.034	3.09234e-40	0.085	Up	CD30neg_tuT	Adjust P-val<0.01
CSRP1	7.66445e-14	0.255951	0.181	0.11	1.97482e-09	0.071	Up	CD30neg_tuT	Adjust P-val<0.01
GRASP	9.55772e-07	0.255029	0.113	0.075	0.0246264	0.038	Up	CD30neg_tuT	Adjust P-val≥0.01
ACTR3	6.76466e-12	0.253795	0.579	0.545	1.74298e-07	0.034	Up	CD30neg_tuT	Adjust P-val<0.01
DUSP1	9.48e-07	0.253245	0.841	0.863	0.0244133	-0.022	Up	CD4T_KLF2	Adjust P-val≥0.01
CAMK2G	1.26075e-13	0.252992	0.197	0.123	3.24844e-09	0.074	Up	CD30neg_tuT	Adjust P-val<0.01
PALM2-AKAP2	2.94759e-09	0.252942	0.38	0.312	7.59475e-05	0.068	Up	CD30neg_tuT	Adjust P-val<0.01
PTPN14	3.83142e-08	0.252899	0.129	0.082	0.000987204	0.047	Up	CD30neg_tuT	Adjust P-val<0.01
ANXA11	2.45073e-09	0.252843	0.55	0.529	6.31455e-05	0.021	Up	CD30neg_tuT	Adjust P-val<0.01
TK1	3.2468e-22	0.252411	0.13	0.058	8.3657e-18	0.072	Up	CD30neg_tuT	Adjust P-val<0.01
ILK	1.9787e-08	0.251914	0.345	0.287	0.000509831	0.058	Up	CD30neg_tuT	Adjust P-val<0.01
MCM3	6.52574e-09	0.251746	0.234	0.173	0.000168142	0.061	Up	CD30neg_tuT	Adjust P-val<0.01
ANKRD28	1.15216e-07	0.251063	0.415	0.35	0.00296865	0.065	Up	CD30neg_tuT	Adjust P-val<0.01
SERPINH1	2.48755e-14	0.2507	0.106	0.053	6.40943e-10	0.053	Up	CD30neg_tuT	Adjust P-val<0.01
MYO1F	1.05621e-18	0.250515	0.124	0.059	2.72143e-14	0.065	Up	CD30neg_tuT	Adjust P-val<0.01
NDUFS3	3.39261e-08	0.250332	0.325	0.269	0.00087414	0.056	Up	CD30neg_tuT	Adjust P-val<0.01
TRNAU1AP	1.47336e-08	0.250132	0.184	0.13	0.000379627	0.054	Up	CD30neg_tuT	Adjust P-val<0.01
MYCBP2	9.99766e-10	0.249899	0.656	0.63	2.576e-05	0.026	Nonsence	CD30neg_tuT	Adjust P-val<0.01
AC020916.1	1.57788e-06	0.249688	0.255	0.2	0.0406556	0.055	Nonsence	CD30neg_tuT	Adjust P-val≥0.01
PTGES3	2.03931e-10	0.249539	0.611	0.572	5.25449e-06	0.039	Nonsence	CD30neg_tuT	Adjust P-val<0.01
OGDH	7.95995e-11	0.24935	0.456	0.387	2.05096e-06	0.069	Nonsence	CD30neg_tuT	Adjust P-val<0.01
RETREG1	2.68435e-15	0.24894	0.368	0.265	6.91649e-11	0.103	Nonsence	CD30neg_tuT	Adjust P-val<0.01
NINJ1	3.0324e-08	0.247947	0.264	0.205	0.000781328	0.059	Nonsence	CD30neg_tuT	Adjust P-val<0.01
RSRP1	5.05225e-09	0.246589	0.589	0.541	0.000130176	0.048	Nonsence	CD30neg_tuT	Adjust P-val<0.01
HEBP2	1.44908e-10	0.246241	0.227	0.16	3.73369e-06	0.067	Nonsence	CD30neg_tuT	Adjust P-val<0.01
KPNA1	1.68229e-06	0.246189	0.204	0.156	0.0433459	0.048	Nonsence	CD30neg_tuT	Adjust P-val≥0.01
ANKLE2	1.59321e-07	0.24449	0.249	0.194	0.00410508	0.055	Nonsence	CD30neg_tuT	Adjust P-val<0.01
COX6B1	1.82338e-08	0.243676	0.654	0.656	0.000469812	-0.002	Nonsence	CD30neg_tuT	Adjust P-val<0.01
CSNK2B	3.07083e-11	0.243382	0.545	0.514	7.9123e-07	0.031	Nonsence	CD30neg_tuT	Adjust P-val<0.01
UFD1	2.748e-09	0.24332	0.317	0.249	7.08049e-05	0.068	Nonsence	CD30neg_tuT	Adjust P-val<0.01
MELK	4.53748e-63	0.243047	0.107	0.022	1.16913e-58	0.085	Nonsence	CD30neg_tuT	Adjust P-val<0.01
UBE2L3	2.33609e-09	0.242868	0.421	0.363	6.01916e-05	0.058	Nonsence	CD30neg_tuT	Adjust P-val<0.01
EED	1.27254e-15	0.24278	0.174	0.101	3.27883e-11	0.073	Nonsence	CD30neg_tuT	Adjust P-val<0.01
PMF1	1.7028e-09	0.241785	0.251	0.187	4.38744e-05	0.064	Nonsence	CD30neg_tuT	Adjust P-val<0.01
CAPNS1	1.38179e-06	0.241467	0.459	0.429	0.0356031	0.03	Nonsence	CD30neg_tuT	Adjust P-val≥0.01
MYL12B	2.65971e-13	0.241347	0.709	0.709	6.853e-09	0	Nonsence	CD30neg_tuT	Adjust P-val<0.01
RGS14	1.15926e-11	0.241321	0.31	0.232	2.98696e-07	0.078	Nonsence	CD30neg_tuT	Adjust P-val<0.01
RECQL	4.97673e-12	0.240846	0.316	0.237	1.2823e-07	0.079	Nonsence	CD30neg_tuT	Adjust P-val<0.01
VCP	7.92736e-07	0.24075	0.523	0.497	0.0204256	0.026	Nonsence	CD30neg_tuT	Adjust P-val≥0.01
DYNC1LI1	8.714e-07	0.240698	0.204	0.154	0.0224525	0.05	Nonsence	CD30neg_tuT	Adjust P-val≥0.01
EEPD1	2.73589e-07	0.240639	0.328	0.268	0.0070493	0.06	Nonsence	CD30neg_tuT	Adjust P-val<0.01
HELLS	1.43669e-19	0.240485	0.159	0.083	3.70178e-15	0.076	Nonsence	CD30neg_tuT	Adjust P-val<0.01
COX8A	3.88621e-08	0.240461	0.683	0.694	0.00100132	-0.011	Nonsence	CD30neg_tuT	Adjust P-val<0.01
COMMD7	5.64574e-07	0.240231	0.272	0.221	0.0145468	0.051	Nonsence	CD30neg_tuT	Adjust P-val≥0.01
C20orf194	9.07301e-07	0.239824	0.139	0.097	0.0233775	0.042	Nonsence	CD30neg_tuT	Adjust P-val≥0.01
WDFY2	1.41789e-15	0.239814	0.124	0.064	3.65333e-11	0.06	Nonsence	CD30neg_tuT	Adjust P-val<0.01
HRAS	3.61093e-17	0.239549	0.222	0.134	9.30392e-13	0.088	Nonsence	CD30neg_tuT	Adjust P-val<0.01
KLF13	2.89316e-08	0.239395	0.326	0.261	0.000745452	0.065	Nonsence	CD30neg_tuT	Adjust P-val<0.01
MCM4	2.57871e-30	0.238914	0.169	0.075	6.64432e-26	0.094	Nonsence	CD30neg_tuT	Adjust P-val<0.01
COPE	4.63454e-12	0.238412	0.522	0.461	1.19414e-07	0.061	Nonsence	CD30neg_tuT	Adjust P-val<0.01
ATAD2	2.27152e-11	0.237773	0.178	0.114	5.85279e-07	0.064	Nonsence	CD30neg_tuT	Adjust P-val<0.01
HIGD2A	1.49144e-06	0.236943	0.596	0.599	0.0384284	-0.003	Nonsence	CD30neg_tuT	Adjust P-val≥0.01
MOSPD3	2.68368e-07	0.236781	0.209	0.158	0.00691478	0.051	Nonsence	CD30neg_tuT	Adjust P-val<0.01
ADAM8	4.50788e-18	0.236541	0.254	0.156	1.1615e-13	0.098	Nonsence	CD30neg_tuT	Adjust P-val<0.01
KIF22	1.78883e-06	0.235696	0.213	0.167	0.0460909	0.046	Nonsence	CD30neg_tuT	Adjust P-val≥0.01
VKORC1	3.66627e-09	0.234968	0.27	0.209	9.4465e-05	0.061	Nonsence	CD30neg_tuT	Adjust P-val<0.01
PTMA	3.35e-10	0.234934	0.978	0.996	8.64e-06	-0.018	Nonsence	CD4T_KLF2	Adjust P-val<0.01
ODF3B	2.34187e-09	0.234835	0.159	0.106	6.03407e-05	0.053	Nonsence	CD30neg_tuT	Adjust P-val<0.01
HLA-E	8.37516e-13	0.234587	0.85	0.837	2.15794e-08	0.013	Nonsence	CD30neg_tuT	Adjust P-val<0.01
HIPK1	2.11087e-09	0.234504	0.264	0.2	5.43887e-05	0.064	Nonsence	CD30neg_tuT	Adjust P-val<0.01
LINC01004	1.78095e-06	0.233712	0.115	0.077	0.045888	0.038	Nonsence	CD30neg_tuT	Adjust P-val≥0.01
RTN3	4.62373e-13	0.232527	0.254	0.176	1.19135e-08	0.078	Nonsence	CD30neg_tuT	Adjust P-val<0.01
FAM102B	2.2711e-07	0.2313	0.339	0.279	0.00585171	0.06	Nonsence	CD30neg_tuT	Adjust P-val<0.01
TTF2	4.02879e-13	0.231251	0.155	0.091	1.03806e-08	0.064	Nonsence	CD30neg_tuT	Adjust P-val<0.01
SLC25A3	5.74146e-09	0.230643	0.689	0.695	0.000147934	-0.006	Nonsence	CD30neg_tuT	Adjust P-val<0.01
SLCO3A1	4.18094e-07	0.230586	0.186	0.134	0.0107726	0.052	Nonsence	CD30neg_tuT	Adjust P-val≥0.01
DDIT4	1.24993e-07	0.230553	0.624	0.576	0.00322057	0.048	Nonsence	CD30neg_tuT	Adjust P-val<0.01
CDK1	7.60242e-50	0.229631	0.117	0.031	1.95884e-45	0.086	Nonsence	CD30neg_tuT	Adjust P-val<0.01
NRM	1.33242e-28	0.229587	0.131	0.053	3.43312e-24	0.078	Nonsence	CD30neg_tuT	Adjust P-val<0.01
SLC1A5	4.10424e-13	0.229092	0.214	0.137	1.0575e-08	0.077	Nonsence	CD30neg_tuT	Adjust P-val<0.01
ACAT2	2.24584e-13	0.228666	0.2	0.128	5.78664e-09	0.072	Nonsence	CD30neg_tuT	Adjust P-val<0.01
MED10	1.35727e-08	0.22862	0.474	0.421	0.000349714	0.053	Nonsence	CD30neg_tuT	Adjust P-val<0.01
TPX2	5.87156e-36	0.228528	0.137	0.049	1.51287e-31	0.088	Nonsence	CD30neg_tuT	Adjust P-val<0.01
JAK2	4.72411e-14	0.228389	0.174	0.104	1.21721e-09	0.07	Nonsence	CD30neg_tuT	Adjust P-val<0.01
PIM3	1.69131e-06	0.22782	0.588	0.545	0.0435782	0.043	Nonsence	CD30neg_tuT	Adjust P-val≥0.01
NFATC2IP	5.02108e-09	0.227359	0.29	0.224	0.000129373	0.066	Nonsence	CD30neg_tuT	Adjust P-val<0.01
ZWINT	9.76844e-41	0.226082	0.125	0.04	2.51694e-36	0.085	Nonsence	CD30neg_tuT	Adjust P-val<0.01
CHN2	7.33042e-13	0.226059	0.115	0.062	1.88876e-08	0.053	Nonsence	CD30neg_tuT	Adjust P-val<0.01
SGTB	1.79798e-19	0.225626	0.122	0.057	4.63267e-15	0.065	Nonsence	CD30neg_tuT	Adjust P-val<0.01
CAPN1	1.79944e-07	0.225531	0.285	0.229	0.00463643	0.056	Nonsence	CD30neg_tuT	Adjust P-val<0.01
ARPC4	1.57656e-06	0.225351	0.446	0.409	0.0406216	0.037	Nonsence	CD30neg_tuT	Adjust P-val≥0.01
ARL6IP5	3.76233e-07	0.22501	0.692	0.684	0.00969402	0.008	Nonsence	CD30neg_tuT	Adjust P-val<0.01
PLEKHF1	2.7029e-16	0.224669	0.133	0.069	6.96428e-12	0.064	Nonsence	CD30neg_tuT	Adjust P-val<0.01
ZDHHC12	5.5328e-07	0.224315	0.254	0.205	0.0142558	0.049	Nonsence	CD30neg_tuT	Adjust P-val≥0.01
PPP2R2B	1.52655e-13	0.224248	0.1	0.05	3.93331e-09	0.05	Nonsence	CD30neg_tuT	Adjust P-val<0.01
TMOD3	1.6637e-06	0.223498	0.349	0.292	0.042867	0.057	Nonsence	CD30neg_tuT	Adjust P-val≥0.01
TMEM106C	1.17629e-14	0.223105	0.165	0.097	3.03082e-10	0.068	Nonsence	CD30neg_tuT	Adjust P-val<0.01
ELMSAN1	9.23273e-08	0.223034	0.241	0.182	0.00237891	0.059	Nonsence	CD30neg_tuT	Adjust P-val<0.01
CPOX	3.47626e-18	0.222856	0.113	0.052	8.95692e-14	0.061	Nonsence	CD30neg_tuT	Adjust P-val<0.01
RPS27L	1.0734e-06	0.222713	0.407	0.359	0.0276572	0.048	Nonsence	CD30neg_tuT	Adjust P-val≥0.01
CTNNAL1	4.12442e-08	0.222306	0.165	0.113	0.0010627	0.052	Nonsence	CD30neg_tuT	Adjust P-val<0.01
KLHDC4	1.41031e-12	0.222002	0.189	0.121	3.6338e-08	0.068	Nonsence	CD30neg_tuT	Adjust P-val<0.01
PSMC3	3.33902e-10	0.221814	0.319	0.251	8.60331e-06	0.068	Nonsence	CD30neg_tuT	Adjust P-val<0.01
CANX	6.42089e-09	0.221781	0.497	0.459	0.000165441	0.038	Nonsence	CD30neg_tuT	Adjust P-val<0.01
STX12	4.22905e-07	0.221632	0.183	0.134	0.0108966	0.049	Nonsence	CD30neg_tuT	Adjust P-val≥0.01
RFX3-AS1	6.39084e-11	0.221493	0.142	0.086	1.64666e-06	0.056	Nonsence	CD30neg_tuT	Adjust P-val<0.01
RDX	1.79966e-14	0.220674	0.251	0.167	4.63701e-10	0.084	Nonsence	CD30neg_tuT	Adjust P-val<0.01
PUM3	5.42949e-10	0.21976	0.19	0.13	1.39896e-05	0.06	Nonsence	CD30neg_tuT	Adjust P-val<0.01
PSMB7	5.8865e-10	0.219628	0.385	0.317	1.51672e-05	0.068	Nonsence	CD30neg_tuT	Adjust P-val<0.01
FAM102A	6.22541e-07	0.219452	0.336	0.275	0.0160404	0.061	Nonsence	CD30neg_tuT	Adjust P-val≥0.01
CENPE	2.22717e-16	0.219177	0.141	0.075	5.73854e-12	0.066	Nonsence	CD30neg_tuT	Adjust P-val<0.01
ALDOA	1.29074e-08	0.218316	0.69	0.701	0.000332571	-0.011	Nonsence	CD30neg_tuT	Adjust P-val<0.01
ADGRG5	8.40937e-45	0.21766	0.12	0.035	2.16676e-40	0.085	Nonsence	CD30neg_tuT	Adjust P-val<0.01
UNC45A	4.61733e-14	0.217409	0.178	0.107	1.1897e-09	0.071	Nonsence	CD30neg_tuT	Adjust P-val<0.01
ARL6IP6	7.41077e-08	0.216034	0.267	0.207	0.00190946	0.06	Nonsence	CD30neg_tuT	Adjust P-val<0.01
CHCHD2	1.41835e-11	0.2159	0.797	0.828	3.65453e-07	-0.031	Nonsence	CD30neg_tuT	Adjust P-val<0.01
DIAPH3	6.81073e-37	0.215791	0.108	0.033	1.75485e-32	0.075	Nonsence	CD30neg_tuT	Adjust P-val<0.01
ACOT7	1.00655e-13	0.215427	0.287	0.202	2.59348e-09	0.085	Nonsence	CD30neg_tuT	Adjust P-val<0.01
TCF3	1.49811e-11	0.215172	0.181	0.118	3.86002e-07	0.063	Nonsence	CD30neg_tuT	Adjust P-val<0.01
HMSD	5.7115e-12	0.215123	0.108	0.059	1.47163e-07	0.049	Nonsence	CD30neg_tuT	Adjust P-val<0.01
CAMK1	8.6505e-12	0.215099	0.143	0.086	2.22889e-07	0.057	Nonsence	CD30neg_tuT	Adjust P-val<0.01
EXOC3	1.47112e-06	0.214906	0.218	0.169	0.037905	0.049	Nonsence	CD30neg_tuT	Adjust P-val≥0.01
PDLIM2	1.23132e-13	0.214481	0.226	0.147	3.17263e-09	0.079	Nonsence	CD30neg_tuT	Adjust P-val<0.01
KNL1	4.49827e-45	0.214425	0.123	0.036	1.15903e-40	0.087	Nonsence	CD30neg_tuT	Adjust P-val<0.01
FOSL2	1.06945e-06	0.214337	0.142	0.099	0.0275556	0.043	Nonsence	CD30neg_tuT	Adjust P-val≥0.01
KIF3B	6.77227e-12	0.213791	0.279	0.201	1.74494e-07	0.078	Nonsence	CD30neg_tuT	Adjust P-val<0.01
TALDO1	2.23031e-07	0.212942	0.334	0.282	0.00574663	0.052	Nonsence	CD30neg_tuT	Adjust P-val<0.01
STOML2	1.05689e-10	0.212941	0.295	0.226	2.72318e-06	0.069	Nonsence	CD30neg_tuT	Adjust P-val<0.01
HIRIP3	1.68308e-20	0.212912	0.155	0.078	4.33661e-16	0.077	Nonsence	CD30neg_tuT	Adjust P-val<0.01
TAP2	1.12803e-06	0.212835	0.285	0.229	0.0290649	0.056	Nonsence	CD30neg_tuT	Adjust P-val≥0.01
HINT2	5.88401e-08	0.212658	0.236	0.181	0.00151607	0.055	Nonsence	CD30neg_tuT	Adjust P-val<0.01
YWHAQ	1.84631e-06	0.21191	0.554	0.544	0.0475721	0.01	Nonsence	CD30neg_tuT	Adjust P-val≥0.01
NUDT8	1.10366e-17	0.211832	0.127	0.063	2.84369e-13	0.064	Nonsence	CD30neg_tuT	Adjust P-val<0.01
NBEAL2	1.26679e-09	0.211446	0.194	0.133	3.264e-05	0.061	Nonsence	CD30neg_tuT	Adjust P-val<0.01
TIMM17A	1.01124e-06	0.210884	0.278	0.225	0.0260555	0.053	Nonsence	CD30neg_tuT	Adjust P-val≥0.01
COL18A1	4.0626e-19	0.21081	0.12	0.056	1.04677e-14	0.064	Nonsence	CD30neg_tuT	Adjust P-val<0.01
SUMO3	1.64428e-06	0.210748	0.371	0.321	0.0423666	0.05	Nonsence	CD30neg_tuT	Adjust P-val≥0.01
AC016831.7	7.40017e-11	0.210292	0.172	0.11	1.90673e-06	0.062	Nonsence	CD30neg_tuT	Adjust P-val<0.01
POMZP3	4.13449e-11	0.209804	0.157	0.098	1.06529e-06	0.059	Nonsence	CD30neg_tuT	Adjust P-val<0.01
MTPN	3.60823e-09	0.209277	0.498	0.442	9.29697e-05	0.056	Nonsence	CD30neg_tuT	Adjust P-val<0.01
GTSE1	8.37261e-49	0.207935	0.101	0.024	2.15729e-44	0.077	Nonsence	CD30neg_tuT	Adjust P-val<0.01
RGL4	2.88288e-10	0.207636	0.158	0.102	7.42804e-06	0.056	Nonsence	CD30neg_tuT	Adjust P-val<0.01
NTAN1	1.59248e-12	0.207077	0.203	0.132	4.10318e-08	0.071	Nonsence	CD30neg_tuT	Adjust P-val<0.01
ATP5PB	9.09158e-07	0.205129	0.5	0.473	0.0234254	0.027	Nonsence	CD30neg_tuT	Adjust P-val≥0.01
TRMT6	1.51863e-15	0.204965	0.174	0.101	3.9129e-11	0.073	Nonsence	CD30neg_tuT	Adjust P-val<0.01
SSH1	4.93918e-07	0.204946	0.17	0.123	0.0127263	0.047	Nonsence	CD30neg_tuT	Adjust P-val≥0.01
SAC3D1	2.73068e-29	0.204848	0.11	0.04	7.03588e-25	0.07	Nonsence	CD30neg_tuT	Adjust P-val<0.01
NAA50	1.79054e-08	0.203842	0.204	0.146	0.000461349	0.058	Nonsence	CD30neg_tuT	Adjust P-val<0.01
PSMD4	1.34392e-08	0.203239	0.34	0.276	0.000346274	0.064	Nonsence	CD30neg_tuT	Adjust P-val<0.01
PRDX4	6.45125e-09	0.202884	0.256	0.193	0.000166223	0.063	Nonsence	CD30neg_tuT	Adjust P-val<0.01
PSMA6	1.03135e-07	0.201508	0.47	0.427	0.00265737	0.043	Nonsence	CD30neg_tuT	Adjust P-val<0.01
P4HB	8.49666e-07	0.201155	0.463	0.43	0.0218925	0.033	Nonsence	CD30neg_tuT	Adjust P-val≥0.01
GDPD5	2.54023e-11	0.201014	0.133	0.078	6.54515e-07	0.055	Nonsence	CD30neg_tuT	Adjust P-val<0.01
CNN2	1.88201e-14	0.200988	0.282	0.19	4.8492e-10	0.092	Nonsence	CD30neg_tuT	Adjust P-val<0.01
SMC2	3.42111e-21	0.200184	0.149	0.073	8.81483e-17	0.076	Nonsence	CD30neg_tuT	Adjust P-val<0.01
DBNDD2	4.69031e-11	0.200042	0.141	0.086	1.2085e-06	0.055	Nonsence	CD30neg_tuT	Adjust P-val<0.01
IL9R	2.51549e-12	0.199637	0.236	0.16	6.48141e-08	0.076	Nonsence	CD30neg_tuT	Adjust P-val<0.01
ENO1	2.38879e-07	0.198731	0.641	0.648	0.00615496	-0.007	Nonsence	CD30neg_tuT	Adjust P-val<0.01
CMIP	1.09904e-07	0.198562	0.206	0.15	0.00283179	0.056	Nonsence	CD30neg_tuT	Adjust P-val<0.01
SIRT2	1.388e-08	0.198217	0.231	0.17	0.000357633	0.061	Nonsence	CD30neg_tuT	Adjust P-val<0.01
SF3B4	2.69887e-08	0.197588	0.326	0.264	0.000695392	0.062	Nonsence	CD30neg_tuT	Adjust P-val<0.01
SLC66A3	1.29995e-08	0.197559	0.22	0.159	0.000334945	0.061	Nonsence	CD30neg_tuT	Adjust P-val<0.01
SLC43A3	5.08746e-23	0.197417	0.135	0.061	1.31084e-18	0.074	Nonsence	CD30neg_tuT	Adjust P-val<0.01
UQCRC1	9.01552e-07	0.197029	0.332	0.281	0.0232294	0.051	Nonsence	CD30neg_tuT	Adjust P-val≥0.01
RALB	1.58286e-06	0.196583	0.134	0.093	0.0407838	0.041	Nonsence	CD30neg_tuT	Adjust P-val≥0.01
PHPT1	1.68219e-07	0.196009	0.33	0.266	0.00433432	0.064	Nonsence	CD30neg_tuT	Adjust P-val<0.01
FOSL1	1.35099e-07	0.195984	0.11	0.014	0.00348097	0.096	Nonsence	CD30pos_tuT	Adjust P-val<0.01
AKIRIN2	4.66154e-07	0.194874	0.352	0.295	0.0120109	0.057	Nonsence	CD30neg_tuT	Adjust P-val≥0.01
HLA-A	1.51e-10	0.194281	0.967	0.983	3.89e-06	-0.016	Nonsence	CD4T_KLF2	Adjust P-val<0.01
MEGF9	1.57837e-07	0.194249	0.119	0.077	0.00406684	0.042	Nonsence	CD30neg_tuT	Adjust P-val<0.01
MAP7D1	1.48308e-06	0.194153	0.26	0.207	0.0382131	0.053	Nonsence	CD30neg_tuT	Adjust P-val≥0.01
PCED1B-AS1	1.60161e-06	0.193955	0.194	0.143	0.0412671	0.051	Nonsence	CD30neg_tuT	Adjust P-val≥0.01
PRDM1	1.34091e-16	0.193247	0.101	0.046	3.45499e-12	0.055	Nonsence	CD30neg_tuT	Adjust P-val<0.01
DTYMK	1.55726e-23	0.192867	0.161	0.079	4.01243e-19	0.082	Nonsence	CD30neg_tuT	Adjust P-val<0.01
ECT2	7.71339e-43	0.19246	0.111	0.031	1.98743e-38	0.08	Nonsence	CD30neg_tuT	Adjust P-val<0.01
OTULINL	1.55488e-12	0.19234	0.14	0.081	4.00632e-08	0.059	Nonsence	CD30neg_tuT	Adjust P-val<0.01
SEPTIN10	3.61991e-14	0.191728	0.159	0.092	9.32707e-10	0.067	Nonsence	CD30neg_tuT	Adjust P-val<0.01
CDKN3	1.049e-25	0.191528	0.114	0.045	2.70286e-21	0.069	Nonsence	CD30neg_tuT	Adjust P-val<0.01
SEPTIN7	5.82834e-08	0.191503	0.681	0.669	0.00150173	0.012	Nonsence	CD30neg_tuT	Adjust P-val<0.01
ACTB	2.11e-07	0.191063	0.992	0.996	0.00544559	-0.004	Nonsence	CD4T_KLF2	Adjust P-val<0.01
ANXA4	6.16364e-08	0.190962	0.149	0.101	0.00158812	0.048	Nonsence	CD30neg_tuT	Adjust P-val<0.01
LINC00513	8.3561e-13	0.190347	0.144	0.083	2.15303e-08	0.061	Nonsence	CD30neg_tuT	Adjust P-val<0.01
RGS19	1.33532e-08	0.190312	0.198	0.14	0.000344058	0.058	Nonsence	CD30neg_tuT	Adjust P-val<0.01
CRNDE	3.43161e-07	0.189954	0.208	0.156	0.0088419	0.052	Nonsence	CD30neg_tuT	Adjust P-val<0.01
TUBG1	3.48259e-19	0.1893	0.165	0.087	8.97324e-15	0.078	Nonsence	CD30neg_tuT	Adjust P-val<0.01
ZDHHC11B	1.99533e-27	0.188875	0.109	0.04	5.14117e-23	0.069	Nonsence	CD30neg_tuT	Adjust P-val<0.01
ATL3	2.31868e-07	0.188829	0.217	0.163	0.00597432	0.054	Nonsence	CD30neg_tuT	Adjust P-val<0.01
CD99	6.58889e-11	0.187942	0.8	0.749	1.69769e-06	0.051	Nonsence	CD30neg_tuT	Adjust P-val<0.01
PAF1	1.11346e-06	0.187936	0.257	0.203	0.0286894	0.054	Nonsence	CD30neg_tuT	Adjust P-val≥0.01
SLC9A7	4.08622e-07	0.187773	0.125	0.084	0.0105285	0.041	Nonsence	CD30neg_tuT	Adjust P-val≥0.01
SQOR	9.14773e-08	0.187762	0.274	0.214	0.002357	0.06	Nonsence	CD30neg_tuT	Adjust P-val<0.01
CGAS	2.66321e-10	0.187724	0.164	0.106	6.86203e-06	0.058	Nonsence	CD30neg_tuT	Adjust P-val<0.01
RAB27B	2.90393e-10	0.187688	0.116	0.067	7.48226e-06	0.049	Nonsence	CD30neg_tuT	Adjust P-val<0.01
HIST1H2AJ	2.02589e-27	0.187555	0.112	0.042	5.2199e-23	0.07	Nonsence	CD30neg_tuT	Adjust P-val<0.01
MT1F	7.13624e-07	0.186652	0.196	0.146	0.0183872	0.05	Nonsence	CD30neg_tuT	Adjust P-val≥0.01
MTCH2	4.30781e-08	0.186347	0.279	0.219	0.00110995	0.06	Nonsence	CD30neg_tuT	Adjust P-val<0.01
BOLA3	1.35982e-07	0.185716	0.191	0.139	0.00350372	0.052	Nonsence	CD30neg_tuT	Adjust P-val<0.01
PRKCD	7.09874e-12	0.185488	0.146	0.088	1.82906e-07	0.058	Nonsence	CD30neg_tuT	Adjust P-val<0.01
EIF1	3.89e-07	0.185424	0.956	0.98	0.0100205	-0.024	Nonsence	CD4T_KLF2	Adjust P-val≥0.01
PKP4	9.15913e-16	0.18534	0.124	0.063	2.35994e-11	0.061	Nonsence	CD30neg_tuT	Adjust P-val<0.01
PSMD14	3.36506e-07	0.185071	0.278	0.217	0.00867042	0.061	Nonsence	CD30neg_tuT	Adjust P-val<0.01
CENPN	6.11371e-10	0.183814	0.147	0.093	1.57526e-05	0.054	Nonsence	CD30neg_tuT	Adjust P-val<0.01
SUGT1	9.9315e-08	0.183603	0.278	0.217	0.00255895	0.061	Nonsence	CD30neg_tuT	Adjust P-val<0.01
PSMB4	1.82682e-06	0.183501	0.372	0.321	0.0470699	0.051	Nonsence	CD30neg_tuT	Adjust P-val≥0.01
TUBB3	6.90057e-32	0.18336	0.108	0.036	1.778e-27	0.072	Nonsence	CD30neg_tuT	Adjust P-val<0.01
IER3	8.16239e-24	0.183277	0.113	0.045	2.10312e-19	0.068	Nonsence	CD30neg_tuT	Adjust P-val<0.01
SLC25A19	4.13494e-10	0.18312	0.118	0.07	1.06541e-05	0.048	Nonsence	CD30neg_tuT	Adjust P-val<0.01
CCT5	2.63826e-09	0.183008	0.405	0.337	6.79774e-05	0.068	Nonsence	CD30neg_tuT	Adjust P-val<0.01
RPS4Y2	1.69767e-07	0.182646	0.115	0.073	0.00437421	0.042	Nonsence	CD30neg_tuT	Adjust P-val<0.01
PTTG1IP	1.49489e-13	0.181658	0.174	0.105	3.85172e-09	0.069	Nonsence	CD30neg_tuT	Adjust P-val<0.01
LACTB	1.99498e-08	0.18099	0.149	0.098	0.000514028	0.051	Nonsence	CD30neg_tuT	Adjust P-val<0.01
CEP290	1.53158e-06	0.179947	0.122	0.082	0.0394627	0.04	Nonsence	CD30neg_tuT	Adjust P-val≥0.01
FURIN	2.49835e-10	0.179916	0.104	0.059	6.43726e-06	0.045	Nonsence	CD30neg_tuT	Adjust P-val<0.01
VSTM2L	5.25547e-23	0.179507	0.111	0.046	1.35412e-18	0.065	Nonsence	CD30neg_tuT	Adjust P-val<0.01
MYO1C	1.53973e-08	0.178683	0.164	0.111	0.000396726	0.053	Nonsence	CD30neg_tuT	Adjust P-val<0.01
TEDC1	8.20492e-11	0.178325	0.121	0.07	2.11408e-06	0.051	Nonsence	CD30neg_tuT	Adjust P-val<0.01
PDS5B	4.84328e-09	0.177441	0.225	0.162	0.000124792	0.063	Nonsence	CD30neg_tuT	Adjust P-val<0.01
KIF23	6.61894e-44	0.17671	0.107	0.029	1.70544e-39	0.078	Nonsence	CD30neg_tuT	Adjust P-val<0.01
SLCO4A1	4.58744e-27	0.176575	0.1	0.036	1.182e-22	0.064	Nonsence	CD30neg_tuT	Adjust P-val<0.01
EBP	2.30548e-07	0.17647	0.195	0.144	0.0059403	0.051	Nonsence	CD30neg_tuT	Adjust P-val<0.01
NDUFS6	1.0349e-06	0.176436	0.478	0.444	0.0266652	0.034	Nonsence	CD30neg_tuT	Adjust P-val≥0.01
ICAM1	1.17271e-16	0.17556	0.101	0.046	3.0216e-12	0.055	Nonsence	CD30neg_tuT	Adjust P-val<0.01
NPC2	1.82795e-06	0.175399	0.327	0.271	0.0470989	0.056	Nonsence	CD30neg_tuT	Adjust P-val≥0.01
RACGAP1	6.55992e-32	0.175244	0.125	0.046	1.69023e-27	0.079	Nonsence	CD30neg_tuT	Adjust P-val<0.01
UHRF1	1.48421e-37	0.173057	0.103	0.03	3.82421e-33	0.073	Nonsence	CD30neg_tuT	Adjust P-val<0.01
REXO2	1.07684e-06	0.173022	0.189	0.141	0.0277459	0.048	Nonsence	CD30neg_tuT	Adjust P-val≥0.01
CTSS	5.73859e-12	0.172993	0.192	0.124	1.4786e-07	0.068	Nonsence	CD30neg_tuT	Adjust P-val<0.01
YIPF5	2.92324e-12	0.172903	0.196	0.125	7.53202e-08	0.071	Nonsence	CD30neg_tuT	Adjust P-val<0.01
KIF13B	7.52961e-10	0.172139	0.156	0.1	1.94008e-05	0.056	Nonsence	CD30neg_tuT	Adjust P-val<0.01
HSD17B10	1.68625e-06	0.17198	0.277	0.225	0.043448	0.052	Nonsence	CD30neg_tuT	Adjust P-val≥0.01
SEPTIN8	3.44388e-08	0.171883	0.116	0.073	0.000887349	0.043	Nonsence	CD30neg_tuT	Adjust P-val<0.01
HDLBP	5.01303e-07	0.171361	0.245	0.189	0.0129166	0.056	Nonsence	CD30neg_tuT	Adjust P-val≥0.01
COL1A2	4.99231e-07	0.170355	0.11	0.015	0.0128632	0.095	Nonsence	CD30pos_tuT	Adjust P-val≥0.01
PCNA	7.62784e-07	0.170001	0.217	0.165	0.0196539	0.052	Nonsence	CD30neg_tuT	Adjust P-val≥0.01
PLGRKT	2.0813e-13	0.168648	0.198	0.125	5.36269e-09	0.073	Nonsence	CD30neg_tuT	Adjust P-val<0.01
AGTPBP1	1.41972e-07	0.167823	0.175	0.123	0.00365804	0.052	Nonsence	CD30neg_tuT	Adjust P-val<0.01
MFHAS1	7.29512e-22	0.167767	0.142	0.066	1.87966e-17	0.076	Nonsence	CD30neg_tuT	Adjust P-val<0.01
KIFC1	7.23072e-24	0.167663	0.114	0.046	1.86307e-19	0.068	Nonsence	CD30neg_tuT	Adjust P-val<0.01
LINC02245	1.12737e-11	0.166063	0.136	0.08	2.90479e-07	0.056	Nonsence	CD30neg_tuT	Adjust P-val<0.01
TFAP2A	1.00527e-07	0.165921	0.219	0.16	0.00259019	0.059	Nonsence	CD30neg_tuT	Adjust P-val<0.01
TRIP13	3.29638e-37	0.165699	0.108	0.033	8.49346e-33	0.075	Nonsence	CD30neg_tuT	Adjust P-val<0.01
SLC25A24	2.20141e-07	0.165129	0.232	0.175	0.00567214	0.057	Nonsence	CD30neg_tuT	Adjust P-val<0.01
FGFR2	5.92012e-09	0.162816	0.113	0.067	0.000152538	0.046	Nonsence	CD30neg_tuT	Adjust P-val<0.01
FP236383.3	2.73711e-27	0.162587	0.999	0.993	7.05243e-23	0.006	Nonsence	CD30neg_tuT	Adjust P-val<0.01
HIST1H2AG	9.47587e-19	0.162465	0.124	0.058	2.44155e-14	0.066	Nonsence	CD30neg_tuT	Adjust P-val<0.01
PTBP3	2.0048e-07	0.161107	0.414	0.346	0.00516556	0.068	Nonsence	CD30neg_tuT	Adjust P-val<0.01
CHEK1	3.11723e-13	0.160879	0.108	0.056	8.03186e-09	0.052	Nonsence	CD30neg_tuT	Adjust P-val<0.01
ADORA2A	3.80859e-14	0.160579	0.127	0.068	9.81321e-10	0.059	Nonsence	CD30neg_tuT	Adjust P-val<0.01
FAM98C	8.25781e-08	0.160314	0.147	0.099	0.00212771	0.048	Nonsence	CD30neg_tuT	Adjust P-val<0.01
HLA-DMB	2.53661e-22	0.159027	0.116	0.049	6.53582e-18	0.067	Nonsence	CD30neg_tuT	Adjust P-val<0.01
GTSF1	1.16633e-07	0.157017	0.297	0.237	0.00300516	0.06	Nonsence	CD30neg_tuT	Adjust P-val<0.01
USF1	1.29981e-12	0.156974	0.113	0.06	3.34909e-08	0.053	Nonsence	CD30neg_tuT	Adjust P-val<0.01
NOM1	1.13616e-07	0.156709	0.131	0.087	0.00292742	0.044	Nonsence	CD30neg_tuT	Adjust P-val<0.01
B4GALT1	5.70803e-09	0.155465	0.23	0.166	0.000147073	0.064	Nonsence	CD30neg_tuT	Adjust P-val<0.01
CCNB1	4.89451e-18	0.154955	0.11	0.05	1.26112e-13	0.06	Nonsence	CD30neg_tuT	Adjust P-val<0.01
PCYT1A	6.90578e-07	0.153519	0.148	0.103	0.0177934	0.045	Nonsence	CD30neg_tuT	Adjust P-val≥0.01
DUSP5	6.45383e-08	0.152935	0.316	0.244	0.00166289	0.072	Nonsence	CD30neg_tuT	Adjust P-val<0.01
SRSF7	1.54759e-06	0.152593	0.631	0.613	0.0398753	0.018	Nonsence	CD30neg_tuT	Adjust P-val≥0.01
ERCC6	7.16734e-10	0.152453	0.138	0.086	1.84674e-05	0.052	Nonsence	CD30neg_tuT	Adjust P-val<0.01
UBE2T	1.58928e-18	0.152186	0.119	0.056	4.09493e-14	0.063	Nonsence	CD30neg_tuT	Adjust P-val<0.01
IFI27L1	1.78947e-20	0.151344	0.136	0.065	4.61075e-16	0.071	Nonsence	CD30neg_tuT	Adjust P-val<0.01
KSR1	1.04872e-08	0.150358	0.151	0.098	0.000270213	0.053	Nonsence	CD30neg_tuT	Adjust P-val<0.01
PDGFA	6.91252e-18	0.149532	0.127	0.061	1.78108e-13	0.066	Nonsence	CD30neg_tuT	Adjust P-val<0.01
VANGL1	1.15807e-18	0.149271	0.111	0.05	2.98387e-14	0.061	Nonsence	CD30neg_tuT	Adjust P-val<0.01
AC011603.2	9.23621e-11	0.149126	0.151	0.094	2.3798e-06	0.057	Nonsence	CD30neg_tuT	Adjust P-val<0.01
CCDC88A	1.02114e-08	0.147262	0.116	0.071	0.000263107	0.045	Nonsence	CD30neg_tuT	Adjust P-val<0.01
NDC80	2.48754e-31	0.147148	0.108	0.037	6.40941e-27	0.071	Nonsence	CD30neg_tuT	Adjust P-val<0.01
ITPR3	6.67141e-08	0.14672	0.121	0.077	0.00171895	0.044	Nonsence	CD30neg_tuT	Adjust P-val<0.01
EXOSC8	5.52276e-08	0.1464	0.167	0.114	0.001423	0.053	Nonsence	CD30neg_tuT	Adjust P-val<0.01
POP7	1.86445e-07	0.146376	0.211	0.156	0.00480395	0.055	Nonsence	CD30neg_tuT	Adjust P-val<0.01
IL12RB1	1.37697e-07	0.145789	0.16	0.111	0.00354791	0.049	Nonsence	CD30neg_tuT	Adjust P-val<0.01
PSMG1	1.40856e-09	0.144722	0.146	0.092	3.62928e-05	0.054	Nonsence	CD30neg_tuT	Adjust P-val<0.01
GRHPR	1.21049e-06	0.144423	0.241	0.189	0.0311894	0.052	Nonsence	CD30neg_tuT	Adjust P-val≥0.01
KATNBL1	7.87556e-07	0.143946	0.179	0.13	0.0202922	0.049	Nonsence	CD30neg_tuT	Adjust P-val≥0.01
RIT1	1.02962e-06	0.143615	0.145	0.101	0.0265291	0.044	Nonsence	CD30neg_tuT	Adjust P-val≥0.01
KIF11	7.4248e-24	0.14216	0.103	0.039	1.91307e-19	0.064	Nonsence	CD30neg_tuT	Adjust P-val<0.01
CRYZ	5.34252e-10	0.142152	0.152	0.097	1.37655e-05	0.055	Nonsence	CD30neg_tuT	Adjust P-val<0.01
NCAPH2	7.15661e-09	0.141901	0.14	0.089	0.000184397	0.051	Nonsence	CD30neg_tuT	Adjust P-val<0.01
ANKRD9	3.75692e-12	0.141809	0.116	0.063	9.68007e-08	0.053	Nonsence	CD30neg_tuT	Adjust P-val<0.01
MT3	1.03647e-10	0.140801	0.21	0.139	2.67058e-06	0.071	Nonsence	CD30neg_tuT	Adjust P-val<0.01
BIRC5	1.93388e-29	0.140596	0.103	0.035	4.98283e-25	0.068	Nonsence	CD30neg_tuT	Adjust P-val<0.01
LANCL2	7.07967e-08	0.140081	0.132	0.086	0.00182415	0.046	Nonsence	CD30neg_tuT	Adjust P-val<0.01
TMSB4X	7.08759e-13	0.139232	0.973	0.996	1.82619e-08	-0.023	Nonsence	CD30neg_tuT	Adjust P-val<0.01
FHOD1	1.78885e-07	0.138876	0.135	0.089	0.00460914	0.046	Nonsence	CD30neg_tuT	Adjust P-val<0.01
HLA-C	1.85094e-06	0.138608	0.911	0.898	0.0476912	0.013	Nonsence	CD30neg_tuT	Adjust P-val≥0.01
NXT1	6.43706e-07	0.138333	0.23	0.176	0.0165857	0.054	Nonsence	CD30neg_tuT	Adjust P-val≥0.01
CENPH	1.65653e-15	0.138277	0.132	0.069	4.2682e-11	0.063	Nonsence	CD30neg_tuT	Adjust P-val<0.01
AC092902.4	1.74967e-16	0.137855	0.114	0.054	4.50819e-12	0.06	Nonsence	CD30neg_tuT	Adjust P-val<0.01
TUBB6	4.35601e-10	0.137351	0.108	0.062	1.12237e-05	0.046	Nonsence	CD30neg_tuT	Adjust P-val<0.01
LETM2	9.51045e-18	0.135393	0.108	0.049	2.45046e-13	0.059	Nonsence	CD30neg_tuT	Adjust P-val<0.01
BAK1	2.19293e-10	0.135207	0.162	0.103	5.65031e-06	0.059	Nonsence	CD30neg_tuT	Adjust P-val<0.01
BLM	7.17323e-09	0.134995	0.126	0.079	0.000184825	0.047	Nonsence	CD30neg_tuT	Adjust P-val<0.01
RRM1	3.54928e-07	0.13485	0.164	0.115	0.00914508	0.049	Nonsence	CD30neg_tuT	Adjust P-val<0.01
RUSC1	6.50566e-09	0.134214	0.12	0.073	0.000167625	0.047	Nonsence	CD30neg_tuT	Adjust P-val<0.01
NCAPD2	1.01231e-07	0.133787	0.168	0.118	0.00260832	0.05	Nonsence	CD30neg_tuT	Adjust P-val<0.01
XIST	4.17862e-07	0.13228	0.146	0.227	0.0107666	-0.081	Nonsence	CD30neg_tuT	Adjust P-val≥0.01
MYO5A	1.55729e-06	0.132277	0.187	0.137	0.0401252	0.05	Nonsence	CD30neg_tuT	Adjust P-val≥0.01
TP53I11	3.89147e-11	0.131437	0.111	0.062	1.00268e-06	0.049	Nonsence	CD30neg_tuT	Adjust P-val<0.01
UQCC2	1.86488e-06	0.1305	0.171	0.126	0.0480506	0.045	Nonsence	CD30neg_tuT	Adjust P-val≥0.01
BTD	1.55797e-07	0.130425	0.153	0.104	0.00401427	0.049	Nonsence	CD30neg_tuT	Adjust P-val<0.01
GALM	1.75121e-07	0.130058	0.286	0.219	0.00451218	0.067	Nonsence	CD30neg_tuT	Adjust P-val<0.01
CDC25B	3.79524e-12	0.129838	0.16	0.096	9.7788e-08	0.064	Nonsence	CD30neg_tuT	Adjust P-val<0.01
ARHGAP26	3.43304e-07	0.129653	0.197	0.143	0.00884557	0.054	Nonsence	CD30neg_tuT	Adjust P-val<0.01
AL441992.1	2.59735e-13	0.128013	0.124	0.068	6.69234e-09	0.056	Nonsence	CD30neg_tuT	Adjust P-val<0.01
BICD2	7.05075e-08	0.127811	0.124	0.079	0.0018167	0.045	Nonsence	CD30neg_tuT	Adjust P-val<0.01
FANCI	4.18667e-19	0.127062	0.139	0.068	1.07874e-14	0.071	Nonsence	CD30neg_tuT	Adjust P-val<0.01
SLFN11	1.69355e-06	0.126906	0.118	0.078	0.0436361	0.04	Nonsence	CD30neg_tuT	Adjust P-val≥0.01
STX2	1.77536e-07	0.123143	0.131	0.086	0.00457438	0.045	Nonsence	CD30neg_tuT	Adjust P-val<0.01
ACP5	1.1705e-09	0.11916	0.129	0.079	3.0159e-05	0.05	Nonsence	CD30neg_tuT	Adjust P-val<0.01
ZDHHC16	1.78896e-06	0.117284	0.103	0.066	0.0460943	0.037	Nonsence	CD30neg_tuT	Adjust P-val≥0.01
KIAA1191	3.29873e-07	0.114343	0.161	0.112	0.0084995	0.049	Nonsence	CD30neg_tuT	Adjust P-val<0.01
CDK2	7.44871e-12	0.113443	0.1	0.053	1.91924e-07	0.047	Nonsence	CD30neg_tuT	Adjust P-val<0.01
PEA15	3.33542e-07	0.112025	0.123	0.081	0.00859404	0.042	Nonsence	CD30neg_tuT	Adjust P-val<0.01
EIF4E3	1.43566e-12	0.108094	0.122	0.066	3.69911e-08	0.056	Nonsence	CD30neg_tuT	Adjust P-val<0.01
CENPW	1.62744e-17	0.107516	0.112	0.052	4.19325e-13	0.06	Nonsence	CD30neg_tuT	Adjust P-val<0.01
COL1A1	5.2835e-33	0.106448	0.132	0.048	1.36135e-28	0.084	Nonsence	CD30neg_tuT	Adjust P-val<0.01
PRADC1	1.51723e-08	0.103363	0.123	0.076	0.00039093	0.047	Nonsence	CD30neg_tuT	Adjust P-val<0.01
SPNS3	1.26653e-07	0.102197	0.102	0.062	0.00326334	0.04	Nonsence	CD30neg_tuT	Adjust P-val<0.01
NRAS	1.87098e-07	0.101836	0.197	0.143	0.00482077	0.054	Nonsence	CD30neg_tuT	Adjust P-val<0.01
DPP3	3.39704e-11	0.101432	0.11	0.061	8.7528e-07	0.049	Nonsence	CD30neg_tuT	Adjust P-val<0.01
CEACAM21	1.84201e-11	-0.1	0.043	0.106	4.74611e-07	-0.063	Nonsence	CD30neg_tuT	Adjust P-val<0.01
SRP19	2.17433e-09	-0.100047	0.165	0.246	5.60238e-05	-0.081	Nonsence	CD30neg_tuT	Adjust P-val<0.01
ARFGEF1	1.39537e-06	-0.100128	0.282	0.36	0.0359531	-0.078	Nonsence	CD30neg_tuT	Adjust P-val≥0.01
GRPEL1	1.14424e-06	-0.100255	0.168	0.232	0.0294824	-0.064	Nonsence	CD30neg_tuT	Adjust P-val≥0.01
RNASET2	1.02726e-12	-0.100398	0.347	0.474	2.64684e-08	-0.127	Nonsence	CD30neg_tuT	Adjust P-val<0.01
PPP6R2	1.4196e-06	-0.100399	0.156	0.223	0.0365774	-0.067	Nonsence	CD30neg_tuT	Adjust P-val≥0.01
CT45A3	4.18351e-14	-0.100804	0.031	0.1	1.07792e-09	-0.069	Nonsence	CD30neg_tuT	Adjust P-val<0.01
CHST2	6.09435e-10	-0.101315	0.055	0.115	1.57027e-05	-0.06	Nonsence	CD30neg_tuT	Adjust P-val<0.01
RASA4	1.92931e-07	-0.101873	0.072	0.125	0.00497105	-0.053	Nonsence	CD30neg_tuT	Adjust P-val<0.01
MRPL10	3.07882e-07	-0.102412	0.092	0.146	0.00793288	-0.054	Nonsence	CD30neg_tuT	Adjust P-val<0.01
MRPS28	2.65909e-07	-0.102604	0.105	0.164	0.00685142	-0.059	Nonsence	CD30neg_tuT	Adjust P-val<0.01
CUTC	3.96126e-07	-0.102857	0.085	0.138	0.0102066	-0.053	Nonsence	CD30neg_tuT	Adjust P-val≥0.01
MARK1	8.41747e-21	-0.102989	0.09	0.214	2.16885e-16	-0.124	Nonsence	CD30neg_tuT	Adjust P-val<0.01
TMEM204	1.12102e-10	-0.103046	0.048	0.109	2.88843e-06	-0.061	Nonsence	CD30neg_tuT	Adjust P-val<0.01
INPP5D	6.36e-07	-0.103087	0.113	0.217	0.0163878	-0.104	Nonsence	CD4T_KLF2	Adjust P-val≥0.01
CD84	7.36748e-12	-0.103305	0.103	0.187	1.89831e-07	-0.084	Nonsence	CD30neg_tuT	Adjust P-val<0.01
CYHR1	1.021e-11	-0.103614	0.078	0.155	2.63071e-07	-0.077	Nonsence	CD30neg_tuT	Adjust P-val<0.01
MFSD14A	1.07328e-07	-0.104072	0.164	0.235	0.00276542	-0.071	Nonsence	CD30neg_tuT	Adjust P-val<0.01
BCAP31	1.53588e-07	-0.104472	0.45	0.541	0.00395734	-0.091	Nonsence	CD30neg_tuT	Adjust P-val<0.01
ARHGAP5	6.09511e-07	-0.10469	0.076	0.127	0.0157047	-0.051	Nonsence	CD30neg_tuT	Adjust P-val≥0.01
MRFAP1	8.58489e-08	-0.10481	0.263	0.346	0.00221198	-0.083	Nonsence	CD30neg_tuT	Adjust P-val<0.01
STK11	7.34157e-08	-0.105349	0.061	0.113	0.00189163	-0.052	Nonsence	CD30neg_tuT	Adjust P-val<0.01
RCSD1	2.37834e-11	-0.105359	0.397	0.515	6.12803e-07	-0.118	Nonsence	CD30neg_tuT	Adjust P-val<0.01
METTL23	4.09633e-10	-0.105494	0.177	0.266	1.05546e-05	-0.089	Nonsence	CD30neg_tuT	Adjust P-val<0.01
USP9X	3.16734e-09	-0.106078	0.25	0.343	8.16096e-05	-0.093	Nonsence	CD30neg_tuT	Adjust P-val<0.01
ZNHIT3	1.08976e-09	-0.1063	0.198	0.285	2.80788e-05	-0.087	Nonsence	CD30neg_tuT	Adjust P-val<0.01
MAP1LC3A	4.974e-10	-0.106661	0.108	0.185	1.2816e-05	-0.077	Nonsence	CD30neg_tuT	Adjust P-val<0.01
ATP6AP1	1.50788e-09	-0.107039	0.188	0.275	3.8852e-05	-0.087	Nonsence	CD30neg_tuT	Adjust P-val<0.01
CENPM	7.62351e-08	-0.107476	0.196	0.276	0.00196427	-0.08	Nonsence	CD30neg_tuT	Adjust P-val<0.01
CYREN	9.3146e-08	-0.107563	0.08	0.135	0.0024	-0.055	Nonsence	CD30neg_tuT	Adjust P-val<0.01
TUT4	2.40328e-12	-0.107702	0.218	0.328	6.19228e-08	-0.11	Nonsence	CD30neg_tuT	Adjust P-val<0.01
PRPSAP2	1.46722e-06	-0.107838	0.077	0.126	0.0378043	-0.049	Nonsence	CD30neg_tuT	Adjust P-val≥0.01
LARP7	6.02091e-07	-0.108127	0.145	0.209	0.0155135	-0.064	Nonsence	CD30neg_tuT	Adjust P-val≥0.01
MPST	3.63774e-08	-0.108158	0.128	0.198	0.000937299	-0.07	Nonsence	CD30neg_tuT	Adjust P-val<0.01
LINC00239	5.08291e-08	-0.10817	0.066	0.12	0.00130966	-0.054	Nonsence	CD30neg_tuT	Adjust P-val<0.01
FAM160B2	1.59075e-07	-0.108206	0.063	0.113	0.00409872	-0.05	Nonsence	CD30neg_tuT	Adjust P-val<0.01
AP000424.1	4.71066e-10	-0.108357	0.06	0.124	1.21375e-05	-0.064	Nonsence	CD30neg_tuT	Adjust P-val<0.01
COMMD5	7.69428e-08	-0.10857	0.09	0.148	0.00198251	-0.058	Nonsence	CD30neg_tuT	Adjust P-val<0.01
LPAR5	1.45616e-07	-0.108696	0.053	0.101	0.00375194	-0.048	Nonsence	CD30neg_tuT	Adjust P-val<0.01
EPC1	6.09255e-13	-0.108696	0.321	0.448	1.56981e-08	-0.127	Nonsence	CD30neg_tuT	Adjust P-val<0.01
RMND5A	2.68611e-07	-0.108894	0.12	0.185	0.00692104	-0.065	Nonsence	CD30neg_tuT	Adjust P-val<0.01
TMEM91	4.46863e-14	-0.109399	0.043	0.116	1.15139e-09	-0.073	Nonsence	CD30neg_tuT	Adjust P-val<0.01
CWC15	3.74e-07	-0.109596	0.104	0.207	0.00963202	-0.103	Nonsence	CD4T_KLF2	Adjust P-val<0.01
FMR1	9.41671e-12	-0.109801	0.091	0.17	2.42631e-07	-0.079	Nonsence	CD30neg_tuT	Adjust P-val<0.01
ORAI3	1.34044e-10	-0.110092	0.044	0.102	3.45379e-06	-0.058	Nonsence	CD30neg_tuT	Adjust P-val<0.01
FAAP20	8.40837e-09	-0.11016	0.315	0.418	0.00021665	-0.103	Nonsence	CD30neg_tuT	Adjust P-val<0.01
SPATA20	3.31085e-09	-0.110388	0.075	0.137	8.53074e-05	-0.062	Nonsence	CD30neg_tuT	Adjust P-val<0.01
VIRMA	3.55772e-07	-0.110495	0.111	0.17	0.00916683	-0.059	Nonsence	CD30neg_tuT	Adjust P-val<0.01
ESCO1	5.74141e-07	-0.110495	0.125	0.187	0.0147933	-0.062	Nonsence	CD30neg_tuT	Adjust P-val≥0.01
CIR1	1.42484e-07	-0.110518	0.125	0.192	0.00367125	-0.067	Nonsence	CD30neg_tuT	Adjust P-val<0.01
KIF26B	2.1165e-10	-0.110802	0.196	0.298	5.45336e-06	-0.102	Nonsence	CD30neg_tuT	Adjust P-val<0.01
ST7	1.7822e-08	-0.111228	0.151	0.225	0.000459201	-0.074	Nonsence	CD30neg_tuT	Adjust P-val<0.01
MRPL57	1.70733e-07	-0.111363	0.333	0.424	0.0043991	-0.091	Nonsence	CD30neg_tuT	Adjust P-val<0.01
RANBP2	5.47739e-07	-0.11139	0.366	0.456	0.014113	-0.09	Nonsence	CD30neg_tuT	Adjust P-val≥0.01
PITPNC1	2.85578e-14	-0.111463	0.244	0.371	7.35819e-10	-0.127	Nonsence	CD30neg_tuT	Adjust P-val<0.01
ZNF518B	3.30483e-10	-0.111674	0.043	0.1	8.51522e-06	-0.057	Nonsence	CD30neg_tuT	Adjust P-val<0.01
COX7A2L	1.06388e-06	-0.11179	0.348	0.431	0.0274119	-0.083	Nonsence	CD30neg_tuT	Adjust P-val≥0.01
MAPRE2	3.30676e-07	-0.112157	0.271	0.353	0.00852021	-0.082	Nonsence	CD30neg_tuT	Adjust P-val<0.01
HPCAL1	6.48823e-08	-0.11234	0.134	0.204	0.00167176	-0.07	Nonsence	CD30neg_tuT	Adjust P-val<0.01
LYPLAL1	3.95379e-07	-0.11273	0.077	0.129	0.0101873	-0.052	Nonsence	CD30neg_tuT	Adjust P-val≥0.01
BIN3	1.07933e-06	-0.112803	0.069	0.116	0.02781	-0.047	Nonsence	CD30neg_tuT	Adjust P-val≥0.01
AC100810.1	1.29646e-09	-0.112895	0.102	0.174	3.34047e-05	-0.072	Nonsence	CD30neg_tuT	Adjust P-val<0.01
NDUFC1	8.52e-07	-0.113	0.163	0.29	0.0219649	-0.127	Nonsence	CD4T_KLF2	Adjust P-val≥0.01
AC068633.1	2.25875e-20	-0.113227	0.064	0.175	5.81989e-16	-0.111	Nonsence	CD30neg_tuT	Adjust P-val<0.01
RETREG3	7.21874e-08	-0.113616	0.066	0.119	0.00185998	-0.053	Nonsence	CD30neg_tuT	Adjust P-val<0.01
SINHCAF	5.67262e-10	-0.113837	0.135	0.217	1.46161e-05	-0.082	Nonsence	CD30neg_tuT	Adjust P-val<0.01
ZNF277	1.63e-06	-0.113931	0.054	0.127	0.0419139	-0.073	Nonsence	CD4T_KLF2	Adjust P-val≥0.01
PPA2	1.00865e-06	-0.114429	0.108	0.163	0.0259888	-0.055	Nonsence	CD30neg_tuT	Adjust P-val≥0.01
NUFIP2	7.40384e-08	-0.114549	0.311	0.404	0.00190767	-0.093	Nonsence	CD30neg_tuT	Adjust P-val<0.01
PRKACB	5.04949e-07	-0.114594	0.22	0.295	0.0130105	-0.075	Nonsence	CD30neg_tuT	Adjust P-val≥0.01
NME3	5.55718e-15	-0.114621	0.352	0.495	1.43186e-10	-0.143	Nonsence	CD30neg_tuT	Adjust P-val<0.01
EVL	7.6981e-07	-0.11463	0.451	0.539	0.0198349	-0.088	Nonsence	CD30neg_tuT	Adjust P-val≥0.01
KCNQ5	9.39817e-15	-0.114678	0.288	0.418	2.42153e-10	-0.13	Nonsence	CD30neg_tuT	Adjust P-val<0.01
EIF2S3	5.72253e-07	-0.114897	0.267	0.346	0.0147447	-0.079	Nonsence	CD30neg_tuT	Adjust P-val≥0.01
ARHGAP15	2.76411e-12	-0.114992	0.588	0.703	7.12199e-08	-0.115	Nonsence	CD30neg_tuT	Adjust P-val<0.01
C8orf33	3.76056e-08	-0.115217	0.053	0.103	0.000968947	-0.05	Nonsence	CD30neg_tuT	Adjust P-val<0.01
AKAP10	1.93715e-07	-0.115487	0.057	0.106	0.00499125	-0.049	Nonsence	CD30neg_tuT	Adjust P-val<0.01
ANAPC5	3.97e-07	-0.115637	0.136	0.253	0.0102247	-0.117	Nonsence	CD4T_KLF2	Adjust P-val≥0.01
AC243960.1	4.3103e-16	-0.115647	0.111	0.219	1.11059e-11	-0.108	Nonsence	CD30neg_tuT	Adjust P-val<0.01
TIPARP-AS1	5.72134e-13	-0.115762	0.043	0.113	1.47416e-08	-0.07	Nonsence	CD30neg_tuT	Adjust P-val<0.01
RERE	8.21655e-14	-0.115842	0.32	0.46	2.11708e-09	-0.14	Nonsence	CD30neg_tuT	Adjust P-val<0.01
PRKAG2-AS1	8.2947e-08	-0.115879	0.081	0.138	0.00213721	-0.057	Nonsence	CD30neg_tuT	Adjust P-val<0.01
ZSCAN16-AS1	7.41486e-10	-0.116073	0.061	0.123	1.91051e-05	-0.062	Nonsence	CD30neg_tuT	Adjust P-val<0.01
PLAT	1.75781e-12	-0.116575	0.04	0.106	4.52917e-08	-0.066	Nonsence	CD30neg_tuT	Adjust P-val<0.01
SFT2D1	2.08966e-10	-0.116711	0.161	0.248	5.38421e-06	-0.087	Nonsence	CD30neg_tuT	Adjust P-val<0.01
NBR1	6.44875e-08	-0.117157	0.138	0.206	0.00166158	-0.068	Nonsence	CD30neg_tuT	Adjust P-val<0.01
KCTD17	2.28712e-08	-0.117556	0.094	0.156	0.000589299	-0.062	Nonsence	CD30neg_tuT	Adjust P-val<0.01
PYHIN1	2.15041e-11	-0.117707	0.111	0.196	5.54074e-07	-0.085	Nonsence	CD30neg_tuT	Adjust P-val<0.01
TTYH3	4.0676e-07	-0.117803	0.069	0.119	0.0104806	-0.05	Nonsence	CD30neg_tuT	Adjust P-val≥0.01
BTF3L4	1.09012e-08	-0.118125	0.209	0.294	0.00028088	-0.085	Nonsence	CD30neg_tuT	Adjust P-val<0.01
CELF2	6.22737e-10	-0.118409	0.653	0.732	1.60454e-05	-0.079	Nonsence	CD30neg_tuT	Adjust P-val<0.01
SURF1	1.32307e-06	-0.118432	0.177	0.242	0.0340902	-0.065	Nonsence	CD30neg_tuT	Adjust P-val≥0.01
PITPNA-AS1	2.79387e-10	-0.119057	0.073	0.14	7.1987e-06	-0.067	Nonsence	CD30neg_tuT	Adjust P-val<0.01
MKNK2	2.43351e-11	-0.119104	0.177	0.275	6.27017e-07	-0.098	Nonsence	CD30neg_tuT	Adjust P-val<0.01
MPG	3.78393e-08	-0.119193	0.283	0.373	0.000974968	-0.09	Nonsence	CD30neg_tuT	Adjust P-val<0.01
A1BG	7.22022e-08	-0.119346	0.201	0.279	0.00186036	-0.078	Nonsence	CD30neg_tuT	Adjust P-val<0.01
EHBP1L1	8.80768e-08	-0.120289	0.139	0.208	0.00226939	-0.069	Nonsence	CD30neg_tuT	Adjust P-val<0.01
MTX2	1.39884e-07	-0.121109	0.143	0.209	0.00360426	-0.066	Nonsence	CD30neg_tuT	Adjust P-val<0.01
ROMO1	4.14643e-07	-0.121775	0.508	0.595	0.0106837	-0.087	Nonsence	CD30neg_tuT	Adjust P-val≥0.01
HNRNPD	1.96266e-07	-0.122047	0.406	0.503	0.00505699	-0.097	Nonsence	CD30neg_tuT	Adjust P-val<0.01
RPAP2	3.81977e-07	-0.122176	0.071	0.122	0.00984201	-0.051	Nonsence	CD30neg_tuT	Adjust P-val<0.01
ITFG1	2.69546e-12	-0.122219	0.182	0.284	6.94513e-08	-0.102	Nonsence	CD30neg_tuT	Adjust P-val<0.01
SEC62	9.86484e-09	-0.122404	0.341	0.438	0.000254178	-0.097	Nonsence	CD30neg_tuT	Adjust P-val<0.01
GSDME	1.11435e-12	-0.122407	0.053	0.124	2.87123e-08	-0.071	Nonsence	CD30neg_tuT	Adjust P-val<0.01
BLOC1S4	1.96041e-13	-0.122449	0.129	0.227	5.0512e-09	-0.098	Nonsence	CD30neg_tuT	Adjust P-val<0.01
OCIAD1	7.98975e-09	-0.122647	0.331	0.429	0.000205864	-0.098	Nonsence	CD30neg_tuT	Adjust P-val<0.01
UBTF	2.89316e-11	-0.122797	0.172	0.267	7.45451e-07	-0.095	Nonsence	CD30neg_tuT	Adjust P-val<0.01
HAVCR2	8.06061e-07	-0.123412	0.089	0.143	0.020769	-0.054	Nonsence	CD30neg_tuT	Adjust P-val≥0.01
COCH	7.68861e-12	-0.123493	0.095	0.176	1.98105e-07	-0.081	Nonsence	CD30neg_tuT	Adjust P-val<0.01
TRMT2A	4.06433e-07	-0.123682	0.115	0.172	0.0104722	-0.057	Nonsence	CD30neg_tuT	Adjust P-val≥0.01
SMIM4	1.64279e-06	-0.124015	0.119	0.174	0.0423281	-0.055	Nonsence	CD30neg_tuT	Adjust P-val≥0.01
TBC1D5	1.74737e-06	-0.124149	0.29	0.366	0.0450228	-0.076	Nonsence	CD30neg_tuT	Adjust P-val≥0.01
ZBTB32	1.06955e-07	-0.124774	0.054	0.102	0.0027558	-0.048	Nonsence	CD30neg_tuT	Adjust P-val<0.01
NECAP2	1.72339e-09	-0.124947	0.251	0.346	4.44048e-05	-0.095	Nonsence	CD30neg_tuT	Adjust P-val<0.01
MSL1	2.12899e-07	-0.124985	0.146	0.211	0.00548556	-0.065	Nonsence	CD30neg_tuT	Adjust P-val<0.01
SMAD5	2.06344e-09	-0.125956	0.073	0.137	5.31665e-05	-0.064	Nonsence	CD30neg_tuT	Adjust P-val<0.01
BICDL1	1.16206e-10	-0.126096	0.224	0.325	2.99417e-06	-0.101	Nonsence	CD30neg_tuT	Adjust P-val<0.01
RPL18A	4.49e-07	-0.126133	0.982	0.986	0.0115814	-0.004	Nonsence	CD4T_KLF2	Adjust P-val≥0.01
RASAL3	4.35913e-07	-0.126523	0.334	0.421	0.0112317	-0.087	Nonsence	CD30neg_tuT	Adjust P-val≥0.01
PNPLA2	8.81374e-09	-0.126637	0.251	0.342	0.000227095	-0.091	Nonsence	CD30neg_tuT	Adjust P-val<0.01
KPNB1	5.54854e-07	-0.127222	0.356	0.44	0.0142964	-0.084	Nonsence	CD30neg_tuT	Adjust P-val≥0.01
TNRC6B	4.30859e-08	-0.127346	0.352	0.452	0.00111015	-0.1	Nonsence	CD30neg_tuT	Adjust P-val<0.01
STIM2	3.13e-07	-0.127717	0.107	0.21	0.0080575	-0.103	Nonsence	CD4T_KLF2	Adjust P-val<0.01
RBBP6	6.51419e-08	-0.127848	0.362	0.461	0.00167845	-0.099	Nonsence	CD30neg_tuT	Adjust P-val<0.01
FAM78A	4.72736e-07	-0.127953	0.066	0.114	0.0121805	-0.048	Nonsence	CD30neg_tuT	Adjust P-val≥0.01
PJA2	1.33163e-16	-0.128294	0.195	0.327	3.43107e-12	-0.132	Nonsence	CD30neg_tuT	Adjust P-val<0.01
KLHDC3	1.496e-08	-0.128584	0.088	0.149	0.000385459	-0.061	Nonsence	CD30neg_tuT	Adjust P-val<0.01
OVCA2	3.52746e-08	-0.128613	0.08	0.137	0.000908884	-0.057	Nonsence	CD30neg_tuT	Adjust P-val<0.01
FO393401.1	1.19588e-12	-0.128737	0.045	0.112	3.08129e-08	-0.067	Nonsence	CD30neg_tuT	Adjust P-val<0.01
LYPLA1	7.64011e-09	-0.12903	0.287	0.382	0.000196855	-0.095	Nonsence	CD30neg_tuT	Adjust P-val<0.01
MSR1	6.47114e-17	-0.129094	0.066	0.162	1.66735e-12	-0.096	Nonsence	CD30neg_tuT	Adjust P-val<0.01
TMBIM4	1.67914e-07	-0.129094	0.384	0.474	0.00432648	-0.09	Nonsence	CD30neg_tuT	Adjust P-val<0.01
DPM3	4.94525e-10	-0.129225	0.178	0.267	1.27419e-05	-0.089	Nonsence	CD30neg_tuT	Adjust P-val<0.01
TRAV41	5.80866e-19	-0.129508	0.053	0.153	1.49666e-14	-0.1	Nonsence	CD30neg_tuT	Adjust P-val<0.01
SLC38A1	1.62152e-06	-0.129566	0.55	0.629	0.0417801	-0.079	Nonsence	CD30neg_tuT	Adjust P-val≥0.01
OTUD6B-AS1	3.59049e-12	-0.12963	0.099	0.183	9.25127e-08	-0.084	Nonsence	CD30neg_tuT	Adjust P-val<0.01
MRPS35	5.86e-07	-0.12979	0.051	0.125	0.0150923	-0.074	Nonsence	CD4T_KLF2	Adjust P-val≥0.01
RASGRP1	7.51275e-07	-0.130109	0.173	0.24	0.0193573	-0.067	Nonsence	CD30neg_tuT	Adjust P-val≥0.01
RAB4A	2.0226e-07	-0.130125	0.15	0.217	0.00521144	-0.067	Nonsence	CD30neg_tuT	Adjust P-val<0.01
TGIF1	1.07088e-07	-0.130356	0.202	0.278	0.00275922	-0.076	Nonsence	CD30neg_tuT	Adjust P-val<0.01
LINC00667	4.24867e-09	-0.130366	0.065	0.122	0.000109471	-0.057	Nonsence	CD30neg_tuT	Adjust P-val<0.01
HNRNPH2	1.44969e-08	-0.130416	0.135	0.206	0.000373526	-0.071	Nonsence	CD30neg_tuT	Adjust P-val<0.01
MAN1A1	4.49682e-10	-0.130473	0.115	0.193	1.15865e-05	-0.078	Nonsence	CD30neg_tuT	Adjust P-val<0.01
ZNF706	7.79266e-08	-0.13048	0.46	0.555	0.00200786	-0.095	Nonsence	CD30neg_tuT	Adjust P-val<0.01
LINC02320	1.54268e-10	-0.130567	0.046	0.106	3.97488e-06	-0.06	Nonsence	CD30neg_tuT	Adjust P-val<0.01
AIMP1	5.48815e-07	-0.130719	0.205	0.275	0.0141408	-0.07	Nonsence	CD30neg_tuT	Adjust P-val≥0.01
NSD1	1.35e-06	-0.13075	0.079	0.164	0.0348695	-0.085	Nonsence	CD4T_KLF2	Adjust P-val≥0.01
ST6GAL1	2.40554e-11	-0.13113	0.135	0.225	6.19812e-07	-0.09	Nonsence	CD30neg_tuT	Adjust P-val<0.01
THOC1	4.63e-07	-0.131288	0.054	0.131	0.0119372	-0.077	Nonsence	CD4T_KLF2	Adjust P-val≥0.01
GFOD1	3.72911e-11	-0.131486	0.14	0.227	9.60842e-07	-0.087	Nonsence	CD30neg_tuT	Adjust P-val<0.01
GIMAP5	4.91947e-11	-0.131594	0.106	0.186	1.26755e-06	-0.08	Nonsence	CD30neg_tuT	Adjust P-val<0.01
NR1D2	3.37961e-07	-0.131671	0.135	0.199	0.0087079	-0.064	Nonsence	CD30neg_tuT	Adjust P-val<0.01
SMARCA5	7.47693e-07	-0.13177	0.248	0.325	0.0192651	-0.077	Nonsence	CD30neg_tuT	Adjust P-val≥0.01
MBD5	2.85721e-13	-0.131997	0.22	0.339	7.36189e-09	-0.119	Nonsence	CD30neg_tuT	Adjust P-val<0.01
PPWD1	8.72429e-08	-0.132263	0.148	0.217	0.0022479	-0.069	Nonsence	CD30neg_tuT	Adjust P-val<0.01
BEX5	2.13004e-10	-0.132634	0.06	0.123	5.48826e-06	-0.063	Nonsence	CD30neg_tuT	Adjust P-val<0.01
LINC00885	1.33942e-09	-0.133061	0.077	0.141	3.45114e-05	-0.064	Nonsence	CD30neg_tuT	Adjust P-val<0.01
TMEM101	3.25531e-09	-0.133064	0.08	0.143	8.38762e-05	-0.063	Nonsence	CD30neg_tuT	Adjust P-val<0.01
PRAG1	1.00513e-09	-0.133393	0.051	0.109	2.58982e-05	-0.058	Nonsence	CD30neg_tuT	Adjust P-val<0.01
VPS37B	2.17944e-07	-0.133415	0.136	0.201	0.00561554	-0.065	Nonsence	CD30neg_tuT	Adjust P-val<0.01
GTPBP10	6.38327e-09	-0.133545	0.103	0.171	0.000164471	-0.068	Nonsence	CD30neg_tuT	Adjust P-val<0.01
LSM10	3.37594e-07	-0.133934	0.164	0.23	0.00869845	-0.066	Nonsence	CD30neg_tuT	Adjust P-val<0.01
RCN2	2.34483e-08	-0.134171	0.224	0.306	0.000604169	-0.082	Nonsence	CD30neg_tuT	Adjust P-val<0.01
OCIAD2	5.70019e-08	-0.134744	0.441	0.536	0.00146871	-0.095	Nonsence	CD30neg_tuT	Adjust P-val<0.01
SPAG16	3.68324e-10	-0.134834	0.053	0.114	9.49024e-06	-0.061	Nonsence	CD30neg_tuT	Adjust P-val<0.01
IRF3	8.22826e-09	-0.134934	0.153	0.228	0.000212009	-0.075	Nonsence	CD30neg_tuT	Adjust P-val<0.01
COX11	4.96789e-07	-0.13505	0.123	0.181	0.0128003	-0.058	Nonsence	CD30neg_tuT	Adjust P-val≥0.01
CEBPZ	9.36787e-07	-0.135095	0.177	0.244	0.0241373	-0.067	Nonsence	CD30neg_tuT	Adjust P-val≥0.01
CTSZ	3.06545e-07	-0.135114	0.187	0.259	0.00789843	-0.072	Nonsence	CD30neg_tuT	Adjust P-val<0.01
PPCS	1.66127e-06	-0.135128	0.171	0.235	0.0428043	-0.064	Nonsence	CD30neg_tuT	Adjust P-val≥0.01
LUC7L	1.31348e-08	-0.135349	0.153	0.228	0.000338431	-0.075	Nonsence	CD30neg_tuT	Adjust P-val<0.01
AC147651.4	1.03994e-12	-0.135401	0.053	0.124	2.6795e-08	-0.071	Nonsence	CD30neg_tuT	Adjust P-val<0.01
OOEP	2.76834e-09	-0.135571	0.08	0.145	7.13292e-05	-0.065	Nonsence	CD30neg_tuT	Adjust P-val<0.01
PCF11	2.29e-07	-0.135603	0.066	0.152	0.00591013	-0.086	Nonsence	CD4T_KLF2	Adjust P-val<0.01
PNISR	1.01e-07	-0.13581	0.239	0.406	0.0026006	-0.167	Nonsence	CD4T_KLF2	Adjust P-val<0.01
PIKFYVE	5.94974e-09	-0.13593	0.129	0.201	0.000153301	-0.072	Nonsence	CD30neg_tuT	Adjust P-val<0.01
SEC11A	6.4754e-07	-0.136127	0.397	0.484	0.0166845	-0.087	Nonsence	CD30neg_tuT	Adjust P-val≥0.01
SNHG9	3.40116e-08	-0.136379	0.081	0.139	0.000876343	-0.058	Nonsence	CD30neg_tuT	Adjust P-val<0.01
PIBF1	1.87e-07	-0.136509	0.065	0.151	0.00480979	-0.086	Nonsence	CD4T_KLF2	Adjust P-val<0.01
AC093865.1	1.4455e-18	-0.137077	0.13	0.256	3.72448e-14	-0.126	Nonsence	CD30neg_tuT	Adjust P-val<0.01
OSTC	1.62048e-06	-0.137125	0.359	0.433	0.0417532	-0.074	Nonsence	CD30neg_tuT	Adjust P-val≥0.01
NOP53	8.57254e-08	-0.137184	0.539	0.633	0.0022088	-0.094	Nonsence	CD30neg_tuT	Adjust P-val<0.01
ADARB2	3.82048e-19	-0.13728	0.085	0.199	9.84386e-15	-0.114	Nonsence	CD30neg_tuT	Adjust P-val<0.01
MXD4	1.65622e-09	-0.137422	0.226	0.321	4.26741e-05	-0.095	Nonsence	CD30neg_tuT	Adjust P-val<0.01
RPL7A	1.77e-06	-0.137426	0.965	0.974	0.045571	-0.009	Nonsence	CD4T_KLF2	Adjust P-val≥0.01
CCDC57	2.10916e-10	-0.137553	0.214	0.307	5.43447e-06	-0.093	Nonsence	CD30neg_tuT	Adjust P-val<0.01
CDR2	5.37263e-12	-0.137571	0.251	0.363	1.38431e-07	-0.112	Nonsence	CD30neg_tuT	Adjust P-val<0.01
CD48	2.24081e-08	-0.13759	0.403	0.504	0.000577367	-0.101	Nonsence	CD30neg_tuT	Adjust P-val<0.01
VPS25	5.89968e-08	-0.138145	0.167	0.238	0.00152011	-0.071	Nonsence	CD30neg_tuT	Adjust P-val<0.01
EEF1D	2.72576e-11	-0.138604	0.817	0.843	7.02318e-07	-0.026	Nonsence	CD30neg_tuT	Adjust P-val<0.01
PHF3	1.44565e-09	-0.138688	0.272	0.376	3.72485e-05	-0.104	Nonsence	CD30neg_tuT	Adjust P-val<0.01
GPR171	4.89884e-10	-0.13876	0.124	0.202	1.26224e-05	-0.078	Nonsence	CD30neg_tuT	Adjust P-val<0.01
UFL1	1.78e-06	-0.138887	0.087	0.174	0.04599	-0.087	Nonsence	CD4T_KLF2	Adjust P-val≥0.01
TTC3	3.49264e-07	-0.139269	0.395	0.484	0.00899913	-0.089	Nonsence	CD30neg_tuT	Adjust P-val<0.01
PIAS1	1.5683e-07	-0.139293	0.255	0.337	0.00404089	-0.082	Nonsence	CD30neg_tuT	Adjust P-val<0.01
MAML2	1.87e-06	-0.139396	0.288	0.438	0.0481083	-0.15	Nonsence	CD4T_KLF2	Adjust P-val≥0.01
OXLD1	1.60386e-09	-0.139429	0.124	0.199	4.13252e-05	-0.075	Nonsence	CD30neg_tuT	Adjust P-val<0.01
MCRIP2	1.40181e-10	-0.139515	0.055	0.116	3.61191e-06	-0.061	Nonsence	CD30neg_tuT	Adjust P-val<0.01
MAT2B	2.81e-07	-0.140074	0.155	0.282	0.00725203	-0.127	Nonsence	CD4T_KLF2	Adjust P-val<0.01
PARVB	7.45218e-14	-0.140206	0.121	0.221	1.92013e-09	-0.1	Nonsence	CD30neg_tuT	Adjust P-val<0.01
TSPYL1	1.2e-07	-0.140761	0.127	0.245	0.00310058	-0.118	Nonsence	CD4T_KLF2	Adjust P-val<0.01
EIF3D	3.16165e-07	-0.140852	0.37	0.456	0.0081463	-0.086	Nonsence	CD30neg_tuT	Adjust P-val<0.01
TP53TG1	1.76e-06	-0.141564	0.05	0.12	0.0452683	-0.07	Nonsence	CD4T_KLF2	Adjust P-val≥0.01
SOCS3	3.00702e-09	-0.141589	0.278	0.381	7.74788e-05	-0.103	Nonsence	CD30neg_tuT	Adjust P-val<0.01
RPS7	1.08e-07	-0.14182	0.96	0.985	0.00277992	-0.025	Nonsence	CD4T_KLF2	Adjust P-val<0.01
MTF2	1.0228e-09	-0.142327	0.12	0.195	2.63535e-05	-0.075	Nonsence	CD30neg_tuT	Adjust P-val<0.01
SMARCE1	5.27344e-08	-0.142439	0.257	0.341	0.00135875	-0.084	Nonsence	CD30neg_tuT	Adjust P-val<0.01
UMAD1	2.86235e-10	-0.142791	0.193	0.285	7.37514e-06	-0.092	Nonsence	CD30neg_tuT	Adjust P-val<0.01
CDH4	9.11192e-13	-0.142818	0.058	0.132	2.34778e-08	-0.074	Nonsence	CD30neg_tuT	Adjust P-val<0.01
PMPCB	7.44758e-07	-0.143158	0.245	0.318	0.0191894	-0.073	Nonsence	CD30neg_tuT	Adjust P-val≥0.01
TSPYL2	4.97679e-12	-0.143253	0.145	0.238	1.28232e-07	-0.093	Nonsence	CD30neg_tuT	Adjust P-val<0.01
AKT3	8.1997e-10	-0.143492	0.485	0.584	2.11273e-05	-0.099	Nonsence	CD30neg_tuT	Adjust P-val<0.01
CWF19L2	1.07e-06	-0.143603	0.068	0.148	0.0275879	-0.08	Nonsence	CD4T_KLF2	Adjust P-val≥0.01
TBCK	1.37513e-11	-0.143952	0.11	0.196	3.54316e-07	-0.086	Nonsence	CD30neg_tuT	Adjust P-val<0.01
NDUFC1	1.95822e-10	-0.144277	0.294	0.403	5.04554e-06	-0.109	Nonsence	CD30neg_tuT	Adjust P-val<0.01
SIPA1	9.29e-07	-0.144367	0.087	0.178	0.0239283	-0.091	Nonsence	CD4T_KLF2	Adjust P-val≥0.01
TNFAIP8	1.51988e-13	-0.144393	0.468	0.601	3.91613e-09	-0.133	Nonsence	CD30neg_tuT	Adjust P-val<0.01
HLA-F	1.25711e-08	-0.145119	0.456	0.558	0.000323906	-0.102	Nonsence	CD30neg_tuT	Adjust P-val<0.01
ARHGAP9	2.6775e-08	-0.145208	0.167	0.24	0.000689884	-0.073	Nonsence	CD30neg_tuT	Adjust P-val<0.01
PAK2	2.64343e-11	-0.145239	0.552	0.655	6.81107e-07	-0.103	Nonsence	CD30neg_tuT	Adjust P-val<0.01
UNK	2.27005e-08	-0.145596	0.087	0.147	0.000584902	-0.06	Nonsence	CD30neg_tuT	Adjust P-val<0.01
ST3GAL1	3.672e-16	-0.145599	0.199	0.332	9.46127e-12	-0.133	Nonsence	CD30neg_tuT	Adjust P-val<0.01
ZKSCAN1	9.47265e-09	-0.145761	0.127	0.199	0.000244072	-0.072	Nonsence	CD30neg_tuT	Adjust P-val<0.01
ABCE1	7.37e-07	-0.146336	0.072	0.156	0.0189823	-0.084	Nonsence	CD4T_KLF2	Adjust P-val≥0.01
ZDBF2	3.29988e-08	-0.146518	0.072	0.128	0.000850247	-0.056	Nonsence	CD30neg_tuT	Adjust P-val<0.01
CRY1	1.98307e-10	-0.146527	0.206	0.299	5.10957e-06	-0.093	Nonsence	CD30neg_tuT	Adjust P-val<0.01
ZDHHC18	3.02238e-15	-0.146681	0.062	0.148	7.78746e-11	-0.086	Nonsence	CD30neg_tuT	Adjust P-val<0.01
DNAJC19	2.46179e-09	-0.146741	0.207	0.294	6.34304e-05	-0.087	Nonsence	CD30neg_tuT	Adjust P-val<0.01
WDR36	6.64023e-14	-0.146791	0.093	0.184	1.71092e-09	-0.091	Nonsence	CD30neg_tuT	Adjust P-val<0.01
KLF12	9.1571e-12	-0.146947	0.188	0.289	2.35942e-07	-0.101	Nonsence	CD30neg_tuT	Adjust P-val<0.01
LRRC8C	4.26754e-07	-0.147168	0.259	0.336	0.0109957	-0.077	Nonsence	CD30neg_tuT	Adjust P-val≥0.01
ACTN1	1.24e-06	-0.147332	0.071	0.153	0.0319876	-0.082	Nonsence	CD4T_KLF2	Adjust P-val≥0.01
SLAMF6	7.17597e-13	-0.147428	0.045	0.113	1.84896e-08	-0.068	Nonsence	CD30neg_tuT	Adjust P-val<0.01
TNFRSF14	4.89142e-12	-0.147439	0.275	0.387	1.26032e-07	-0.112	Nonsence	CD30neg_tuT	Adjust P-val<0.01
TRAF3IP3	1.79225e-12	-0.147627	0.437	0.563	4.61791e-08	-0.126	Nonsence	CD30neg_tuT	Adjust P-val<0.01
PRDX3	1.79e-06	-0.148155	0.087	0.174	0.0462078	-0.087	Nonsence	CD4T_KLF2	Adjust P-val≥0.01
DGKA	5.01208e-17	-0.148228	0.292	0.436	1.29141e-12	-0.144	Nonsence	CD30neg_tuT	Adjust P-val<0.01
ATXN7L3B	7.4888e-11	-0.148332	0.114	0.195	1.92957e-06	-0.081	Nonsence	CD30neg_tuT	Adjust P-val<0.01
SSU72	1.94e-07	-0.14862	0.219	0.367	0.00500367	-0.148	Nonsence	CD4T_KLF2	Adjust P-val<0.01
RTRAF	7.04e-08	-0.149198	0.239	0.406	0.00181413	-0.167	Nonsence	CD4T_KLF2	Adjust P-val<0.01
CCDC28A	2.90037e-13	-0.149241	0.068	0.146	7.4731e-09	-0.078	Nonsence	CD30neg_tuT	Adjust P-val<0.01
CD28	5.93095e-10	-0.149327	0.329	0.435	1.52817e-05	-0.106	Nonsence	CD30neg_tuT	Adjust P-val<0.01
FYN	4.43114e-17	-0.149363	0.753	0.838	1.14173e-12	-0.085	Nonsence	CD30neg_tuT	Adjust P-val<0.01
C1D	5.02933e-07	-0.14965	0.168	0.235	0.0129586	-0.067	Nonsence	CD30neg_tuT	Adjust P-val≥0.01
RNMT	7.2259e-09	-0.149804	0.193	0.273	0.000186182	-0.08	Nonsence	CD30neg_tuT	Adjust P-val<0.01
CCDC144A	1.26491e-13	-0.149959	0.07	0.152	3.25916e-09	-0.082	Nonsence	CD30neg_tuT	Adjust P-val<0.01
ARHGEF18	1.6e-06	-0.150134	0.058	0.132	0.041244	-0.074	Nonsence	CD4T_KLF2	Adjust P-val≥0.01
FAM117B	1.12799e-10	-0.15023	0.072	0.141	2.90639e-06	-0.069	Nonsence	CD30neg_tuT	Adjust P-val<0.01
CTSW	1.63227e-06	-0.150249	0.208	0.343	0.0420569	-0.135	Nonsence	CD8T_GZMK	Adjust P-val≥0.01
UQCR10	4.88855e-07	-0.150302	0.508	0.599	0.0125958	-0.091	Nonsence	CD30neg_tuT	Adjust P-val≥0.01
TSPYL1	2.19723e-10	-0.150308	0.119	0.199	5.66137e-06	-0.08	Nonsence	CD30neg_tuT	Adjust P-val<0.01
ZNF580	3.7897e-12	-0.150339	0.143	0.236	9.76455e-08	-0.093	Nonsence	CD30neg_tuT	Adjust P-val<0.01
SIGIRR	1.27098e-09	-0.150392	0.189	0.272	3.27481e-05	-0.083	Nonsence	CD30neg_tuT	Adjust P-val<0.01
FAM89B	1.05364e-09	-0.150608	0.122	0.195	2.7148e-05	-0.073	Nonsence	CD30neg_tuT	Adjust P-val<0.01
THADA	2.61458e-08	-0.150938	0.116	0.182	0.000673672	-0.066	Nonsence	CD30neg_tuT	Adjust P-val<0.01
C1orf122	2.87664e-10	-0.151332	0.197	0.286	7.41194e-06	-0.089	Nonsence	CD30neg_tuT	Adjust P-val<0.01
ZNF680	4.69333e-09	-0.151425	0.055	0.11	0.000120928	-0.055	Nonsence	CD30neg_tuT	Adjust P-val<0.01
TLE5	1.18672e-06	-0.151473	0.626	0.697	0.030577	-0.071	Nonsence	CD30neg_tuT	Adjust P-val≥0.01
RHOC	4.57679e-18	-0.151924	0.353	0.533	1.17926e-13	-0.18	Nonsence	CD30neg_tuT	Adjust P-val<0.01
NOL11	2.15825e-07	-0.152003	0.166	0.232	0.00556096	-0.066	Nonsence	CD30neg_tuT	Adjust P-val<0.01
YRDC	9.49289e-07	-0.15209	0.084	0.134	0.0244594	-0.05	Nonsence	CD30neg_tuT	Adjust P-val≥0.01
LINC00861	3.29e-07	-0.152316	0.115	0.22	0.00848561	-0.105	Nonsence	CD4T_KLF2	Adjust P-val<0.01
TGFBR3	3.9865e-09	-0.153254	0.47	0.564	0.000102716	-0.094	Nonsence	CD30neg_tuT	Adjust P-val<0.01
RPL14	3.78461e-13	-0.15332	0.894	0.909	9.75143e-09	-0.015	Nonsence	CD30neg_tuT	Adjust P-val<0.01
ITGB1-DT	3.73609e-16	-0.153429	0.068	0.163	9.6264e-12	-0.095	Nonsence	CD30neg_tuT	Adjust P-val<0.01
CRLF3	1.64e-06	-0.153724	0.122	0.226	0.0421967	-0.104	Nonsence	CD4T_KLF2	Adjust P-val≥0.01
HDAC5	1.36611e-10	-0.15417	0.079	0.148	3.51992e-06	-0.069	Nonsence	CD30neg_tuT	Adjust P-val<0.01
EIF1AX	2.18e-07	-0.154379	0.198	0.338	0.00562587	-0.14	Nonsence	CD4T_KLF2	Adjust P-val<0.01
TPT1	1.33176e-26	-0.154541	0.903	0.952	3.43142e-22	-0.049	Nonsence	CD30neg_tuT	Adjust P-val<0.01
SLC25A46	1.43177e-26	-0.154574	0.173	0.343	3.6891e-22	-0.17	Nonsence	CD30neg_tuT	Adjust P-val<0.01
TRIM44	1.20613e-11	-0.154593	0.138	0.229	3.10771e-07	-0.091	Nonsence	CD30neg_tuT	Adjust P-val<0.01
FAM53B	2.77258e-19	-0.154789	0.066	0.172	7.14383e-15	-0.106	Nonsence	CD30neg_tuT	Adjust P-val<0.01
ERBIN	5.76e-07	-0.155189	0.105	0.206	0.0148478	-0.101	Nonsence	CD4T_KLF2	Adjust P-val≥0.01
EIF4B	2.89e-07	-0.15573	0.322	0.506	0.00744539	-0.184	Nonsence	CD4T_KLF2	Adjust P-val<0.01
AC078845.1	4.28262e-12	-0.155744	0.097	0.178	1.10346e-07	-0.081	Nonsence	CD30neg_tuT	Adjust P-val<0.01
VAMP2	1.42392e-07	-0.155856	0.401	0.489	0.00366887	-0.088	Nonsence	CD30neg_tuT	Adjust P-val<0.01
RPL29	5.55e-08	-0.155886	0.964	0.977	0.00142906	-0.013	Nonsence	CD4T_KLF2	Adjust P-val<0.01
RPS11	2.21065e-10	-0.155889	0.703	0.776	5.69596e-06	-0.073	Nonsence	CD30neg_tuT	Adjust P-val<0.01
AC105052.4	5.64486e-12	-0.156224	0.166	0.264	1.45446e-07	-0.098	Nonsence	CD30neg_tuT	Adjust P-val<0.01
TCEA3	2.01302e-15	-0.156385	0.148	0.263	5.18675e-11	-0.115	Nonsence	CD30neg_tuT	Adjust P-val<0.01
TNFRSF4	5.24104e-08	-0.156464	0.396	0.486	0.00135041	-0.09	Nonsence	CD30neg_tuT	Adjust P-val<0.01
FMC1	7.29908e-11	-0.156672	0.158	0.247	1.88068e-06	-0.089	Nonsence	CD30neg_tuT	Adjust P-val<0.01
ATP9A	6.33027e-18	-0.157027	0.05	0.143	1.63106e-13	-0.093	Nonsence	CD30neg_tuT	Adjust P-val<0.01
TMEM256	1e-06	-0.157205	0.113	0.213	0.0257933	-0.1	Nonsence	CD4T_KLF2	Adjust P-val≥0.01
MRPL9	1.81e-06	-0.157432	0.041	0.106	0.0466432	-0.065	Nonsence	CD4T_KLF2	Adjust P-val≥0.01
POLR2I	6.33e-07	-0.157679	0.093	0.187	0.0163011	-0.094	Nonsence	CD4T_KLF2	Adjust P-val≥0.01
TRAK1	7.47616e-08	-0.158279	0.112	0.175	0.00192631	-0.063	Nonsence	CD30neg_tuT	Adjust P-val<0.01
ZNF10	4.19183e-12	-0.158342	0.212	0.321	1.08007e-07	-0.109	Nonsence	CD30neg_tuT	Adjust P-val<0.01
ATP6V1G1	1.74e-06	-0.158543	0.393	0.579	0.0448042	-0.186	Nonsence	CD4T_KLF2	Adjust P-val≥0.01
SKIL	2.69969e-10	-0.158691	0.254	0.35	6.95602e-06	-0.096	Nonsence	CD30neg_tuT	Adjust P-val<0.01
CREBRF	1.47e-06	-0.158869	0.102	0.195	0.0377546	-0.093	Nonsence	CD4T_KLF2	Adjust P-val≥0.01
KDM5A	1.32615e-07	-0.15891	0.267	0.349	0.00341695	-0.082	Nonsence	CD30neg_tuT	Adjust P-val<0.01
PYURF	1.04891e-11	-0.158985	0.208	0.311	2.70262e-07	-0.103	Nonsence	CD30neg_tuT	Adjust P-val<0.01
ATP5ME	9.78074e-11	-0.159016	0.463	0.56	2.5201e-06	-0.097	Nonsence	CD30neg_tuT	Adjust P-val<0.01
ATP8A1	1.23e-06	-0.159461	0.086	0.174	0.0315992	-0.088	Nonsence	CD4T_KLF2	Adjust P-val≥0.01
KDM7A	9.69e-07	-0.159652	0.084	0.173	0.0249648	-0.089	Nonsence	CD4T_KLF2	Adjust P-val≥0.01
VPS72	1.19e-06	-0.15997	0.04	0.106	0.0306232	-0.066	Nonsence	CD4T_KLF2	Adjust P-val≥0.01
GRK6	1.39237e-06	-0.160088	0.295	0.37	0.0358757	-0.075	Nonsence	CD30neg_tuT	Adjust P-val≥0.01
RPS10-NUDT3	6.58988e-10	-0.160382	0.13	0.205	1.69795e-05	-0.075	Nonsence	CD30neg_tuT	Adjust P-val<0.01
ACOT8	6.11288e-07	-0.160437	0.07	0.118	0.0157504	-0.048	Nonsence	CD30neg_tuT	Adjust P-val≥0.01
C16orf54	2.47219e-09	-0.160632	0.052	0.107	6.36983e-05	-0.055	Nonsence	CD30neg_tuT	Adjust P-val<0.01
IKZF4	2.23806e-13	-0.160712	0.051	0.125	5.76659e-09	-0.074	Nonsence	CD30neg_tuT	Adjust P-val<0.01
DPYS	5.42502e-19	-0.160963	0.024	0.105	1.39781e-14	-0.081	Nonsence	CD30neg_tuT	Adjust P-val<0.01
BRD3	3.8822e-08	-0.161221	0.111	0.174	0.00100029	-0.063	Nonsence	CD30neg_tuT	Adjust P-val<0.01
TASOR	1.17055e-09	-0.16133	0.162	0.246	3.01603e-05	-0.084	Nonsence	CD30neg_tuT	Adjust P-val<0.01
SCAMP2	1.61345e-06	-0.161679	0.116	0.229	0.0415722	-0.113	Nonsence	CD8T_GZMK	Adjust P-val≥0.01
ANAPC16	1.89712e-09	-0.161842	0.42	0.52	4.88811e-05	-0.1	Nonsence	CD30neg_tuT	Adjust P-val<0.01
RASGRP2	1.33e-06	-0.161876	0.187	0.308	0.0343904	-0.121	Nonsence	CD4T_KLF2	Adjust P-val≥0.01
GIMAP4	5.12e-07	-0.162543	0.172	0.3	0.013195	-0.128	Nonsence	CD4T_KLF2	Adjust P-val≥0.01
EVI2A	4.04379e-11	-0.162705	0.118	0.2	1.04192e-06	-0.082	Nonsence	CD30neg_tuT	Adjust P-val<0.01
RWDD3	2.69927e-09	-0.162804	0.082	0.145	6.95493e-05	-0.063	Nonsence	CD30neg_tuT	Adjust P-val<0.01
TOMM6	5.35e-07	-0.162804	0.263	0.422	0.0137757	-0.159	Nonsence	CD4T_KLF2	Adjust P-val≥0.01
APEH	1.25e-06	-0.163434	0.04	0.105	0.0323048	-0.065	Nonsence	CD4T_KLF2	Adjust P-val≥0.01
HIST3H2A	2.07413e-11	-0.16382	0.088	0.165	5.34419e-07	-0.077	Nonsence	CD30neg_tuT	Adjust P-val<0.01
CNPY3	8.81842e-07	-0.163997	0.208	0.273	0.0227215	-0.065	Nonsence	CD30neg_tuT	Adjust P-val≥0.01
TBC1D2B	1.41918e-10	-0.164302	0.132	0.213	3.65666e-06	-0.081	Nonsence	CD30neg_tuT	Adjust P-val<0.01
THOC3	6.25e-07	-0.164566	0.102	0.2	0.016109	-0.098	Nonsence	CD4T_KLF2	Adjust P-val≥0.01
RASA1	1.8306e-07	-0.164746	0.25	0.331	0.00471672	-0.081	Nonsence	CD30neg_tuT	Adjust P-val<0.01
DCTN4	5.45937e-09	-0.164778	0.126	0.198	0.000140666	-0.072	Nonsence	CD30neg_tuT	Adjust P-val<0.01
DHX36	2.11116e-08	-0.165114	0.345	0.439	0.000543961	-0.094	Nonsence	CD30neg_tuT	Adjust P-val<0.01
ERP29	1.30737e-10	-0.1652	0.456	0.556	3.36858e-06	-0.1	Nonsence	CD30neg_tuT	Adjust P-val<0.01
POLR2E	4.66681e-07	-0.16522	0.355	0.43	0.0120245	-0.075	Nonsence	CD30neg_tuT	Adjust P-val≥0.01
NDUFB5	5.91e-08	-0.16532	0.076	0.174	0.00152255	-0.098	Nonsence	CD4T_KLF2	Adjust P-val<0.01
TADA3	1.59e-06	-0.165556	0.061	0.135	0.0410302	-0.074	Nonsence	CD4T_KLF2	Adjust P-val≥0.01
CYSLTR1	5.54739e-08	-0.165557	0.297	0.378	0.00142934	-0.081	Nonsence	CD30neg_tuT	Adjust P-val<0.01
TMEM263	1.5335e-08	-0.165698	0.174	0.253	0.000395121	-0.079	Nonsence	CD30neg_tuT	Adjust P-val<0.01
KLF12	1.16e-08	-0.165808	0.203	0.361	0.00029995	-0.158	Nonsence	CD4T_KLF2	Adjust P-val<0.01
EIF3H	3.81312e-07	-0.1663	0.587	0.656	0.00982487	-0.069	Nonsence	CD30neg_tuT	Adjust P-val<0.01
RPL11	5.53159e-18	-0.166341	0.93	0.945	1.42527e-13	-0.015	Nonsence	CD30neg_tuT	Adjust P-val<0.01
MRPL20	1.48519e-06	-0.166368	0.385	0.467	0.0382675	-0.082	Nonsence	CD30neg_tuT	Adjust P-val≥0.01
TMEM64	7.92219e-18	-0.166456	0.065	0.163	2.04123e-13	-0.098	Nonsence	CD30neg_tuT	Adjust P-val<0.01
SELPLG	5.92868e-07	-0.166981	0.271	0.445	0.0152758	-0.174	Nonsence	CD8T_GZMK	Adjust P-val≥0.01
AC079781.5	8.1233e-09	-0.167139	0.198	0.282	0.000209305	-0.084	Nonsence	CD30neg_tuT	Adjust P-val<0.01
TMC6	1.43562e-16	-0.16736	0.177	0.297	3.69901e-12	-0.12	Nonsence	CD30neg_tuT	Adjust P-val<0.01
AC023424.3	4.81979e-07	-0.167486	0.144	0.208	0.0124187	-0.064	Nonsence	CD30neg_tuT	Adjust P-val≥0.01
ICAM2	2.93174e-16	-0.168016	0.19	0.314	7.55391e-12	-0.124	Nonsence	CD30neg_tuT	Adjust P-val<0.01
ST6GAL1	1.89e-07	-0.16826	0.077	0.17	0.00487856	-0.093	Nonsence	CD4T_KLF2	Adjust P-val<0.01
POLD4	1.41379e-10	-0.168442	0.369	0.477	3.64276e-06	-0.108	Nonsence	CD30neg_tuT	Adjust P-val<0.01
CUL3	3.16278e-08	-0.169021	0.333	0.422	0.000814921	-0.089	Nonsence	CD30neg_tuT	Adjust P-val<0.01
MAGEF1	7.47636e-13	-0.169217	0.073	0.151	1.92636e-08	-0.078	Nonsence	CD30neg_tuT	Adjust P-val<0.01
PPA2	2.52e-07	-0.169353	0.062	0.146	0.00649691	-0.084	Nonsence	CD4T_KLF2	Adjust P-val<0.01
ABHD14B	9.09581e-11	-0.169423	0.262	0.362	2.34363e-06	-0.1	Nonsence	CD30neg_tuT	Adjust P-val<0.01
TMEM258	3.31145e-08	-0.169773	0.489	0.581	0.000853229	-0.092	Nonsence	CD30neg_tuT	Adjust P-val<0.01
GGA1	5.93777e-07	-0.16979	0.291	0.366	0.0152993	-0.075	Nonsence	CD30neg_tuT	Adjust P-val≥0.01
KDM7A	2.59618e-10	-0.169796	0.145	0.231	6.68931e-06	-0.086	Nonsence	CD30neg_tuT	Adjust P-val<0.01
CCDC91	3.99615e-11	-0.169839	0.376	0.488	1.02965e-06	-0.112	Nonsence	CD30neg_tuT	Adjust P-val<0.01
GPR174	2.74916e-18	-0.16995	0.121	0.241	7.08349e-14	-0.12	Nonsence	CD30neg_tuT	Adjust P-val<0.01
GOPC	1.64e-06	-0.170003	0.068	0.147	0.0422455	-0.079	Nonsence	CD4T_KLF2	Adjust P-val≥0.01
GIMAP2	2.33e-07	-0.170056	0.066	0.15	0.00599248	-0.084	Nonsence	CD4T_KLF2	Adjust P-val<0.01
DCTN4	5.07e-07	-0.170726	0.118	0.223	0.0130738	-0.105	Nonsence	CD4T_KLF2	Adjust P-val≥0.01
ZC3H13	9.32e-07	-0.171136	0.09	0.18	0.0240056	-0.09	Nonsence	CD4T_KLF2	Adjust P-val≥0.01
UQCRH	9.12e-07	-0.171309	0.389	0.566	0.0234869	-0.177	Nonsence	CD4T_KLF2	Adjust P-val≥0.01
NPM1	1.88618e-10	-0.171391	0.807	0.862	4.85993e-06	-0.055	Nonsence	CD30neg_tuT	Adjust P-val<0.01
GRAMD1A	1.8919e-10	-0.171543	0.219	0.316	4.87468e-06	-0.097	Nonsence	CD30neg_tuT	Adjust P-val<0.01
APBB1	1.69e-06	-0.171697	0.051	0.121	0.0435634	-0.07	Nonsence	CD4T_KLF2	Adjust P-val≥0.01
PFDN5	9.59521e-10	-0.171804	0.784	0.825	2.4723e-05	-0.041	Nonsence	CD30neg_tuT	Adjust P-val<0.01
LASP1	3.15302e-08	-0.171828	0.194	0.272	0.000812407	-0.078	Nonsence	CD30neg_tuT	Adjust P-val<0.01
DTX3	1.50815e-14	-0.171884	0.041	0.115	3.88589e-10	-0.074	Nonsence	CD30neg_tuT	Adjust P-val<0.01
SMIM26	1.78126e-07	-0.1719	0.224	0.299	0.00458958	-0.075	Nonsence	CD30neg_tuT	Adjust P-val<0.01
SLIRP	1.59301e-07	-0.171949	0.209	0.281	0.00410455	-0.072	Nonsence	CD30neg_tuT	Adjust P-val<0.01
SPG11	6.18e-07	-0.172047	0.05	0.123	0.0159111	-0.073	Nonsence	CD4T_KLF2	Adjust P-val≥0.01
BANF1	5.33e-07	-0.172341	0.138	0.251	0.0137306	-0.113	Nonsence	CD4T_KLF2	Adjust P-val≥0.01
AKT3	2.81e-08	-0.172389	0.199	0.345	0.00072427	-0.146	Nonsence	CD4T_KLF2	Adjust P-val<0.01
TBC1D10C	9.46654e-10	-0.172673	0.352	0.451	2.43915e-05	-0.099	Nonsence	CD30neg_tuT	Adjust P-val<0.01
ADD3	4.95596e-14	-0.172938	0.14	0.246	1.27695e-09	-0.106	Nonsence	CD30neg_tuT	Adjust P-val<0.01
GTF3A	3.19089e-07	-0.17299	0.299	0.379	0.00822164	-0.08	Nonsence	CD30neg_tuT	Adjust P-val<0.01
TRAPPC6A	1.60368e-10	-0.173309	0.229	0.326	4.13204e-06	-0.097	Nonsence	CD30neg_tuT	Adjust P-val<0.01
EPRS	1.34e-07	-0.17331	0.079	0.174	0.00345264	-0.095	Nonsence	CD4T_KLF2	Adjust P-val<0.01
VWDE	4.25457e-12	-0.173518	0.077	0.152	1.09623e-07	-0.075	Nonsence	CD30neg_tuT	Adjust P-val<0.01
PRPF8	5.57e-08	-0.173922	0.191	0.334	0.00143457	-0.143	Nonsence	CD4T_KLF2	Adjust P-val<0.01
ZNF644	2.32459e-12	-0.174118	0.24	0.351	5.98954e-08	-0.111	Nonsence	CD30neg_tuT	Adjust P-val<0.01
SNHG1	2.7225e-07	-0.174179	0.204	0.275	0.0070148	-0.071	Nonsence	CD30neg_tuT	Adjust P-val<0.01
TLN1	4.13236e-07	-0.174326	0.237	0.398	0.0106474	-0.161	Nonsence	CD8T_GZMK	Adjust P-val≥0.01
ZNF14	5.18528e-07	-0.174466	0.059	0.105	0.0133604	-0.046	Nonsence	CD30neg_tuT	Adjust P-val≥0.01
ICA1	9.72867e-20	-0.174493	0.178	0.318	2.50669e-15	-0.14	Nonsence	CD30neg_tuT	Adjust P-val<0.01
VPS13C	2.83e-08	-0.174607	0.158	0.294	0.000730293	-0.136	Nonsence	CD4T_KLF2	Adjust P-val<0.01
XRCC5	8.73454e-07	-0.174744	0.228	0.387	0.0225054	-0.159	Nonsence	CD8T_GZMK	Adjust P-val≥0.01
ATP8B2	4.08e-07	-0.174833	0.062	0.143	0.0105242	-0.081	Nonsence	CD4T_KLF2	Adjust P-val≥0.01
COA1	4.61327e-08	-0.174937	0.284	0.368	0.00118865	-0.084	Nonsence	CD30neg_tuT	Adjust P-val<0.01
ZMYM2	1.23971e-11	-0.174955	0.274	0.387	3.19425e-07	-0.113	Nonsence	CD30neg_tuT	Adjust P-val<0.01
LSM7	3.97947e-11	-0.174991	0.378	0.491	1.02535e-06	-0.113	Nonsence	CD30neg_tuT	Adjust P-val<0.01
TBC1D15	3.86e-07	-0.175313	0.086	0.179	0.00995475	-0.093	Nonsence	CD4T_KLF2	Adjust P-val<0.01
GOLGA8A	1.53e-06	-0.175313	0.061	0.137	0.0394562	-0.076	Nonsence	CD4T_KLF2	Adjust P-val≥0.01
DUSP2	7.6144e-09	-0.17541	0.667	0.744	0.000196193	-0.077	Nonsence	CD30neg_tuT	Adjust P-val<0.01
EIF3D	1.83e-07	-0.175663	0.239	0.39	0.0047171	-0.151	Nonsence	CD4T_KLF2	Adjust P-val<0.01
PPM1M	1.31898e-10	-0.175979	0.188	0.275	3.39849e-06	-0.087	Nonsence	CD30neg_tuT	Adjust P-val<0.01
UBA52	5.31923e-14	-0.17602	0.829	0.863	1.37055e-09	-0.034	Nonsence	CD30neg_tuT	Adjust P-val<0.01
MAPK1IP1L	5.14503e-08	-0.176061	0.31	0.398	0.00132567	-0.088	Nonsence	CD30neg_tuT	Adjust P-val<0.01
SPON2	1.335e-15	-0.176085	0.209	0.33	3.43977e-11	-0.121	Nonsence	CD30neg_tuT	Adjust P-val<0.01
TMEM106B	2.46e-07	-0.176296	0.053	0.13	0.0063406	-0.077	Nonsence	CD4T_KLF2	Adjust P-val<0.01
GMFG	2.63142e-08	-0.176432	0.653	0.714	0.000678011	-0.061	Nonsence	CD30neg_tuT	Adjust P-val<0.01
AC010609.1	2.51011e-08	-0.176875	0.113	0.18	0.000646755	-0.067	Nonsence	CD30neg_tuT	Adjust P-val<0.01
ENTR1	2.30587e-09	-0.17709	0.186	0.267	5.9413e-05	-0.081	Nonsence	CD30neg_tuT	Adjust P-val<0.01
GYPC	1.9e-06	-0.177221	0.36	0.527	0.0489035	-0.167	Nonsence	CD4T_KLF2	Adjust P-val≥0.01
ARIH1	1.08275e-06	-0.177225	0.444	0.526	0.0278981	-0.082	Nonsence	CD30neg_tuT	Adjust P-val≥0.01
EPHA4	4.3e-07	-0.177229	0.039	0.106	0.0110764	-0.067	Nonsence	CD4T_KLF2	Adjust P-val≥0.01
PIAS1	9.38e-08	-0.177481	0.206	0.353	0.0024163	-0.147	Nonsence	CD4T_KLF2	Adjust P-val<0.01
TCEA1	1.44e-07	-0.177548	0.181	0.317	0.00371855	-0.136	Nonsence	CD4T_KLF2	Adjust P-val<0.01
HS2ST1	1.34288e-10	-0.177719	0.171	0.261	3.46006e-06	-0.09	Nonsence	CD30neg_tuT	Adjust P-val<0.01
SYF2	3.11563e-10	-0.177954	0.304	0.405	8.02774e-06	-0.101	Nonsence	CD30neg_tuT	Adjust P-val<0.01
ADD3	2.16e-07	-0.178207	0.196	0.335	0.00556114	-0.139	Nonsence	CD4T_KLF2	Adjust P-val<0.01
AC092821.3	2.90129e-13	-0.178276	0.249	0.36	7.47547e-09	-0.111	Nonsence	CD30neg_tuT	Adjust P-val<0.01
NUDT4	3.96462e-12	-0.178383	0.256	0.366	1.02152e-07	-0.11	Nonsence	CD30neg_tuT	Adjust P-val<0.01
SKAP1	4.71408e-21	-0.178762	0.695	0.786	1.21463e-16	-0.091	Nonsence	CD30neg_tuT	Adjust P-val<0.01
DMAC1	1.73e-06	-0.179064	0.05	0.119	0.0445898	-0.069	Nonsence	CD4T_KLF2	Adjust P-val≥0.01
XPA	1.29e-06	-0.179091	0.05	0.12	0.0332831	-0.07	Nonsence	CD4T_KLF2	Adjust P-val≥0.01
OXNAD1	1.44e-07	-0.179154	0.172	0.307	0.00371801	-0.135	Nonsence	CD4T_KLF2	Adjust P-val<0.01
RESF1	3.07e-07	-0.179171	0.259	0.423	0.00791379	-0.164	Nonsence	CD4T_KLF2	Adjust P-val<0.01
CCNH	6.16754e-10	-0.179183	0.303	0.405	1.58913e-05	-0.102	Nonsence	CD30neg_tuT	Adjust P-val<0.01
BRD7	1.6289e-11	-0.179416	0.264	0.368	4.19703e-07	-0.104	Nonsence	CD30neg_tuT	Adjust P-val<0.01
STMP1	1.00892e-13	-0.179469	0.364	0.489	2.5996e-09	-0.125	Nonsence	CD30neg_tuT	Adjust P-val<0.01
PTP4A2	1.04988e-06	-0.179492	0.375	0.462	0.0270512	-0.087	Nonsence	CD30neg_tuT	Adjust P-val≥0.01
TMX4	1.16e-07	-0.179543	0.122	0.236	0.00298817	-0.114	Nonsence	CD4T_KLF2	Adjust P-val<0.01
ANXA2R	1.12e-07	-0.179729	0.051	0.131	0.00288077	-0.08	Nonsence	CD4T_KLF2	Adjust P-val<0.01
CLPP	7.15158e-09	-0.179796	0.319	0.404	0.000184268	-0.085	Nonsence	CD30neg_tuT	Adjust P-val<0.01
SNHG14	3.6699e-12	-0.179854	0.086	0.166	9.45586e-08	-0.08	Nonsence	CD30neg_tuT	Adjust P-val<0.01
CHD6	2.05831e-08	-0.180025	0.161	0.235	0.000530344	-0.074	Nonsence	CD30neg_tuT	Adjust P-val<0.01
API5	1.32576e-06	-0.180273	0.058	0.143	0.0341595	-0.085	Nonsence	CD8T_GZMK	Adjust P-val≥0.01
SIK3	8.93108e-09	-0.180274	0.614	0.68	0.000230118	-0.066	Nonsence	CD30neg_tuT	Adjust P-val<0.01
UBQLN2	4.86e-07	-0.180317	0.055	0.132	0.0125231	-0.077	Nonsence	CD4T_KLF2	Adjust P-val≥0.01
CSK	7.86e-08	-0.180364	0.191	0.335	0.00202448	-0.144	Nonsence	CD4T_KLF2	Adjust P-val<0.01
TMC8	9.31934e-21	-0.1806	0.204	0.352	2.40122e-16	-0.148	Nonsence	CD30neg_tuT	Adjust P-val<0.01
ISCU	5.39e-08	-0.180625	0.223	0.379	0.00138995	-0.156	Nonsence	CD4T_KLF2	Adjust P-val<0.01
PATJ	1.36e-07	-0.180991	0.082	0.176	0.00351637	-0.094	Nonsence	CD4T_KLF2	Adjust P-val<0.01
TTN-AS1	1.82043e-07	-0.181228	0.089	0.144	0.00469052	-0.055	Nonsence	CD30neg_tuT	Adjust P-val<0.01
AC090152.1	1.40874e-10	-0.18142	0.155	0.239	3.62976e-06	-0.084	Nonsence	CD30neg_tuT	Adjust P-val<0.01
PDCD4	2.06557e-13	-0.181799	0.236	0.355	5.32215e-09	-0.119	Nonsence	CD30neg_tuT	Adjust P-val<0.01
CUL9	9.29948e-12	-0.182155	0.183	0.278	2.3961e-07	-0.095	Nonsence	CD30neg_tuT	Adjust P-val<0.01
PRKCB	1.82906e-29	-0.182185	0.069	0.215	4.71275e-25	-0.146	Nonsence	CD30neg_tuT	Adjust P-val<0.01
BIN2	2.97e-08	-0.182255	0.166	0.304	0.00076496	-0.138	Nonsence	CD4T_KLF2	Adjust P-val<0.01
TRG-AS1	1.58466e-21	-0.182377	0.201	0.354	4.08305e-17	-0.153	Nonsence	CD30neg_tuT	Adjust P-val<0.01
PAM16	1.7e-06	-0.18243	0.039	0.102	0.0437449	-0.063	Nonsence	CD4T_KLF2	Adjust P-val≥0.01
TTC28-AS1	3.53e-08	-0.182774	0.041	0.12	0.000908418	-0.079	Nonsence	CD4T_KLF2	Adjust P-val<0.01
CSDE1	1.07e-07	-0.18295	0.31	0.492	0.00276734	-0.182	Nonsence	CD4T_KLF2	Adjust P-val<0.01
IMPDH2	7.59423e-09	-0.182963	0.293	0.382	0.000195673	-0.089	Nonsence	CD30neg_tuT	Adjust P-val<0.01
FBXL20	2.73836e-13	-0.183046	0.118	0.211	7.05567e-09	-0.093	Nonsence	CD30neg_tuT	Adjust P-val<0.01
PRKACB	9.67e-08	-0.183572	0.111	0.221	0.00249253	-0.11	Nonsence	CD4T_KLF2	Adjust P-val<0.01
PHF14	5.40698e-13	-0.183716	0.267	0.38	1.39316e-08	-0.113	Nonsence	CD30neg_tuT	Adjust P-val<0.01
NDUFB1	2.65e-07	-0.184023	0.134	0.25	0.00683863	-0.116	Nonsence	CD4T_KLF2	Adjust P-val<0.01
PLEKHA7	4.56068e-12	-0.184069	0.139	0.229	1.17511e-07	-0.09	Nonsence	CD30neg_tuT	Adjust P-val<0.01
PFKP	1.00679e-08	-0.184365	0.327	0.419	0.00025941	-0.092	Nonsence	CD30neg_tuT	Adjust P-val<0.01
RRN3	1.51e-06	-0.184601	0.059	0.133	0.0388524	-0.074	Nonsence	CD4T_KLF2	Adjust P-val≥0.01
HIBADH	1.28295e-09	-0.184669	0.097	0.165	3.30564e-05	-0.068	Nonsence	CD30neg_tuT	Adjust P-val<0.01
SDHAF2	8.21587e-13	-0.18479	0.154	0.248	2.1169e-08	-0.094	Nonsence	CD30neg_tuT	Adjust P-val<0.01
CDKN2AIP	3.57554e-07	-0.184876	0.102	0.156	0.00921272	-0.054	Nonsence	CD30neg_tuT	Adjust P-val<0.01
STK38	6.73e-07	-0.184931	0.131	0.238	0.0173498	-0.107	Nonsence	CD4T_KLF2	Adjust P-val≥0.01
CD79B	1.26602e-14	-0.185138	0.093	0.185	3.26203e-10	-0.092	Nonsence	CD30neg_tuT	Adjust P-val<0.01
TSPOAP1-AS1	1.51926e-16	-0.18535	0.203	0.334	3.91452e-12	-0.131	Nonsence	CD30neg_tuT	Adjust P-val<0.01
NDUFAF8	7.67e-09	-0.185733	0.082	0.188	0.000197687	-0.106	Nonsence	CD4T_KLF2	Adjust P-val<0.01
VAV3	5.88044e-14	-0.185762	0.056	0.135	1.51515e-09	-0.079	Nonsence	CD30neg_tuT	Adjust P-val<0.01
CDK5RAP3	8.69676e-14	-0.186564	0.208	0.316	2.24081e-09	-0.108	Nonsence	CD30neg_tuT	Adjust P-val<0.01
PIK3CD	2.95062e-16	-0.186639	0.225	0.358	7.60255e-12	-0.133	Nonsence	CD30neg_tuT	Adjust P-val<0.01
RPL35	8.17626e-11	-0.186686	0.87	0.922	2.1067e-06	-0.052	Nonsence	CD30neg_tuT	Adjust P-val<0.01
SLC39A4	3.27939e-13	-0.186706	0.132	0.226	8.44968e-09	-0.094	Nonsence	CD30neg_tuT	Adjust P-val<0.01
SOS2	1.63e-07	-0.186761	0.046	0.121	0.00421081	-0.075	Nonsence	CD4T_KLF2	Adjust P-val<0.01
LITAF	5.43779e-12	-0.187248	0.385	0.494	1.4011e-07	-0.109	Nonsence	CD30neg_tuT	Adjust P-val<0.01
TPRKB	7.85e-08	-0.187385	0.048	0.127	0.00202283	-0.079	Nonsence	CD4T_KLF2	Adjust P-val<0.01
SNRPD2	1.69424e-09	-0.187442	0.643	0.72	4.36539e-05	-0.077	Nonsence	CD30neg_tuT	Adjust P-val<0.01
SNRNP70	5.68273e-07	-0.187926	0.145	0.275	0.0146421	-0.13	Nonsence	CD8T_GZMK	Adjust P-val≥0.01
LINC01550	1.16e-09	-0.187956	0.046	0.138	3e-05	-0.092	Nonsence	CD4T_KLF2	Adjust P-val<0.01
SDAD1	5.2e-07	-0.188436	0.05	0.123	0.0133892	-0.073	Nonsence	CD4T_KLF2	Adjust P-val≥0.01
LINC01679	3.64857e-08	-0.188911	0.071	0.125	0.00094009	-0.054	Nonsence	CD30neg_tuT	Adjust P-val<0.01
TSHZ2	5.27129e-18	-0.189112	0.784	0.855	1.3582e-13	-0.071	Nonsence	CD30neg_tuT	Adjust P-val<0.01
NPAT	3.47e-08	-0.18915	0.055	0.141	0.000893106	-0.086	Nonsence	CD4T_KLF2	Adjust P-val<0.01
LINC01934	1.79e-06	-0.189193	0.073	0.152	0.0461324	-0.079	Nonsence	CD4T_KLF2	Adjust P-val≥0.01
PEX2	6.38e-07	-0.189208	0.041	0.109	0.0164347	-0.068	Nonsence	CD4T_KLF2	Adjust P-val≥0.01
FXYD1	2.84678e-18	-0.189566	0.124	0.242	7.33502e-14	-0.118	Nonsence	CD30neg_tuT	Adjust P-val<0.01
RPL28	1.42335e-21	-0.189724	0.953	0.97	3.66741e-17	-0.017	Nonsence	CD30neg_tuT	Adjust P-val<0.01
NCBP2AS2	1.18e-06	-0.189748	0.064	0.142	0.0303435	-0.078	Nonsence	CD4T_KLF2	Adjust P-val≥0.01
PRPF6	3.71e-07	-0.190233	0.105	0.204	0.00955404	-0.099	Nonsence	CD4T_KLF2	Adjust P-val<0.01
ID3	2.51123e-09	-0.190325	0.396	0.498	6.47044e-05	-0.102	Nonsence	CD30neg_tuT	Adjust P-val<0.01
TRAT1	1.28218e-13	-0.190453	0.251	0.369	3.30367e-09	-0.118	Nonsence	CD30neg_tuT	Adjust P-val<0.01
AC008105.3	1.12e-06	-0.190718	0.077	0.162	0.0288206	-0.085	Nonsence	CD4T_KLF2	Adjust P-val≥0.01
ETS1	1.98161e-13	-0.190842	0.751	0.815	5.10581e-09	-0.064	Nonsence	CD30neg_tuT	Adjust P-val<0.01
RGS13	1.6245e-06	-0.19085	0.203	0.267	0.0418569	-0.064	Nonsence	CD30neg_tuT	Adjust P-val≥0.01
GIMAP6	3.71741e-12	-0.191113	0.085	0.163	9.57827e-08	-0.078	Nonsence	CD30neg_tuT	Adjust P-val<0.01
COX6C	1.14573e-09	-0.191148	0.706	0.773	2.9521e-05	-0.067	Nonsence	CD30neg_tuT	Adjust P-val<0.01
CPM	7.50758e-11	-0.191188	0.114	0.193	1.9344e-06	-0.079	Nonsence	CD30neg_tuT	Adjust P-val<0.01
HNRNPH1	5.12e-08	-0.191214	0.202	0.35	0.00131977	-0.148	Nonsence	CD4T_KLF2	Adjust P-val<0.01
NUCB2	1.03376e-06	-0.191292	0.102	0.21	0.0266358	-0.108	Nonsence	CD8T_GZMK	Adjust P-val≥0.01
SASH3	6.77e-08	-0.19152	0.055	0.139	0.0017438	-0.084	Nonsence	CD4T_KLF2	Adjust P-val<0.01
INPP4B	4.34e-07	-0.191644	0.313	0.474	0.0111716	-0.161	Nonsence	CD4T_KLF2	Adjust P-val≥0.01
COX7A2L	1.46e-07	-0.192371	0.203	0.347	0.00375658	-0.144	Nonsence	CD4T_KLF2	Adjust P-val<0.01
CHURC1	2.31e-08	-0.192509	0.268	0.447	0.000595489	-0.179	Nonsence	CD4T_KLF2	Adjust P-val<0.01
AP003472.1	1.72254e-07	-0.193851	0.087	0.142	0.00443829	-0.055	Nonsence	CD30neg_tuT	Adjust P-val<0.01
TTC32	1.16657e-11	-0.194209	0.07	0.14	3.00579e-07	-0.07	Nonsence	CD30neg_tuT	Adjust P-val<0.01
RNF130	7.01e-08	-0.194346	0.064	0.152	0.00180598	-0.088	Nonsence	CD4T_KLF2	Adjust P-val<0.01
MRPL33	9.58233e-13	-0.194516	0.22	0.325	2.46898e-08	-0.105	Nonsence	CD30neg_tuT	Adjust P-val<0.01
REST	2.11e-07	-0.194708	0.098	0.198	0.00544566	-0.1	Nonsence	CD4T_KLF2	Adjust P-val<0.01
OGA	1.11e-08	-0.194904	0.14	0.27	0.000285012	-0.13	Nonsence	CD4T_KLF2	Adjust P-val<0.01
AC068587.4	6.36576e-08	-0.194907	0.213	0.289	0.0016402	-0.076	Nonsence	CD30neg_tuT	Adjust P-val<0.01
LINC00861	1.8168e-07	-0.19507	0.141	0.271	0.00468118	-0.13	Nonsence	CD8T_GZMK	Adjust P-val<0.01
RWDD3	8.08254e-08	-0.195377	0.026	0.101	0.00208255	-0.075	Nonsence	CD8T_GZMK	Adjust P-val<0.01
SBNO2	1.74913e-06	-0.195403	0.056	0.138	0.0450681	-0.082	Nonsence	CD8T_GZMK	Adjust P-val≥0.01
LSM6	1.87e-07	-0.195573	0.093	0.19	0.00482427	-0.097	Nonsence	CD4T_KLF2	Adjust P-val<0.01
SCML4	3.10638e-19	-0.195581	0.14	0.267	8.00391e-15	-0.127	Nonsence	CD30neg_tuT	Adjust P-val<0.01
SETD2	1.19566e-08	-0.195638	0.287	0.375	0.000308073	-0.088	Nonsence	CD30neg_tuT	Adjust P-val<0.01
OTUD6B-AS1	1.76e-07	-0.195785	0.069	0.157	0.00454364	-0.088	Nonsence	CD4T_KLF2	Adjust P-val<0.01
DNAJC19	3.34e-08	-0.195924	0.101	0.21	0.000861712	-0.109	Nonsence	CD4T_KLF2	Adjust P-val<0.01
EXT1	3.63265e-07	-0.195979	0.104	0.163	0.00935989	-0.059	Nonsence	CD30neg_tuT	Adjust P-val<0.01
LAG3	4.29695e-21	-0.196456	0.137	0.274	1.10715e-16	-0.137	Nonsence	CD30neg_tuT	Adjust P-val<0.01
EID1	4.9e-07	-0.196474	0.284	0.444	0.0126294	-0.16	Nonsence	CD4T_KLF2	Adjust P-val≥0.01
SLC30A5	3.72e-07	-0.196573	0.041	0.112	0.00958587	-0.071	Nonsence	CD4T_KLF2	Adjust P-val<0.01
TP53INP1	2.9385e-24	-0.196699	0.081	0.213	7.57135e-20	-0.132	Nonsence	CD30neg_tuT	Adjust P-val<0.01
PTPN6	5.71e-07	-0.197256	0.097	0.192	0.0147057	-0.095	Nonsence	CD4T_KLF2	Adjust P-val≥0.01
FBXW7	5.65336e-10	-0.197302	0.374	0.472	1.45664e-05	-0.098	Nonsence	CD30neg_tuT	Adjust P-val<0.01
ARL15	1.06553e-12	-0.197341	0.215	0.322	2.74545e-08	-0.107	Nonsence	CD30neg_tuT	Adjust P-val<0.01
PCED1B	1.22e-08	-0.197375	0.119	0.239	0.000313717	-0.12	Nonsence	CD4T_KLF2	Adjust P-val<0.01
AL109930.1	4.511e-12	-0.197399	0.163	0.259	1.1623e-07	-0.096	Nonsence	CD30neg_tuT	Adjust P-val<0.01
ATF7IP2	8.32e-07	-0.197597	0.054	0.127	0.0214295	-0.073	Nonsence	CD4T_KLF2	Adjust P-val≥0.01
MED30	1.19585e-12	-0.197683	0.162	0.257	3.08122e-08	-0.095	Nonsence	CD30neg_tuT	Adjust P-val<0.01
IRF2	1.87747e-06	-0.198042	0.085	0.181	0.0483749	-0.096	Nonsence	CD8T_GZMK	Adjust P-val≥0.01
GIMAP2	1.79259e-15	-0.198147	0.093	0.187	4.6188e-11	-0.094	Nonsence	CD30neg_tuT	Adjust P-val<0.01
LSM6	4.98658e-14	-0.198322	0.258	0.37	1.28484e-09	-0.112	Nonsence	CD30neg_tuT	Adjust P-val<0.01
FTX	1.93e-07	-0.198448	0.122	0.232	0.00497364	-0.11	Nonsence	CD4T_KLF2	Adjust P-val<0.01
CCNG1	6.21e-07	-0.198507	0.095	0.19	0.0159999	-0.095	Nonsence	CD4T_KLF2	Adjust P-val≥0.01
KAT6A	1.90714e-11	-0.198867	0.347	0.461	4.91393e-07	-0.114	Nonsence	CD30neg_tuT	Adjust P-val<0.01
CTDSP1	1.72e-06	-0.199158	0.064	0.138	0.0444422	-0.074	Nonsence	CD4T_KLF2	Adjust P-val≥0.01
RICTOR	6.6e-08	-0.19935	0.108	0.217	0.00170073	-0.109	Nonsence	CD4T_KLF2	Adjust P-val<0.01
PLEKHJ1	1.56793e-20	-0.199514	0.15	0.284	4.03993e-16	-0.134	Nonsence	CD30neg_tuT	Adjust P-val<0.01
PDCD2	3.01e-07	-0.199661	0.097	0.194	0.0077525	-0.097	Nonsence	CD4T_KLF2	Adjust P-val<0.01
OSER1	1.8012e-07	-0.199699	0.168	0.235	0.00464096	-0.067	Nonsence	CD30neg_tuT	Adjust P-val<0.01
AC002377.1	1.1401e-17	-0.199756	0.043	0.13	2.93759e-13	-0.087	Nonsence	CD30neg_tuT	Adjust P-val<0.01
CD247	1.1083e-33	-0.199813	0.453	0.655	2.85563e-29	-0.202	Nonsence	CD30neg_tuT	Adjust P-val<0.01
TATDN1	4.43e-07	-0.199848	0.044	0.115	0.011427	-0.071	Nonsence	CD4T_KLF2	Adjust P-val≥0.01
CEP350	6.07e-07	-0.19999	0.152	0.266	0.0156525	-0.114	Nonsence	CD4T_KLF2	Adjust P-val≥0.01
CCDC18-AS1	1.57982e-29	-0.200198	0.185	0.373	4.07055e-25	-0.188	Nonsence	CD30neg_tuT	Adjust P-val<0.01
RBIS	1.59e-08	-0.200807	0.174	0.317	0.000408872	-0.143	Nonsence	CD4T_KLF2	Adjust P-val<0.01
CDC25B	9.42e-07	-0.200807	0.061	0.137	0.0242817	-0.076	Nonsence	CD4T_KLF2	Adjust P-val≥0.01
CCR10	1.78944e-16	-0.20089	0.048	0.132	4.61067e-12	-0.084	Nonsence	CD30neg_tuT	Adjust P-val<0.01
P2RY10	2.65368e-15	-0.201093	0.226	0.356	6.83747e-11	-0.13	Nonsence	CD30neg_tuT	Adjust P-val<0.01
CNOT7	1.35935e-09	-0.201533	0.225	0.308	3.50251e-05	-0.083	Nonsence	CD30neg_tuT	Adjust P-val<0.01
SNRPN	8.59887e-15	-0.201868	0.189	0.304	2.21558e-10	-0.115	Nonsence	CD30neg_tuT	Adjust P-val<0.01
MAGOH	1.86e-07	-0.201903	0.184	0.317	0.00478054	-0.133	Nonsence	CD4T_KLF2	Adjust P-val<0.01
ODC1	6.54691e-09	-0.202084	0.32	0.413	0.000168688	-0.093	Nonsence	CD30neg_tuT	Adjust P-val<0.01
SEC61G	3.92e-10	-0.202158	0.228	0.412	1.01e-05	-0.184	Nonsence	CD4T_KLF2	Adjust P-val<0.01
ST8SIA4	3.27412e-15	-0.202455	0.144	0.253	8.4361e-11	-0.109	Nonsence	CD30neg_tuT	Adjust P-val<0.01
IGFLR1	9.25203e-12	-0.202558	0.408	0.516	2.38388e-07	-0.108	Nonsence	CD30neg_tuT	Adjust P-val<0.01
PLCL2	8.50962e-18	-0.202729	0.15	0.27	2.19259e-13	-0.12	Nonsence	CD30neg_tuT	Adjust P-val<0.01
EAPP	5.17002e-12	-0.202761	0.146	0.236	1.33211e-07	-0.09	Nonsence	CD30neg_tuT	Adjust P-val<0.01
GIMAP1	2.06e-08	-0.202763	0.111	0.228	0.000530837	-0.117	Nonsence	CD4T_KLF2	Adjust P-val<0.01
RAPGEF1	3.63075e-08	-0.203144	0.493	0.59	0.0009355	-0.097	Nonsence	CD30neg_tuT	Adjust P-val<0.01
MAGEH1	1.49463e-15	-0.20325	0.07	0.158	3.85107e-11	-0.088	Nonsence	CD30neg_tuT	Adjust P-val<0.01
SMIM27	1.54e-07	-0.203253	0.044	0.119	0.00397736	-0.075	Nonsence	CD4T_KLF2	Adjust P-val<0.01
EIF3H	7.26975e-07	-0.203381	0.286	0.455	0.0187312	-0.169	Nonsence	CD8T_GZMK	Adjust P-val≥0.01
CRLS1	1.32116e-09	-0.203477	0.12	0.192	3.40411e-05	-0.072	Nonsence	CD30neg_tuT	Adjust P-val<0.01
BEX2	6.79e-09	-0.203502	0.076	0.181	0.000174897	-0.105	Nonsence	CD4T_KLF2	Adjust P-val<0.01
SRSF9	2.71003e-09	-0.203564	0.448	0.552	6.98266e-05	-0.104	Nonsence	CD30neg_tuT	Adjust P-val<0.01
EIF2A	5.34577e-10	-0.203882	0.2	0.286	1.37739e-05	-0.086	Nonsence	CD30neg_tuT	Adjust P-val<0.01
C11orf1	1.55e-07	-0.203894	0.036	0.105	0.00399069	-0.069	Nonsence	CD4T_KLF2	Adjust P-val<0.01
COA1	1.2e-08	-0.204052	0.077	0.18	0.000308706	-0.103	Nonsence	CD4T_KLF2	Adjust P-val<0.01
CCNT1	1.13238e-07	-0.204275	0.182	0.253	0.00291768	-0.071	Nonsence	CD30neg_tuT	Adjust P-val<0.01
FNTA	9.04894e-10	-0.204345	0.237	0.328	2.33155e-05	-0.091	Nonsence	CD30neg_tuT	Adjust P-val<0.01
NCOA5	3.71113e-10	-0.204709	0.172	0.257	9.56209e-06	-0.085	Nonsence	CD30neg_tuT	Adjust P-val<0.01
LAT	3.35001e-07	-0.204716	0.3	0.484	0.00863163	-0.184	Nonsence	CD8T_GZMK	Adjust P-val<0.01
SEMA4D	1.13199e-07	-0.204757	0.332	0.416	0.0029167	-0.084	Nonsence	CD30neg_tuT	Adjust P-val<0.01
ATP6V1E1	8.57e-07	-0.204809	0.05	0.121	0.0220868	-0.071	Nonsence	CD4T_KLF2	Adjust P-val≥0.01
CAMK4	4.24921e-16	-0.204978	0.482	0.616	1.09485e-11	-0.134	Nonsence	CD30neg_tuT	Adjust P-val<0.01
ZMYND8	6.45271e-11	-0.205001	0.113	0.188	1.6626e-06	-0.075	Nonsence	CD30neg_tuT	Adjust P-val<0.01
NSMCE1	1.46e-07	-0.205067	0.126	0.236	0.00375981	-0.11	Nonsence	CD4T_KLF2	Adjust P-val<0.01
SOD1	1.2167e-08	-0.20519	0.602	0.683	0.000313496	-0.081	Nonsence	CD30neg_tuT	Adjust P-val<0.01
SOCS3	4.08e-07	-0.205216	0.336	0.504	0.0105241	-0.168	Nonsence	CD4T_KLF2	Adjust P-val≥0.01
SSBP1	8.47e-09	-0.20526	0.199	0.354	0.000218278	-0.155	Nonsence	CD4T_KLF2	Adjust P-val<0.01
IP6K2	1.41765e-10	-0.205322	0.193	0.28	3.65272e-06	-0.087	Nonsence	CD30neg_tuT	Adjust P-val<0.01
ARHGAP45	3.14662e-14	-0.205353	0.205	0.319	8.10759e-10	-0.114	Nonsence	CD30neg_tuT	Adjust P-val<0.01
ST8SIA4	9.03185e-07	-0.20548	0.102	0.212	0.0232715	-0.11	Nonsence	CD8T_GZMK	Adjust P-val≥0.01
KRCC1	1.46e-08	-0.20577	0.035	0.111	0.000377029	-0.076	Nonsence	CD4T_KLF2	Adjust P-val<0.01
C6orf62	1.25653e-06	-0.205801	0.119	0.172	0.0323757	-0.053	Nonsence	CD30neg_tuT	Adjust P-val≥0.01
RICTOR	2.59443e-08	-0.205994	0.257	0.345	0.000668481	-0.088	Nonsence	CD30neg_tuT	Adjust P-val<0.01
SUPT4H1	3.0365e-16	-0.206227	0.294	0.425	7.82384e-12	-0.131	Nonsence	CD30neg_tuT	Adjust P-val<0.01
ARGLU1	1.26e-08	-0.206236	0.297	0.489	0.000324398	-0.192	Nonsence	CD4T_KLF2	Adjust P-val<0.01
FAM174C	3.95483e-14	-0.206296	0.224	0.336	1.019e-09	-0.112	Nonsence	CD30neg_tuT	Adjust P-val<0.01
BCAS3	9.48733e-14	-0.206773	0.447	0.567	2.4445e-09	-0.12	Nonsence	CD30neg_tuT	Adjust P-val<0.01
UXT	3.13e-07	-0.206995	0.387	0.58	0.00805993	-0.193	Nonsence	CD4T_KLF2	Adjust P-val<0.01
MSI2	1.85014e-22	-0.207105	0.346	0.523	4.76706e-18	-0.177	Nonsence	CD30neg_tuT	Adjust P-val<0.01
ATXN7L3B	1.58e-08	-0.207465	0.055	0.145	0.000408155	-0.09	Nonsence	CD4T_KLF2	Adjust P-val<0.01
GMDS	2.70964e-12	-0.207556	0.263	0.37	6.98165e-08	-0.107	Nonsence	CD30neg_tuT	Adjust P-val<0.01
MRPL3	4.01e-08	-0.207618	0.068	0.161	0.0010332	-0.093	Nonsence	CD4T_KLF2	Adjust P-val<0.01
HAGHL	1.60883e-26	-0.208015	0.021	0.126	4.1453e-22	-0.105	Nonsence	CD30neg_tuT	Adjust P-val<0.01
NNT	1.61358e-06	-0.208061	0.036	0.106	0.0415756	-0.07	Nonsence	CD8T_GZMK	Adjust P-val≥0.01
THOC7	3.86e-07	-0.208194	0.082	0.173	0.00993764	-0.091	Nonsence	CD4T_KLF2	Adjust P-val<0.01
MAF1	4.66559e-14	-0.208647	0.209	0.317	1.20214e-09	-0.108	Nonsence	CD30neg_tuT	Adjust P-val<0.01
SIN3A	5e-07	-0.208802	0.071	0.155	0.0128894	-0.084	Nonsence	CD4T_KLF2	Adjust P-val≥0.01
RPS10	2.76e-07	-0.209021	0.192	0.327	0.00711947	-0.135	Nonsence	CD4T_KLF2	Adjust P-val<0.01
RPS10	9.85225e-14	-0.209136	0.188	0.292	2.53853e-09	-0.104	Nonsence	CD30neg_tuT	Adjust P-val<0.01
YPEL3	1.08692e-06	-0.209296	0.221	0.376	0.0280056	-0.155	Nonsence	CD8T_GZMK	Adjust P-val≥0.01
NUDT22	1.75269e-06	-0.209358	0.068	0.157	0.0451598	-0.089	Nonsence	CD8T_GZMK	Adjust P-val≥0.01
FAM117A	3.19162e-18	-0.209407	0.209	0.346	8.22352e-14	-0.137	Nonsence	CD30neg_tuT	Adjust P-val<0.01
RPS15	2e-14	-0.209427	0.979	0.978	5.15e-10	0.001	Nonsence	CD4T_KLF2	Adjust P-val<0.01
RPL15	4.90914e-07	-0.209453	0.809	0.889	0.0126489	-0.08	Nonsence	CD8T_GZMK	Adjust P-val≥0.01
PTPRJ	1.1366e-09	-0.209461	0.376	0.475	2.92857e-05	-0.099	Nonsence	CD30neg_tuT	Adjust P-val<0.01
PPP2R5C	2.36604e-18	-0.209924	0.384	0.544	6.09634e-14	-0.16	Nonsence	CD30neg_tuT	Adjust P-val<0.01
PEX2	3.73973e-20	-0.210334	0.098	0.213	9.63578e-16	-0.115	Nonsence	CD30neg_tuT	Adjust P-val<0.01
TP53TG1	2.01711e-15	-0.211266	0.17	0.28	5.19729e-11	-0.11	Nonsence	CD30neg_tuT	Adjust P-val<0.01
REPIN1	1.80802e-16	-0.211361	0.082	0.179	4.65855e-12	-0.097	Nonsence	CD30neg_tuT	Adjust P-val<0.01
IL2RG	1.12132e-06	-0.2115	0.479	0.682	0.0288919	-0.203	Nonsence	CD8T_GZMK	Adjust P-val≥0.01
TMEM243	9.24e-08	-0.211504	0.231	0.386	0.00238102	-0.155	Nonsence	CD4T_KLF2	Adjust P-val<0.01
EEF2	7.19e-08	-0.21217	0.768	0.893	0.00185185	-0.125	Nonsence	CD4T_KLF2	Adjust P-val<0.01
GTF2IRD2B	3.44e-07	-0.212179	0.054	0.131	0.00887067	-0.077	Nonsence	CD4T_KLF2	Adjust P-val<0.01
PRPF3	1.28e-06	-0.212765	0.044	0.111	0.0329652	-0.067	Nonsence	CD4T_KLF2	Adjust P-val≥0.01
MIDN	1.84898e-12	-0.212938	0.232	0.342	4.76409e-08	-0.11	Nonsence	CD30neg_tuT	Adjust P-val<0.01
BTNL8	2.53188e-17	-0.21294	0.077	0.178	6.52365e-13	-0.101	Nonsence	CD30neg_tuT	Adjust P-val<0.01
RPS24	6.65e-11	-0.213034	0.961	0.978	1.71e-06	-0.017	Nonsence	CD4T_KLF2	Adjust P-val<0.01
PTK2	9.35425e-17	-0.213151	0.085	0.185	2.41022e-12	-0.1	Nonsence	CD30neg_tuT	Adjust P-val<0.01
RGS1	2.95525e-14	-0.213359	0.674	0.776	7.61451e-10	-0.102	Nonsence	CD30neg_tuT	Adjust P-val<0.01
RASAL3	1.00554e-06	-0.213509	0.225	0.379	0.0259088	-0.154	Nonsence	CD8T_GZMK	Adjust P-val≥0.01
FXYD5	7.21166e-17	-0.213568	0.821	0.852	1.85816e-12	-0.031	Nonsence	CD30neg_tuT	Adjust P-val<0.01
BCL2A1	1.99844e-10	-0.213964	0.154	0.236	5.14918e-06	-0.082	Nonsence	CD30neg_tuT	Adjust P-val<0.01
ARHGAP45	9.07e-08	-0.214074	0.154	0.281	0.002336	-0.127	Nonsence	CD4T_KLF2	Adjust P-val<0.01
RNASEH2B	9.81e-08	-0.214743	0.105	0.211	0.00252861	-0.106	Nonsence	CD4T_KLF2	Adjust P-val<0.01
CHURC1	3.62331e-09	-0.214773	0.16	0.322	9.33583e-05	-0.162	Nonsence	CD8T_GZMK	Adjust P-val<0.01
PCBP1	2.16e-09	-0.214803	0.232	0.405	5.56e-05	-0.173	Nonsence	CD4T_KLF2	Adjust P-val<0.01
NACA	6.97e-10	-0.214925	0.92	0.947	1.8e-05	-0.027	Nonsence	CD4T_KLF2	Adjust P-val<0.01
HMGN2	8.4e-09	-0.215129	0.306	0.49	0.000216413	-0.184	Nonsence	CD4T_KLF2	Adjust P-val<0.01
POLD4	6.70024e-07	-0.21546	0.16	0.297	0.0172638	-0.137	Nonsence	CD8T_GZMK	Adjust P-val≥0.01
HAUS3	1.54e-07	-0.215687	0.073	0.162	0.00397113	-0.089	Nonsence	CD4T_KLF2	Adjust P-val<0.01
EIF3F	3.03e-08	-0.215701	0.51	0.705	0.000781681	-0.195	Nonsence	CD4T_KLF2	Adjust P-val<0.01
PHEX	9.36045e-16	-0.216202	0.093	0.191	2.41181e-11	-0.098	Nonsence	CD30neg_tuT	Adjust P-val<0.01
SATB1-AS1	4.17e-09	-0.216218	0.029	0.105	0.000107412	-0.076	Nonsence	CD4T_KLF2	Adjust P-val<0.01
DAP3	6.22e-07	-0.216271	0.142	0.253	0.0160206	-0.111	Nonsence	CD4T_KLF2	Adjust P-val≥0.01
CDK17	4.56255e-14	-0.216286	0.305	0.424	1.17559e-09	-0.119	Nonsence	CD30neg_tuT	Adjust P-val<0.01
PAXX	1.65374e-06	-0.216345	0.279	0.443	0.0426103	-0.164	Nonsence	CD8T_GZMK	Adjust P-val≥0.01
ALG13	1.24921e-14	-0.21642	0.182	0.29	3.2187e-10	-0.108	Nonsence	CD30neg_tuT	Adjust P-val<0.01
PCBP2	1.65749e-06	-0.216425	0.368	0.439	0.042707	-0.071	Nonsence	CD30neg_tuT	Adjust P-val≥0.01
ARHGAP15	5.85e-07	-0.216512	0.609	0.772	0.0150696	-0.163	Nonsence	CD4T_KLF2	Adjust P-val≥0.01
SNHG32	3.32e-08	-0.216598	0.137	0.26	0.000856095	-0.123	Nonsence	CD4T_KLF2	Adjust P-val<0.01
JADE1	9.07e-08	-0.216849	0.051	0.13	0.00233607	-0.079	Nonsence	CD4T_KLF2	Adjust P-val<0.01
CTNNB1	2.84261e-09	-0.216881	0.223	0.312	7.32426e-05	-0.089	Nonsence	CD30neg_tuT	Adjust P-val<0.01
LRRN3	2.32395e-19	-0.217014	0.054	0.153	5.9879e-15	-0.099	Nonsence	CD30neg_tuT	Adjust P-val<0.01
MZT2A	3.23e-07	-0.217239	0.331	0.504	0.00831087	-0.173	Nonsence	CD4T_KLF2	Adjust P-val<0.01
NIPBL	1.67e-07	-0.217514	0.227	0.376	0.00430228	-0.149	Nonsence	CD4T_KLF2	Adjust P-val<0.01
WBP1	9.8847e-13	-0.217663	0.142	0.233	2.54689e-08	-0.091	Nonsence	CD30neg_tuT	Adjust P-val<0.01
LEF1-AS1	3.84713e-24	-0.217772	0.044	0.157	9.91251e-20	-0.113	Nonsence	CD30neg_tuT	Adjust P-val<0.01
MRPS30	2.62309e-10	-0.217845	0.129	0.206	6.75865e-06	-0.077	Nonsence	CD30neg_tuT	Adjust P-val<0.01
POLR3GL	4.39e-08	-0.217861	0.104	0.213	0.001132	-0.109	Nonsence	CD4T_KLF2	Adjust P-val<0.01
AC079793.1	4.93052e-09	-0.217985	0.142	0.22	0.00012704	-0.078	Nonsence	CD30neg_tuT	Adjust P-val<0.01
RPS17	3.69063e-07	-0.218215	0.298	0.473	0.00950927	-0.175	Nonsence	CD8T_GZMK	Adjust P-val<0.01
LDHB	2.84742e-10	-0.218509	0.572	0.665	7.33667e-06	-0.093	Nonsence	CD30neg_tuT	Adjust P-val<0.01
GPHN	3.75e-08	-0.219105	0.094	0.199	0.000967086	-0.105	Nonsence	CD4T_KLF2	Adjust P-val<0.01
MYL12A	8.88e-09	-0.219261	0.743	0.883	0.000228926	-0.14	Nonsence	CD4T_KLF2	Adjust P-val<0.01
HMGN3	5.38e-10	-0.219356	0.108	0.237	1.39e-05	-0.129	Nonsence	CD4T_KLF2	Adjust P-val<0.01
RPLP0	4.94e-11	-0.219364	0.946	0.966	1.27e-06	-0.02	Nonsence	CD4T_KLF2	Adjust P-val<0.01
TOP2B	3.48e-09	-0.220053	0.111	0.231	8.95e-05	-0.12	Nonsence	CD4T_KLF2	Adjust P-val<0.01
KRCC1	1.57056e-06	-0.220129	0.034	0.104	0.0404669	-0.07	Nonsence	CD8T_GZMK	Adjust P-val≥0.01
NEBL	5.30267e-16	-0.220367	0.056	0.142	1.36629e-11	-0.086	Nonsence	CD30neg_tuT	Adjust P-val<0.01
FOXN3	3.65157e-07	-0.220446	0.288	0.452	0.00940862	-0.164	Nonsence	CD8T_GZMK	Adjust P-val<0.01
TGOLN2	1.74e-08	-0.220588	0.104	0.218	0.000447054	-0.114	Nonsence	CD4T_KLF2	Adjust P-val<0.01
AC090125.1	3.15151e-16	-0.220687	0.099	0.202	8.12018e-12	-0.103	Nonsence	CD30neg_tuT	Adjust P-val<0.01
GTF3C1	5.60903e-10	-0.220866	0.177	0.261	1.44522e-05	-0.084	Nonsence	CD30neg_tuT	Adjust P-val<0.01
TET2	2.64099e-09	-0.220968	0.241	0.327	6.80479e-05	-0.086	Nonsence	CD30neg_tuT	Adjust P-val<0.01
USP11	7.99549e-14	-0.221306	0.171	0.272	2.06012e-09	-0.101	Nonsence	CD30neg_tuT	Adjust P-val<0.01
PSIP1	2.86e-09	-0.221313	0.196	0.359	7.37e-05	-0.163	Nonsence	CD4T_KLF2	Adjust P-val<0.01
NEDD9	2.41876e-08	-0.221498	0.179	0.253	0.000623218	-0.074	Nonsence	CD30neg_tuT	Adjust P-val<0.01
DYRK2	1.29e-07	-0.221522	0.047	0.123	0.00332848	-0.076	Nonsence	CD4T_KLF2	Adjust P-val<0.01
SELL	5.42e-10	-0.221735	0.376	0.585	1.4e-05	-0.209	Nonsence	CD4T_KLF2	Adjust P-val<0.01
POLR2J	2.08e-08	-0.22204	0.115	0.233	0.000535725	-0.118	Nonsence	CD4T_KLF2	Adjust P-val<0.01
CCDC88C	1.73693e-06	-0.222296	0.179	0.311	0.0447538	-0.132	Nonsence	CD8T_GZMK	Adjust P-val≥0.01
RPS3A	2.96615e-08	-0.222634	0.908	0.93	0.000764258	-0.022	Nonsence	CD8T_GZMK	Adjust P-val<0.01
EVI2B	3.45178e-12	-0.223281	0.144	0.232	8.89387e-08	-0.088	Nonsence	CD30neg_tuT	Adjust P-val<0.01
CCDC167	3.71e-08	-0.223395	0.054	0.138	0.000956041	-0.084	Nonsence	CD4T_KLF2	Adjust P-val<0.01
RAPGEF6	6.67e-10	-0.223398	0.234	0.411	1.72e-05	-0.177	Nonsence	CD4T_KLF2	Adjust P-val<0.01
RPS15	2.29903e-26	-0.223734	0.94	0.947	5.92368e-22	-0.007	Nonsence	CD30neg_tuT	Adjust P-val<0.01
CCNL1	1.68538e-11	-0.223822	0.485	0.601	4.34255e-07	-0.116	Nonsence	CD30neg_tuT	Adjust P-val<0.01
EAPP	7.45e-08	-0.224588	0.107	0.215	0.00191939	-0.108	Nonsence	CD4T_KLF2	Adjust P-val<0.01
RAD51B	6.00044e-07	-0.224669	0.068	0.161	0.0154607	-0.093	Nonsence	CD8T_GZMK	Adjust P-val≥0.01
RPS28	2.96108e-07	-0.224792	0.947	0.949	0.00762952	-0.002	Nonsence	CD8T_GZMK	Adjust P-val<0.01
RPL14	1.17e-14	-0.224871	0.961	0.976	3.02e-10	-0.015	Nonsence	CD4T_KLF2	Adjust P-val<0.01
RGS3	2.63532e-14	-0.22511	0.032	0.1	6.79016e-10	-0.068	Nonsence	CD30neg_tuT	Adjust P-val<0.01
RPS21	2.59018e-07	-0.225186	0.872	0.915	0.00667385	-0.043	Nonsence	CD8T_GZMK	Adjust P-val<0.01
SRSF2	2.29e-07	-0.225314	0.382	0.57	0.00590325	-0.188	Nonsence	CD4T_KLF2	Adjust P-val<0.01
CCDC28A	1.73e-07	-0.225322	0.043	0.116	0.00444578	-0.073	Nonsence	CD4T_KLF2	Adjust P-val<0.01
PSMB9	8.15395e-08	-0.225695	0.4	0.614	0.00210095	-0.214	Nonsence	CD8T_GZMK	Adjust P-val<0.01
EID1	1.63412e-06	-0.225779	0.245	0.399	0.0421047	-0.154	Nonsence	CD8T_GZMK	Adjust P-val≥0.01
CHIC2	4.934e-16	-0.226	0.26	0.388	1.27129e-11	-0.128	Nonsence	CD30neg_tuT	Adjust P-val<0.01
MT-ATP6	7.22961e-28	-0.226133	0.828	0.882	1.86278e-23	-0.054	Nonsence	CD30neg_tuT	Adjust P-val<0.01
LAGE3	4.83407e-14	-0.226252	0.254	0.367	1.24555e-09	-0.113	Nonsence	CD30neg_tuT	Adjust P-val<0.01
C1orf112	1.38693e-06	-0.226254	0.077	0.122	0.0357356	-0.045	Nonsence	CD30neg_tuT	Adjust P-val≥0.01
TRMT10C	1.53e-06	-0.226295	0.109	0.202	0.0394085	-0.093	Nonsence	CD4T_KLF2	Adjust P-val≥0.01
OSBPL9	1.76e-07	-0.226312	0.079	0.17	0.00453232	-0.091	Nonsence	CD4T_KLF2	Adjust P-val<0.01
CDON	4.30601e-23	-0.226403	0.059	0.174	1.10949e-18	-0.115	Nonsence	CD30neg_tuT	Adjust P-val<0.01
NSUN2	7.17602e-08	-0.226456	0.051	0.144	0.00184897	-0.093	Nonsence	CD8T_GZMK	Adjust P-val<0.01
HOOK2	2.12223e-12	-0.226988	0.207	0.31	5.46813e-08	-0.103	Nonsence	CD30neg_tuT	Adjust P-val<0.01
MT-ND4	2.33333e-24	-0.227023	0.842	0.904	6.01206e-20	-0.062	Nonsence	CD30neg_tuT	Adjust P-val<0.01
U2SURP	3.76e-08	-0.227177	0.13	0.251	0.000968227	-0.121	Nonsence	CD4T_KLF2	Adjust P-val<0.01
GIMAP1	6.97386e-15	-0.22748	0.122	0.222	1.79688e-10	-0.1	Nonsence	CD30neg_tuT	Adjust P-val<0.01
B3GNT2	6.03445e-14	-0.227939	0.355	0.47	1.55484e-09	-0.115	Nonsence	CD30neg_tuT	Adjust P-val<0.01
C4orf3	4.98592e-16	-0.228034	0.405	0.541	1.28467e-11	-0.136	Nonsence	CD30neg_tuT	Adjust P-val<0.01
BIRC2	1.7e-07	-0.228415	0.148	0.269	0.00437985	-0.121	Nonsence	CD4T_KLF2	Adjust P-val<0.01
CCDC50	8.05507e-15	-0.228536	0.197	0.311	2.07547e-10	-0.114	Nonsence	CD30neg_tuT	Adjust P-val<0.01
TPT1	1.22457e-07	-0.228686	0.899	0.954	0.00315522	-0.055	Nonsence	CD8T_GZMK	Adjust P-val<0.01
SNRPD1	1.36873e-06	-0.229011	0.123	0.236	0.0352666	-0.113	Nonsence	CD8T_GZMK	Adjust P-val≥0.01
SYNRG	6.8405e-07	-0.229175	0.16	0.291	0.0176252	-0.131	Nonsence	CD8T_GZMK	Adjust P-val≥0.01
LINC00200	4.36715e-09	-0.229175	0.054	0.108	0.000112524	-0.054	Nonsence	CD30neg_tuT	Adjust P-val<0.01
PARP1	7.92e-08	-0.229573	0.142	0.263	0.00204134	-0.121	Nonsence	CD4T_KLF2	Adjust P-val<0.01
EPB41L4A-AS1	1.44e-07	-0.229809	0.133	0.246	0.00371299	-0.113	Nonsence	CD4T_KLF2	Adjust P-val<0.01
RPL10	5.23e-21	-0.229988	0.993	0.989	1.35e-16	0.004	Nonsence	CD4T_KLF2	Adjust P-val<0.01
PRDM2	6.28726e-12	-0.230278	0.434	0.546	1.61998e-07	-0.112	Nonsence	CD30neg_tuT	Adjust P-val<0.01
EPB41L4A-AS1	7.28668e-25	-0.230468	0.147	0.302	1.87749e-20	-0.155	Nonsence	CD30neg_tuT	Adjust P-val<0.01
RNF166	2.55883e-07	-0.230558	0.106	0.221	0.00659309	-0.115	Nonsence	CD8T_GZMK	Adjust P-val<0.01
RB1CC1	1.64931e-15	-0.230824	0.202	0.323	4.2496e-11	-0.121	Nonsence	CD30neg_tuT	Adjust P-val<0.01
ZBTB8OS	5.28531e-07	-0.23084	0.072	0.166	0.0136181	-0.094	Nonsence	CD8T_GZMK	Adjust P-val≥0.01
RPA2	1.3e-08	-0.230915	0.057	0.147	0.00033485	-0.09	Nonsence	CD4T_KLF2	Adjust P-val<0.01
PHF3	1.9e-11	-0.231069	0.163	0.329	4.9e-07	-0.166	Nonsence	CD4T_KLF2	Adjust P-val<0.01
FRMD4B	2.75697e-24	-0.231092	0.406	0.584	7.10362e-20	-0.178	Nonsence	CD30neg_tuT	Adjust P-val<0.01
SAMHD1	4.63095e-07	-0.231141	0.141	0.268	0.0119321	-0.127	Nonsence	CD8T_GZMK	Adjust P-val≥0.01
SH3KBP1	1.33237e-06	-0.231276	0.29	0.452	0.0343297	-0.162	Nonsence	CD8T_GZMK	Adjust P-val≥0.01
IGFBP4	1.2676e-26	-0.2315	0.244	0.428	3.2661e-22	-0.184	Nonsence	CD30neg_tuT	Adjust P-val<0.01
FGD3	3.98e-09	-0.231501	0.104	0.221	0.000102583	-0.117	Nonsence	CD4T_KLF2	Adjust P-val<0.01
COX7A2L	3.09089e-07	-0.23191	0.135	0.259	0.007964	-0.124	Nonsence	CD8T_GZMK	Adjust P-val<0.01
ZNF506	1.14177e-09	-0.232136	0.114	0.185	2.94187e-05	-0.071	Nonsence	CD30neg_tuT	Adjust P-val<0.01
CBX4	1.41029e-13	-0.232161	0.251	0.364	3.63376e-09	-0.113	Nonsence	CD30neg_tuT	Adjust P-val<0.01
RPS6	6.97331e-07	-0.23226	0.879	0.93	0.0179674	-0.051	Nonsence	CD8T_GZMK	Adjust P-val≥0.01
CCDC59	2.78145e-12	-0.232398	0.167	0.261	7.16668e-08	-0.094	Nonsence	CD30neg_tuT	Adjust P-val<0.01
RPL11	3.42e-17	-0.232562	0.978	0.98	8.82e-13	-0.002	Nonsence	CD4T_KLF2	Adjust P-val<0.01
SLC25A36	3.27689e-16	-0.232677	0.197	0.315	8.44325e-12	-0.118	Nonsence	CD30neg_tuT	Adjust P-val<0.01
MPRIP	3.20931e-24	-0.23294	0.241	0.405	8.26911e-20	-0.164	Nonsence	CD30neg_tuT	Adjust P-val<0.01
SDCBP	1.52327e-13	-0.233058	0.504	0.624	3.92486e-09	-0.12	Nonsence	CD30neg_tuT	Adjust P-val<0.01
PIGC	5.57e-08	-0.233201	0.035	0.106	0.00143497	-0.071	Nonsence	CD4T_KLF2	Adjust P-val<0.01
CORO1B	1.85312e-06	-0.233253	0.165	0.292	0.0477474	-0.127	Nonsence	CD8T_GZMK	Adjust P-val≥0.01
ZRANB2	4.28683e-07	-0.233475	0.111	0.224	0.0110454	-0.113	Nonsence	CD8T_GZMK	Adjust P-val≥0.01
EIF2A	1.2e-08	-0.233542	0.136	0.26	0.00031035	-0.124	Nonsence	CD4T_KLF2	Adjust P-val<0.01
SF1	1.90695e-18	-0.23358	0.521	0.67	4.91344e-14	-0.149	Nonsence	CD30neg_tuT	Adjust P-val<0.01
UQCR11	5.18162e-14	-0.233919	0.568	0.677	1.3351e-09	-0.109	Nonsence	CD30neg_tuT	Adjust P-val<0.01
TCEA1	2.52993e-07	-0.234224	0.157	0.292	0.00651861	-0.135	Nonsence	CD8T_GZMK	Adjust P-val<0.01
AL590550.1	4.18769e-12	-0.234235	0.126	0.215	1.079e-07	-0.089	Nonsence	CD30neg_tuT	Adjust P-val<0.01
PCBP2	3.85e-10	-0.234346	0.238	0.424	9.91e-06	-0.186	Nonsence	CD4T_KLF2	Adjust P-val<0.01
SEC61G	2.87029e-07	-0.234402	0.22	0.376	0.0073956	-0.156	Nonsence	CD8T_GZMK	Adjust P-val<0.01
SNRPE	1.3e-08	-0.234785	0.108	0.222	0.000333866	-0.114	Nonsence	CD4T_KLF2	Adjust P-val<0.01
EIF4B	6.14958e-12	-0.234827	0.385	0.501	1.5845e-07	-0.116	Nonsence	CD30neg_tuT	Adjust P-val<0.01
IL16	3.22e-10	-0.234898	0.147	0.294	8.3e-06	-0.147	Nonsence	CD4T_KLF2	Adjust P-val<0.01
TMEM256	1.57555e-12	-0.235015	0.318	0.424	4.05955e-08	-0.106	Nonsence	CD30neg_tuT	Adjust P-val<0.01
CCNDBP1	3.04e-10	-0.235047	0.107	0.237	7.83e-06	-0.13	Nonsence	CD4T_KLF2	Adjust P-val<0.01
RPS11	8.48e-10	-0.235062	0.747	0.88	2.19e-05	-0.133	Nonsence	CD4T_KLF2	Adjust P-val<0.01
ARNTL	4.58318e-13	-0.235327	0.129	0.223	1.1809e-08	-0.094	Nonsence	CD30neg_tuT	Adjust P-val<0.01
B2M	5.00192e-07	-0.235416	1	0.996	0.012888	0.004	Nonsence	NK	Adjust P-val≥0.01
SYAP1	2.08787e-10	-0.235475	0.284	0.38	5.3796e-06	-0.096	Nonsence	CD30neg_tuT	Adjust P-val<0.01
MRPL41	1.28338e-06	-0.235727	0.155	0.277	0.0330676	-0.122	Nonsence	CD8T_GZMK	Adjust P-val≥0.01
ABTB1	5.57642e-19	-0.235728	0.071	0.172	1.43682e-14	-0.101	Nonsence	CD30neg_tuT	Adjust P-val<0.01
R3HDM2	1.46499e-18	-0.235761	0.103	0.213	3.77469e-14	-0.11	Nonsence	CD30neg_tuT	Adjust P-val<0.01
SF3B1	4.7e-09	-0.236388	0.325	0.521	0.00012111	-0.196	Nonsence	CD4T_KLF2	Adjust P-val<0.01
NLK	4.77145e-13	-0.236478	0.101	0.188	1.22941e-08	-0.087	Nonsence	CD30neg_tuT	Adjust P-val<0.01
OST4	2.69365e-14	-0.237009	0.65	0.736	6.94046e-10	-0.086	Nonsence	CD30neg_tuT	Adjust P-val<0.01
JARID2	3.94115e-15	-0.23719	0.282	0.407	1.01548e-10	-0.125	Nonsence	CD30neg_tuT	Adjust P-val<0.01
GIMAP2	5.54843e-07	-0.237204	0.039	0.117	0.0142961	-0.078	Nonsence	CD8T_GZMK	Adjust P-val≥0.01
CDC42SE1	2.7382e-07	-0.237649	0.165	0.307	0.00705525	-0.142	Nonsence	CD8T_GZMK	Adjust P-val<0.01
TRIM44	3.51e-10	-0.237696	0.059	0.162	9.06e-06	-0.103	Nonsence	CD4T_KLF2	Adjust P-val<0.01
NSA2	5.25e-10	-0.237854	0.281	0.483	1.35e-05	-0.202	Nonsence	CD4T_KLF2	Adjust P-val<0.01
MT-CYB	4.77e-07	-0.237868	0.827	0.91	0.0122992	-0.083	Nonsence	CD4T_KLF2	Adjust P-val≥0.01
TNFSF11	2.13851e-14	-0.238102	0.2	0.315	5.51009e-10	-0.115	Nonsence	CD30neg_tuT	Adjust P-val<0.01
PHF14	1.34e-07	-0.238597	0.086	0.18	0.00345337	-0.094	Nonsence	CD4T_KLF2	Adjust P-val<0.01
SPTAN1	4.60861e-08	-0.238619	0.52	0.608	0.00118745	-0.088	Nonsence	CD30neg_tuT	Adjust P-val<0.01
BCAS2	8.25e-08	-0.23873	0.261	0.425	0.00212477	-0.164	Nonsence	CD4T_KLF2	Adjust P-val<0.01
UBXN11	4.9992e-09	-0.238968	0.145	0.215	0.000128809	-0.07	Nonsence	CD30neg_tuT	Adjust P-val<0.01
ATM	7.94812e-14	-0.239081	0.275	0.397	2.04791e-09	-0.122	Nonsence	CD30neg_tuT	Adjust P-val<0.01
C12orf57	5.96983e-17	-0.239762	0.592	0.7	1.53819e-12	-0.108	Nonsence	CD30neg_tuT	Adjust P-val<0.01
TLL1	2.10278e-21	-0.239907	0.064	0.177	5.41803e-17	-0.113	Nonsence	CD30neg_tuT	Adjust P-val<0.01
RPS16	2.81813e-25	-0.239917	0.891	0.906	7.26119e-21	-0.015	Nonsence	CD30neg_tuT	Adjust P-val<0.01
SNHG5	3.38079e-16	-0.24032	0.301	0.432	8.71093e-12	-0.131	Nonsence	CD30neg_tuT	Adjust P-val<0.01
CDC42SE2	9.72473e-10	-0.240389	0.581	0.68	2.50567e-05	-0.099	Nonsence	CD30neg_tuT	Adjust P-val<0.01
SNRPF	1.28484e-06	-0.240398	0.14	0.257	0.0331051	-0.117	Nonsence	CD8T_GZMK	Adjust P-val≥0.01
SERP1	1.4072e-17	-0.240565	0.545	0.674	3.62579e-13	-0.129	Nonsence	CD30neg_tuT	Adjust P-val<0.01
UQCR10	3.40269e-07	-0.240708	0.232	0.39	0.00876737	-0.158	Nonsence	CD8T_GZMK	Adjust P-val<0.01
WDR33	4.28096e-07	-0.24086	0.148	0.277	0.0110303	-0.129	Nonsence	CD8T_GZMK	Adjust P-val≥0.01
CUTA	1.47619e-12	-0.241226	0.467	0.578	3.80356e-08	-0.111	Nonsence	CD30neg_tuT	Adjust P-val<0.01
GNG4	5.51281e-36	-0.242222	0.254	0.478	1.42043e-31	-0.224	Nonsence	CD30neg_tuT	Adjust P-val<0.01
ZNF292	2.20463e-12	-0.242271	0.373	0.487	5.68046e-08	-0.114	Nonsence	CD30neg_tuT	Adjust P-val<0.01
VOPP1	1.52e-07	-0.242771	0.184	0.317	0.0039117	-0.133	Nonsence	CD4T_KLF2	Adjust P-val<0.01
RPL13A	4.99e-23	-0.242783	0.784	0.927	1.29e-18	-0.143	Nonsence	CD4T_KLF2	Adjust P-val<0.01
ARID5A	2.07032e-16	-0.242884	0.299	0.433	5.33438e-12	-0.134	Nonsence	CD30neg_tuT	Adjust P-val<0.01
LTB	2.41635e-07	-0.243019	0.253	0.337	0.00622597	-0.084	Nonsence	CD30neg_tuT	Adjust P-val<0.01
DDX18	3.76e-10	-0.243195	0.185	0.348	9.68e-06	-0.163	Nonsence	CD4T_KLF2	Adjust P-val<0.01
TAFA1	5.07e-09	-0.243215	0.04	0.122	0.000130751	-0.082	Nonsence	CD4T_KLF2	Adjust P-val<0.01
F2R	4.02349e-07	-0.243231	0.099	0.208	0.0103669	-0.109	Nonsence	CD8T_GZMK	Adjust P-val≥0.01
GPX4	2.13121e-24	-0.24325	0.545	0.705	5.49127e-20	-0.16	Nonsence	CD30neg_tuT	Adjust P-val<0.01
MGAT4B	1.56648e-14	-0.243398	0.177	0.279	4.03619e-10	-0.102	Nonsence	CD30neg_tuT	Adjust P-val<0.01
UTY	9.13519e-08	-0.24351	0.039	0.122	0.00235377	-0.083	Nonsence	CD8T_GZMK	Adjust P-val<0.01
RIPOR2	1.36e-07	-0.243653	0.34	0.509	0.00351649	-0.169	Nonsence	CD4T_KLF2	Adjust P-val<0.01
ANTKMT	2.65701e-16	-0.243678	0.136	0.242	6.84606e-12	-0.106	Nonsence	CD30neg_tuT	Adjust P-val<0.01
UMAD1	1.75e-08	-0.243755	0.075	0.172	0.00045211	-0.097	Nonsence	CD4T_KLF2	Adjust P-val<0.01
CHURC1	2.3112e-15	-0.243866	0.315	0.441	5.95503e-11	-0.126	Nonsence	CD30neg_tuT	Adjust P-val<0.01
NDUFA3	2.10828e-19	-0.244171	0.281	0.422	5.43219e-15	-0.141	Nonsence	CD30neg_tuT	Adjust P-val<0.01
EHMT1	1.57839e-14	-0.244446	0.281	0.404	4.06688e-10	-0.123	Nonsence	CD30neg_tuT	Adjust P-val<0.01
FAM30A	4.44159e-08	-0.244762	0.085	0.141	0.00114442	-0.056	Nonsence	CD30neg_tuT	Adjust P-val<0.01
NDUFB1	3.84077e-07	-0.244971	0.118	0.236	0.00989613	-0.118	Nonsence	CD8T_GZMK	Adjust P-val<0.01
RPL5	4.38277e-07	-0.245134	0.722	0.855	0.0112926	-0.133	Nonsence	CD8T_GZMK	Adjust P-val≥0.01
RPL35A	5.81604e-09	-0.245248	0.893	0.941	0.000149856	-0.048	Nonsence	CD8T_GZMK	Adjust P-val<0.01
FAM172A	8.96e-08	-0.24553	0.119	0.23	0.0023087	-0.111	Nonsence	CD4T_KLF2	Adjust P-val<0.01
BPTF	6.31743e-15	-0.24577	0.409	0.544	1.62775e-10	-0.135	Nonsence	CD30neg_tuT	Adjust P-val<0.01
TIMP2	7.6146e-17	-0.246024	0.099	0.203	1.96198e-12	-0.104	Nonsence	CD30neg_tuT	Adjust P-val<0.01
EPB41	4.08079e-20	-0.246475	0.247	0.393	1.05146e-15	-0.146	Nonsence	CD30neg_tuT	Adjust P-val<0.01
GPHN	2.2177e-17	-0.246524	0.219	0.35	5.71412e-13	-0.131	Nonsence	CD30neg_tuT	Adjust P-val<0.01
GPR18	1.31196e-20	-0.246802	0.036	0.129	3.3804e-16	-0.093	Nonsence	CD30neg_tuT	Adjust P-val<0.01
PNRC1	1.4472e-18	-0.246983	0.77	0.837	3.72885e-14	-0.067	Nonsence	CD30neg_tuT	Adjust P-val<0.01
LINC02273	2.42e-09	-0.247077	0.061	0.158	6.24e-05	-0.097	Nonsence	CD4T_KLF2	Adjust P-val<0.01
RAB32	1.38412e-25	-0.247089	0.064	0.19	3.56633e-21	-0.126	Nonsence	CD30neg_tuT	Adjust P-val<0.01
SF3B1	1.36191e-06	-0.247142	0.3	0.467	0.035091	-0.167	Nonsence	CD8T_GZMK	Adjust P-val≥0.01
RPS3A	6.65309e-08	-0.247196	0.932	0.986	0.00171424	-0.054	Nonsence	CD8T_LAG3	Adjust P-val<0.01
TAF7	4.15261e-19	-0.247275	0.415	0.56	1.06996e-14	-0.145	Nonsence	CD30neg_tuT	Adjust P-val<0.01
CBX3	3.78e-08	-0.24731	0.178	0.318	0.00097457	-0.14	Nonsence	CD4T_KLF2	Adjust P-val<0.01
BBX	1.05e-10	-0.247367	0.147	0.3	2.7e-06	-0.153	Nonsence	CD4T_KLF2	Adjust P-val<0.01
RPL17	9.57383e-09	-0.247625	0.794	0.899	0.000246679	-0.105	Nonsence	CD8T_GZMK	Adjust P-val<0.01
FAM214A	1.04e-08	-0.247906	0.065	0.159	0.000268315	-0.094	Nonsence	CD4T_KLF2	Adjust P-val<0.01
BIRC6	5.16e-08	-0.247949	0.192	0.331	0.00132875	-0.139	Nonsence	CD4T_KLF2	Adjust P-val<0.01
MYC	1.63863e-13	-0.248429	0.121	0.213	4.22208e-09	-0.092	Nonsence	CD30neg_tuT	Adjust P-val<0.01
RSL1D1	6.26e-09	-0.248915	0.29	0.474	0.000161364	-0.184	Nonsence	CD4T_KLF2	Adjust P-val<0.01
LONRF2	8.92405e-14	-0.248985	0.086	0.169	2.29937e-09	-0.083	Nonsence	CD30neg_tuT	Adjust P-val<0.01
PTK2B	5.38442e-07	-0.249012	0.094	0.198	0.0138735	-0.104	Nonsence	CD8T_GZMK	Adjust P-val≥0.01
MT-CO2	1.37e-08	-0.249827	0.947	0.979	0.000352255	-0.032	Nonsence	CD4T_KLF2	Adjust P-val<0.01
GPR18	5.78e-09	-0.249853	0.062	0.158	0.000148867	-0.096	Nonsence	CD4T_KLF2	Adjust P-val<0.01
CDC42	8.91005e-07	-0.249966	0.353	0.537	0.0229576	-0.184	Nonsence	CD8T_GZMK	Adjust P-val≥0.01
OGT	1.49e-11	-0.250964	0.134	0.287	3.83e-07	-0.153	Down	CD4T_KLF2	Adjust P-val<0.01
SCAND1	1.81813e-13	-0.251034	0.359	0.473	4.68459e-09	-0.114	Down	CD30neg_tuT	Adjust P-val<0.01
HOTAIRM1	1.23871e-18	-0.251469	0.151	0.277	3.19166e-14	-0.126	Down	CD30neg_tuT	Adjust P-val<0.01
PIK3CA	1.51e-07	-0.251773	0.058	0.139	0.00389305	-0.081	Down	CD4T_KLF2	Adjust P-val<0.01
PRPF6	4.34897e-07	-0.251934	0.102	0.213	0.0112055	-0.111	Down	CD8T_GZMK	Adjust P-val≥0.01
MED28	1.00131e-18	-0.252205	0.156	0.278	2.57997e-14	-0.122	Down	CD30neg_tuT	Adjust P-val<0.01
STK39	9.85612e-08	-0.252268	0.109	0.23	0.00253953	-0.121	Down	CD8T_GZMK	Adjust P-val<0.01
LDHB	1.04e-07	-0.252321	0.653	0.799	0.00266726	-0.146	Down	CD4T_KLF2	Adjust P-val<0.01
AC004585.1	2.84986e-27	-0.252898	0.116	0.271	7.34296e-23	-0.155	Down	CD30neg_tuT	Adjust P-val<0.01
BEX4	3.4e-09	-0.253457	0.066	0.165	8.76e-05	-0.099	Down	CD4T_KLF2	Adjust P-val<0.01
PVT1	5.84823e-21	-0.253535	0.369	0.541	1.50686e-16	-0.172	Down	CD30neg_tuT	Adjust P-val<0.01
SLC25A6	2.69958e-13	-0.253643	0.659	0.709	6.95574e-09	-0.05	Down	CD30neg_tuT	Adjust P-val<0.01
ST13	3.32e-08	-0.253922	0.248	0.406	0.000856587	-0.158	Down	CD4T_KLF2	Adjust P-val<0.01
RPSA	9.57084e-21	-0.254425	0.837	0.89	2.46602e-16	-0.053	Down	CD30neg_tuT	Adjust P-val<0.01
PSMA3-AS1	1.75e-08	-0.254429	0.039	0.116	0.000450169	-0.077	Down	CD4T_KLF2	Adjust P-val<0.01
PLK2	3.88134e-15	-0.254608	0.119	0.224	1.00007e-10	-0.105	Down	CD30neg_tuT	Adjust P-val<0.01
OGT	1.5221e-18	-0.254692	0.225	0.36	3.92185e-14	-0.135	Down	CD30neg_tuT	Adjust P-val<0.01
HIVEP3	4.76439e-21	-0.254713	0.12	0.25	1.22759e-16	-0.13	Down	CD30neg_tuT	Adjust P-val<0.01
LIME1	8.59575e-08	-0.254754	0.385	0.579	0.00221478	-0.194	Down	CD8T_GZMK	Adjust P-val<0.01
FAM174B	1.82496e-24	-0.254883	0.052	0.168	4.70219e-20	-0.116	Down	CD30neg_tuT	Adjust P-val<0.01
RGS19	3.31179e-08	-0.255007	0.073	0.181	0.000853316	-0.108	Down	CD8T_GZMK	Adjust P-val<0.01
RPL8	4.16e-16	-0.255162	0.946	0.972	1.07e-11	-0.026	Down	CD4T_KLF2	Adjust P-val<0.01
SRI	7.07189e-07	-0.255419	0.15	0.276	0.0182214	-0.126	Down	CD8T_GZMK	Adjust P-val≥0.01
LINC00963	6.28678e-18	-0.255701	0.138	0.25	1.61985e-13	-0.112	Down	CD30neg_tuT	Adjust P-val<0.01
C1D	1.35e-11	-0.255851	0.059	0.173	3.47e-07	-0.114	Down	CD4T_KLF2	Adjust P-val<0.01
AC245407.2	4.47e-09	-0.256346	0.036	0.117	0.000115118	-0.081	Down	CD4T_KLF2	Adjust P-val<0.01
PRKCB	4.77e-10	-0.256462	0.138	0.281	1.23e-05	-0.143	Down	CD4T_KLF2	Adjust P-val<0.01
RICTOR	8.24003e-08	-0.256462	0.111	0.233	0.00212313	-0.122	Down	CD8T_GZMK	Adjust P-val<0.01
PRR13	4.77e-11	-0.256477	0.253	0.449	1.23e-06	-0.196	Down	CD4T_KLF2	Adjust P-val<0.01
ZNF800	1.71546e-06	-0.256672	0.128	0.238	0.0442007	-0.11	Down	CD8T_GZMK	Adjust P-val≥0.01
NOP53	2.75e-09	-0.256982	0.604	0.801	7.08e-05	-0.197	Down	CD4T_KLF2	Adjust P-val<0.01
TRAF3IP3	5.69109e-11	-0.257381	0.162	0.343	1.46637e-06	-0.181	Down	CD8T_GZMK	Adjust P-val<0.01
RASGRP2	2.18301e-27	-0.257505	0.086	0.228	5.62473e-23	-0.142	Down	CD30neg_tuT	Adjust P-val<0.01
APP	1.65588e-21	-0.257529	0.154	0.295	4.26655e-17	-0.141	Down	CD30neg_tuT	Adjust P-val<0.01
RPS15A	1.42789e-08	-0.257929	0.984	0.995	0.00036791	-0.011	Down	CD8T_LAG3	Adjust P-val<0.01
NDUFV2	7.86268e-12	-0.258892	0.576	0.677	2.0259e-07	-0.101	Down	CD30neg_tuT	Adjust P-val<0.01
RPS19	3.30041e-36	-0.259019	0.94	0.955	8.50384e-32	-0.015	Down	CD30neg_tuT	Adjust P-val<0.01
DENND2D	3.46e-11	-0.259046	0.107	0.244	8.91e-07	-0.137	Down	CD4T_KLF2	Adjust P-val<0.01
SIAH2	2.32767e-17	-0.25908	0.384	0.517	5.99746e-13	-0.133	Down	CD30neg_tuT	Adjust P-val<0.01
SSH2	3.46069e-07	-0.259199	0.233	0.386	0.00891681	-0.153	Down	CD8T_GZMK	Adjust P-val<0.01
POU3F1	1.21017e-11	-0.259273	0.054	0.12	3.11814e-07	-0.066	Down	CD30neg_tuT	Adjust P-val<0.01
ABI3	3.34029e-07	-0.259338	0.126	0.248	0.00860658	-0.122	Down	CD8T_GZMK	Adjust P-val<0.01
RPSA	2.76458e-07	-0.259568	0.765	0.845	0.00712322	-0.08	Down	CD8T_GZMK	Adjust P-val<0.01
PTPRCAP	3.01465e-16	-0.260146	0.713	0.778	7.76754e-12	-0.065	Down	CD30neg_tuT	Adjust P-val<0.01
PRSS21	1.22182e-21	-0.260294	0.096	0.214	3.14814e-17	-0.118	Down	CD30neg_tuT	Adjust P-val<0.01
UBLCP1	1.46364e-06	-0.260475	0.048	0.126	0.0377123	-0.078	Down	CD8T_GZMK	Adjust P-val≥0.01
EIF3H	4e-09	-0.260591	0.458	0.65	0.000103056	-0.192	Down	CD4T_KLF2	Adjust P-val<0.01
NCKAP1L	3.67896e-07	-0.260725	0.114	0.228	0.0094792	-0.114	Down	CD8T_GZMK	Adjust P-val<0.01
CASD1	2.85756e-18	-0.26118	0.138	0.255	7.3628e-14	-0.117	Down	CD30neg_tuT	Adjust P-val<0.01
RAPGEF1	1.54295e-06	-0.261391	0.162	0.284	0.0397557	-0.122	Down	CD8T_GZMK	Adjust P-val≥0.01
TNFSF9	4.52825e-12	-0.261472	0.325	0.432	1.16675e-07	-0.107	Down	CD30neg_tuT	Adjust P-val<0.01
DUXAP8	3.56695e-23	-0.2617	0.086	0.211	9.1906e-19	-0.125	Down	CD30neg_tuT	Adjust P-val<0.01
PPP1CC	6.28201e-11	-0.261755	0.384	0.483	1.61862e-06	-0.099	Down	CD30neg_tuT	Adjust P-val<0.01
MAN1A2	8.86e-09	-0.262014	0.09	0.198	0.000228312	-0.108	Down	CD4T_KLF2	Adjust P-val<0.01
TRBC2	3.10642e-18	-0.262138	0.605	0.725	8.004e-14	-0.12	Down	CD30neg_tuT	Adjust P-val<0.01
RBL2	1.66e-09	-0.262176	0.194	0.355	4.27e-05	-0.161	Down	CD4T_KLF2	Adjust P-val<0.01
BTN3A2	1.12171e-06	-0.262335	0.106	0.212	0.0289021	-0.106	Down	CD8T_GZMK	Adjust P-val≥0.01
ZAP70	2.81323e-07	-0.262402	0.227	0.388	0.00724856	-0.161	Down	CD8T_GZMK	Adjust P-val<0.01
SFT2D1	1.25746e-07	-0.263099	0.066	0.164	0.00323998	-0.098	Down	CD8T_GZMK	Adjust P-val<0.01
MRPS33	1.30876e-13	-0.263321	0.15	0.243	3.37216e-09	-0.093	Down	CD30neg_tuT	Adjust P-val<0.01
ADGRL4	2.36657e-16	-0.264165	0.048	0.132	6.09771e-12	-0.084	Down	CD30neg_tuT	Adjust P-val<0.01
ARRDC3	9.68e-07	-0.264303	0.037	0.101	0.0249415	-0.064	Down	CD4T_KLF2	Adjust P-val≥0.01
SSBP1	1.8993e-07	-0.264316	0.152	0.285	0.00489374	-0.133	Down	CD8T_GZMK	Adjust P-val<0.01
PSMB10	3.06837e-07	-0.264576	0.328	0.565	0.00790596	-0.237	Down	CD8T_LAG3	Adjust P-val<0.01
MAML2	9.06456e-24	-0.264845	0.429	0.588	2.33558e-19	-0.159	Down	CD30neg_tuT	Adjust P-val<0.01
IKZF1	2.00211e-09	-0.265007	0.317	0.528	5.15864e-05	-0.211	Down	CD8T_GZMK	Adjust P-val<0.01
EEF1E1	4.59483e-08	-0.265099	0.031	0.111	0.00118391	-0.08	Down	CD8T_GZMK	Adjust P-val<0.01
GOLPH3	6.96149e-12	-0.265117	0.333	0.432	1.7937e-07	-0.099	Down	CD30neg_tuT	Adjust P-val<0.01
LCP2	2.56e-10	-0.265219	0.178	0.339	6.61e-06	-0.161	Down	CD4T_KLF2	Adjust P-val<0.01
45723	3.86e-08	-0.265229	0.107	0.213	0.00099472	-0.106	Down	CD4T_KLF2	Adjust P-val<0.01
PPCS	7.56e-10	-0.265475	0.084	0.199	1.95e-05	-0.115	Down	CD4T_KLF2	Adjust P-val<0.01
TCIRG1	4.75644e-07	-0.266016	0.083	0.183	0.0122555	-0.1	Down	CD8T_GZMK	Adjust P-val≥0.01
BTF3	5.55e-12	-0.266102	0.798	0.907	1.43e-07	-0.109	Down	CD4T_KLF2	Adjust P-val<0.01
PCBP2	4.83286e-07	-0.266178	0.174	0.307	0.0124523	-0.133	Down	CD8T_GZMK	Adjust P-val≥0.01
BTF3	1.13915e-19	-0.266275	0.788	0.852	2.93513e-15	-0.064	Down	CD30neg_tuT	Adjust P-val<0.01
TASOR	9.56e-11	-0.266512	0.068	0.182	2.46e-06	-0.114	Down	CD4T_KLF2	Adjust P-val<0.01
MED30	1.45e-10	-0.266714	0.091	0.217	3.75e-06	-0.126	Down	CD4T_KLF2	Adjust P-val<0.01
GCC2	1.22e-10	-0.266763	0.206	0.384	3.13e-06	-0.178	Down	CD4T_KLF2	Adjust P-val<0.01
H2AFJ	2.46116e-19	-0.267019	0.312	0.452	6.34142e-15	-0.14	Down	CD30neg_tuT	Adjust P-val<0.01
RPS19	1.52e-21	-0.267148	0.982	0.985	3.91e-17	-0.003	Down	CD4T_KLF2	Adjust P-val<0.01
GTF2A2	6.17e-10	-0.267199	0.144	0.289	1.59e-05	-0.145	Down	CD4T_KLF2	Adjust P-val<0.01
[truncated: 1,126 more rows]
