# Supplementary material for: Beyond CD30: Dual‐Targeting of Malignant and Regulatory T Cells by Brentuximab Vedotin Remodels the Lymphoma Microenvironment and Overcomes Resistance via BCL2 Inhibition in Mycosis Fungoides
Source: Adv Sci (Weinh). 2026 Feb 28;13(26):e17353. doi: 10.1002/advs.202517353 (PMC13159111; doi:10.1002/advs.202517353)
Supplement: Supplementary file 6 — Supporting File 6: advs74582‐sup‐0006‐TableS5.xlsx. [file ADVS-13-e17353-s002.xlsx]

## Sheet: TableS5
Table S5. Differentially expressed genes of CD30+ and CD30- malignant T cells in non-responsive compared to response lesions, respectively.
Gene	p_val	avg_log2FC	pct.1	pct.2	p_val_adj	pct.change	change	cluster
AC128707.1	1.28883e-246	12.8565	0.556	0	3.32081e-242	0.556	Up	CD30neg_tuT
PAGE2B	1.93491e-240	12.1473	0.547	0	4.98549e-236	0.547	Up	CD30neg_tuT
PAGE2	8.6283e-200	11.5275	0.484	0	2.22317e-195	0.484	Up	CD30neg_tuT
AC093277.1	8.94017e-133	10.6711	0.361	0	2.30352e-128	0.361	Up	CD30neg_tuT
TRAV1-1	2.13206e-127	10.2217	0.35	0	5.49346e-123	0.35	Up	CD30neg_tuT
MIR4713HG	2.02552e-81	10.0324	0.245	0	5.21895e-77	0.245	Up	CD30neg_tuT
LINC02424	3.7142e-85	9.64805	0.254	0	9.57e-81	0.254	Up	CD30neg_tuT
LINC00384	1.23898e-85	9.55823	0.256	0	3.19236e-81	0.256	Up	CD30neg_tuT
AC079362.1	1.52237e-71	9.47186	0.22	0	3.92253e-67	0.22	Up	CD30neg_tuT
CTNND2	7.1831e-75	9.47038	0.229	0	1.8508e-70	0.229	Up	CD30neg_tuT
CTAG2	1.0708e-178	9.4578	0.449	0.001	2.75904e-174	0.448	Up	CD30neg_tuT
IGLV10-54	7.82518e-66	9.31796	0.205	0	2.01623e-61	0.205	Up	CD30neg_tuT
CHRNA7	1.10884e-62	9.20222	0.196	0	2.85703e-58	0.196	Up	CD30neg_tuT
HMGA2	6.07307e-44	8.96601	0.143	0	1.56479e-39	0.143	Up	CD30neg_tuT
PCDHB11	1.1808e-53	8.91305	0.171	0	3.04246e-49	0.171	Up	CD30neg_tuT
CHRFAM7A	1.19614e-70	8.78705	0.219	0.001	3.08198e-66	0.218	Up	CD30neg_tuT
AL137018.1	1.80394e-49	8.77527	0.159	0	4.64804e-45	0.159	Up	CD30neg_tuT
AC010476.2	6.50916e-43	8.73968	0.14	0	1.67715e-38	0.14	Up	CD30neg_tuT
LINC01644	1.14143e-46	8.73741	0.151	0	2.94101e-42	0.151	Up	CD30neg_tuT
EDAR	1.12581e-36	8.57434	0.121	0	2.90077e-32	0.121	Up	CD30neg_tuT
LINC01592	6.6485e-31	8.39875	0.102	0	1.71305e-26	0.102	Up	CD30neg_tuT
IGHG3	1.29229e-33	8.2192	0.111	0	3.32973e-29	0.111	Up	CD30neg_tuT
AC092793.1	1.04612e-32	8.15406	0.108	0	2.69544e-28	0.108	Up	CD30neg_tuT
AC128707.1	1.64439e-08	7.94969	0.329	0	0.000423694	0.329	Up	CD30pos_tuT
TDRD12	2.62945e-30	7.90406	0.101	0	6.77503e-26	0.101	Up	CD30neg_tuT
AL136456.1	2.93648e-07	7.7151	0.283	0	0.00756613	0.283	Up	CD30pos_tuT
NELL1	1.26739e-75	7.71175	0.234	0.003	3.26555e-71	0.231	Up	CD30neg_tuT
C1orf210	4.53426e-31	7.66337	0.103	0	1.1683e-26	0.103	Up	CD30neg_tuT
TRAV12-2	2.00663e-09	7.64394	0.361	0	5.17027e-05	0.361	Up	CD30pos_tuT
TRAV12-2	1.62653e-272	7.41537	0.599	0.007	4.19093e-268	0.592	Up	CD30neg_tuT
PAGE2B	2.00663e-09	7.3514	0.361	0	5.17027e-05	0.361	Up	CD30pos_tuT
LINC02315	2.23282e-45	7.25596	0.149	0.001	5.7531e-41	0.148	Up	CD30neg_tuT
TRBV19	9.36016e-09	7.17042	0.338	0	0.000241174	0.338	Up	CD30pos_tuT
PARM1	2.12511e-73	7.06145	0.229	0.003	5.47555e-69	0.226	Up	CD30neg_tuT
KCNMB2-AS1	1.79022e-88	6.96348	0.265	0.002	4.61268e-84	0.263	Up	CD30neg_tuT
CTAG2	2.07066e-07	6.69291	0.289	0	0.00533525	0.289	Up	CD30pos_tuT
PAGE2	2.93648e-07	6.62655	0.283	0	0.00756613	0.283	Up	CD30pos_tuT
LINC00958	1.25914e-32	6.43461	0.111	0.002	3.2443e-28	0.109	Up	CD30neg_tuT
C12orf56	1.53098e-56	6.34755	0.182	0.002	3.94471e-52	0.18	Up	CD30neg_tuT
MAGEA9B	4.89355e-57	6.07072	0.184	0.002	1.26087e-52	0.182	Up	CD30neg_tuT
FAM182B	4.95695e-41	5.93198	0.137	0.002	1.27721e-36	0.135	Up	CD30neg_tuT
ESRP1	6.48878e-53	5.85335	0.174	0.003	1.6719e-48	0.171	Up	CD30neg_tuT
RORB	3.95529e-189	5.84329	0.481	0.012	1.01912e-184	0.469	Up	CD30neg_tuT
FLT4	1.45797e-30	5.83061	0.106	0.003	3.75662e-26	0.103	Up	CD30neg_tuT
LINC00535	3.11884e-06	5.81355	0.243	0	0.0803599	0.243	Nonsence	CD30pos_tuT
AC079298.3	7.23698e-05	5.8078	0.185	0	1	0.185	Nonsence	CD30pos_tuT
AC093277.1	5.08214e-06	5.69384	0.234	0	0.130946	0.234	Nonsence	CD30pos_tuT
KSR2	2.12129e-05	5.66715	0.208	0	0.546572	0.208	Nonsence	CD30pos_tuT
ESPN	1.36315e-06	5.63459	0.257	0	0.0351229	0.257	Up	CD30pos_tuT
AL136456.1	3.43373e-186	5.54295	0.481	0.016	8.84734e-182	0.465	Up	CD30neg_tuT
NELL2	1.99334e-06	5.51585	0.272	0.014	0.0513604	0.258	Nonsence	CD30pos_tuT
GASK1B	9.65361e-06	5.42124	0.223	0	0.248735	0.223	Nonsence	CD30pos_tuT
TRBV19	2.44193e-246	5.41241	0.565	0.006	6.29187e-242	0.559	Up	CD30neg_tuT
LINC02163	7.94482e-182	5.33328	0.472	0.014	2.04706e-177	0.458	Up	CD30neg_tuT
ESPN	1.66075e-136	5.32153	0.38	0.008	4.27908e-132	0.372	Up	CD30neg_tuT
SERPINE2	9.65361e-06	5.30863	0.223	0	0.248735	0.223	Nonsence	CD30pos_tuT
LINC00535	5.01675e-47	5.30383	0.155	0.002	1.29262e-42	0.153	Up	CD30neg_tuT
AC079298.3	2.2986e-80	5.23361	0.271	0.02	5.92259e-76	0.251	Up	CD30neg_tuT
DIRC3	0.00464783	5.2161	0.101	0	1	0.101	Nonsence	CD30pos_tuT
SERPINE2	4.19685e-72	5.10128	0.235	0.008	1.08136e-67	0.227	Up	CD30neg_tuT
AGAP1	8.37107e-08	5.09996	0.321	0.014	0.00215689	0.307	Up	CD30pos_tuT
AC005392.2	1.32523e-05	5.09153	0.217	0	0.34146	0.217	Nonsence	CD30pos_tuT
CLDN1	0.000177233	4.93788	0.168	0	1	0.168	Nonsence	CD30pos_tuT
MAGEA3	2.47829e-05	4.89398	0.205	0	0.638555	0.205	Nonsence	CD30pos_tuT
AP001831.1	1.18663e-69	4.86697	0.22	0.003	3.05748e-65	0.217	Up	CD30neg_tuT
MDS2	1.04128e-76	4.8311	0.247	0.008	2.68297e-72	0.239	Up	CD30neg_tuT
LINC00384	3.93723e-05	4.80014	0.197	0	1	0.197	Nonsence	CD30pos_tuT
PARM1	7.23698e-05	4.78454	0.185	0	1	0.185	Nonsence	CD30pos_tuT
AC005993.1	1.60367e-50	4.64101	0.169	0.003	4.13202e-46	0.166	Up	CD30neg_tuT
TAFA5	5.97232e-06	4.63717	0.231	0	0.153883	0.231	Nonsence	CD30pos_tuT
SYT11	4.58852e-05	4.58396	0.194	0	1	0.194	Nonsence	CD30pos_tuT
ALG1L9P	5.34432e-05	4.57971	0.191	0	1	0.191	Nonsence	CD30pos_tuT
KLRB1	7.33002e-05	4.57928	0.205	0.014	1	0.191	Nonsence	CD30pos_tuT
RORB	4.06175e-07	4.55682	0.318	0.027	0.0104655	0.291	Up	CD30pos_tuT
RGS6	0.000654973	4.54746	0.142	0	1	0.142	Nonsence	CD30pos_tuT
AL354809.1	0.000491604	4.54701	0.147	0	1	0.147	Nonsence	CD30pos_tuT
LRP1B	2.2886e-35	4.54655	0.129	0.007	5.8968e-31	0.122	Up	CD30neg_tuT
HECW1	8.8457e-204	4.51102	0.534	0.039	2.27918e-199	0.495	Up	CD30neg_tuT
HMGA2	0.00115607	4.50943	0.13	0	1	0.13	Nonsence	CD30pos_tuT
SORL1	1.2303e-11	4.50423	0.457	0.014	3.16998e-07	0.443	Up	CD30pos_tuT
NELL1	0.00205575	4.49523	0.142	0.014	1	0.128	Nonsence	CD30pos_tuT
ARMH1	3.88612e-06	4.46633	0.26	0.014	0.10013	0.246	Nonsence	CD30pos_tuT
NLGN4X	8.60785e-44	4.44441	0.149	0.003	2.2179e-39	0.146	Up	CD30neg_tuT
TRAV1-1	0.00015287	4.43342	0.171	0	1	0.171	Nonsence	CD30pos_tuT
RAB25	7.56469e-97	4.42208	0.294	0.007	1.94912e-92	0.287	Up	CD30neg_tuT
EGLN3	1.17395e-147	4.40192	0.431	0.03	3.0248e-143	0.401	Up	CD30neg_tuT
EPCAM	9.79306e-06	4.36522	0.243	0.014	0.252328	0.229	Nonsence	CD30pos_tuT
AC104041.1	1.60313e-41	4.30127	0.147	0.006	4.13062e-37	0.141	Up	CD30neg_tuT
LINC02424	0.000318481	4.28776	0.156	0	1	0.156	Nonsence	CD30pos_tuT
TMPRSS6	1.03293e-70	4.2768	0.238	0.013	2.66145e-66	0.225	Up	CD30neg_tuT
FOXD1	7.23698e-05	4.19083	0.185	0	1	0.185	Nonsence	CD30pos_tuT
ATP6V1C2	0.00202626	4.14855	0.118	0	1	0.118	Nonsence	CD30pos_tuT
EPCAM	8.58986e-87	4.11218	0.279	0.013	2.21326e-82	0.266	Up	CD30neg_tuT
POTEF	0.00115607	4.07784	0.13	0	1	0.13	Nonsence	CD30pos_tuT
TNS4	4.42021e-88	4.06935	0.286	0.015	1.13891e-83	0.271	Up	CD30neg_tuT
BDKRB2	0.00115607	4.06863	0.13	0	1	0.13	Nonsence	CD30pos_tuT
CLCN4	0.00100367	4.04891	0.133	0	1	0.133	Nonsence	CD30pos_tuT
VIPR2	0.00100367	4.03831	0.133	0	1	0.133	Nonsence	CD30pos_tuT
RAB25	3.68498e-05	4.02902	0.22	0.014	0.949473	0.206	Nonsence	CD30pos_tuT
CNKSR2	1.09859e-90	4.01408	0.296	0.016	2.83064e-86	0.28	Up	CD30neg_tuT
SHTN1	0.00100367	4.01127	0.133	0	1	0.133	Nonsence	CD30pos_tuT
NPAS3	9.49296e-134	4.00845	0.418	0.041	2.44596e-129	0.377	Up	CD30neg_tuT
LNX1	2.11848e-28	3.98716	0.107	0.007	5.45847e-24	0.1	Up	CD30neg_tuT
LINC01644	0.000755466	3.97297	0.139	0	1	0.139	Nonsence	CD30pos_tuT
TMPRSS6	9.52216e-06	3.97177	0.243	0.014	0.245348	0.229	Nonsence	CD30pos_tuT
ADRA2B	0.000755466	3.97001	0.139	0	1	0.139	Nonsence	CD30pos_tuT
IGLV10-54	0.00115607	3.96714	0.13	0	1	0.13	Nonsence	CD30pos_tuT
TRABD2A	2.73676e-88	3.95171	0.278	0.008	7.05154e-84	0.27	Up	CD30neg_tuT
DUPD1	4.66989e-40	3.94319	0.151	0.011	1.20324e-35	0.14	Up	CD30neg_tuT
AL137003.1	5.28041e-05	3.94247	0.211	0.014	1	0.197	Nonsence	CD30pos_tuT
TRIO	8.64304e-119	3.91834	0.369	0.024	2.22697e-114	0.345	Up	CD30neg_tuT
AP001831.1	4.39912e-05	3.89732	0.22	0.014	1	0.206	Nonsence	CD30pos_tuT
AC079362.1	0.00307372	3.86365	0.11	0	1	0.11	Nonsence	CD30pos_tuT
AL450352.1	7.8825e-100	3.86301	0.319	0.019	2.031e-95	0.3	Up	CD30neg_tuT
MAGEA9B	0.00133103	3.84414	0.127	0	1	0.127	Nonsence	CD30pos_tuT
CTNND2	0.0015318	3.84384	0.124	0	1	0.124	Nonsence	CD30pos_tuT
GASK1B	1.09343e-89	3.83919	0.287	0.012	2.81734e-85	0.275	Up	CD30neg_tuT
LINC02163	1.66589e-05	3.83636	0.257	0.027	0.429234	0.23	Nonsence	CD30pos_tuT
AC011997.1	0.0015318	3.82	0.124	0	1	0.124	Nonsence	CD30pos_tuT
SOHLH1	0.000275292	3.81219	0.159	0	1	0.159	Nonsence	CD30pos_tuT
MIR4713HG	0.00130587	3.78736	0.15	0.014	1	0.136	Nonsence	CD30pos_tuT
WWC1	2.61297e-05	3.76768	0.228	0.014	0.673257	0.214	Nonsence	CD30pos_tuT
AC048352.1	5.43451e-84	3.7591	0.278	0.014	1.40026e-79	0.264	Up	CD30neg_tuT
CACHD1	3.74514e-27	3.72317	0.102	0.006	9.64973e-23	0.096	Up	CD30neg_tuT
AC105460.2	0.000140365	3.6562	0.217	0.027	1	0.19	Nonsence	CD30pos_tuT
HECW1	7.32932e-07	3.65256	0.373	0.082	0.0188847	0.291	Up	CD30pos_tuT
AC114977.1	0.000253174	3.64082	0.205	0.027	1	0.178	Nonsence	CD30pos_tuT
SDK1	2.64494e-152	3.60846	0.482	0.067	6.81495e-148	0.415	Up	CD30neg_tuT
BICRA	0.00307372	3.6057	0.11	0	1	0.11	Nonsence	CD30pos_tuT
CASC15	4.05974e-76	3.60282	0.26	0.016	1.04603e-71	0.244	Up	CD30neg_tuT
TDRD12	0.00267611	3.56922	0.113	0	1	0.113	Nonsence	CD30pos_tuT
AP1M2	6.67712e-32	3.56778	0.113	0.003	1.72043e-27	0.11	Up	CD30neg_tuT
SORL1	4.60083e-185	3.56599	0.522	0.045	1.18545e-180	0.477	Up	CD30neg_tuT
DIRAS3	3.19066e-06	3.56345	0.269	0.014	0.0822106	0.255	Nonsence	CD30pos_tuT
DYRK1B	0.00100367	3.53655	0.133	0	1	0.133	Nonsence	CD30pos_tuT
TRAV8-2	2.40088e-82	3.53058	0.267	0.01	6.18612e-78	0.257	Up	CD30neg_tuT
AC105460.2	3.35739e-41	3.53029	0.161	0.015	8.65064e-37	0.146	Up	CD30neg_tuT
CLDN1	1.26522e-87	3.52376	0.297	0.022	3.25997e-83	0.275	Up	CD30neg_tuT
SMC5-AS1	1.74034e-28	3.52208	0.112	0.009	4.48416e-24	0.103	Up	CD30neg_tuT
ANK3	0.000561762	3.51597	0.171	0.014	1	0.157	Nonsence	CD30pos_tuT
ARMH1	1.09009e-69	3.51158	0.241	0.014	2.80873e-65	0.227	Up	CD30neg_tuT
AK9	0.00232907	3.50194	0.116	0	1	0.116	Nonsence	CD30pos_tuT
KSR2	2.42754e-62	3.49992	0.227	0.018	6.25481e-58	0.209	Up	CD30neg_tuT
WWC1	6.38128e-75	3.49674	0.253	0.013	1.6442e-70	0.24	Up	CD30neg_tuT
ESRP1	0.00186035	3.43694	0.145	0.014	1	0.131	Nonsence	CD30pos_tuT
KCNMB2-AS1	0.00210855	3.4174	0.142	0.014	1	0.128	Nonsence	CD30pos_tuT
AC246787.2	4.23806e-07	3.4101	0.335	0.041	0.0109198	0.294	Up	CD30pos_tuT
KIAA1217	1.8172e-73	3.39665	0.262	0.023	4.68219e-69	0.239	Up	CD30neg_tuT
NELL2	7.02428e-181	3.39519	0.545	0.079	1.80988e-176	0.466	Up	CD30neg_tuT
EGLN3	1.26721e-05	3.38397	0.283	0.041	0.326509	0.242	Nonsence	CD30pos_tuT
KLRB1	4.86702e-105	3.3698	0.349	0.029	1.25404e-100	0.32	Up	CD30neg_tuT
TRAV8-2	0.00307372	3.36596	0.11	0	1	0.11	Nonsence	CD30pos_tuT
SFRP2	1.60108e-64	3.3609	0.228	0.016	4.12534e-60	0.212	Up	CD30neg_tuT
SMC5-AS1	0.00018644	3.33668	0.194	0.014	1	0.18	Nonsence	CD30pos_tuT
MARCKS	0.000326725	3.32679	0.202	0.027	1	0.175	Nonsence	CD30pos_tuT
MEST	0.00115607	3.3129	0.13	0	1	0.13	Nonsence	CD30pos_tuT
AC092580.4	0.00304383	3.31061	0.133	0.014	1	0.119	Nonsence	CD30pos_tuT
SLC9A6	0.00232907	3.30904	0.116	0	1	0.116	Nonsence	CD30pos_tuT
SHTN1	4.29519e-38	3.30808	0.147	0.012	1.1067e-33	0.135	Up	CD30neg_tuT
MYH10	3.99906e-05	3.29599	0.24	0.027	1	0.213	Nonsence	CD30pos_tuT
CLDN7	1.27879e-61	3.28941	0.224	0.018	3.29492e-57	0.206	Up	CD30neg_tuT
NAV2	1.42665e-90	3.28212	0.318	0.033	3.67591e-86	0.285	Up	CD30neg_tuT
PKP2	2.80752e-26	3.27704	0.107	0.011	7.23385e-22	0.096	Up	CD30neg_tuT
GPR155	3.7915e-127	3.27229	0.419	0.05	9.76918e-123	0.369	Up	CD30neg_tuT
ST8SIA1	1.42679e-07	3.25649	0.376	0.055	0.00367627	0.321	Up	CD30pos_tuT
C1orf115	0.000308402	3.24856	0.182	0.014	1	0.168	Nonsence	CD30pos_tuT
NINL	1.45705e-44	3.24097	0.171	0.015	3.75424e-40	0.156	Up	CD30neg_tuT
SH3RF3	1.73191e-27	3.23927	0.115	0.013	4.46243e-23	0.102	Up	CD30neg_tuT
MYH10	7.57412e-44	3.23768	0.177	0.019	1.95155e-39	0.158	Up	CD30neg_tuT
FLT4	0.00464783	3.22934	0.101	0	1	0.101	Nonsence	CD30pos_tuT
SH3YL1	1.90047e-129	3.22853	0.403	0.033	4.89675e-125	0.37	Up	CD30neg_tuT
RGS6	1.21896e-50	3.21942	0.198	0.02	3.14076e-46	0.178	Up	CD30neg_tuT
AC092793.1	0.00464783	3.21535	0.101	0	1	0.101	Nonsence	CD30pos_tuT
IL23A	0.00127275	3.20514	0.15	0.014	1	0.136	Nonsence	CD30pos_tuT
VIPR2	2.48824e-49	3.20272	0.179	0.011	6.41121e-45	0.168	Up	CD30neg_tuT
KMT5C	0.00112859	3.18265	0.153	0.014	1	0.139	Nonsence	CD30pos_tuT
KIR2DL1	1.20394e-06	3.17993	0.306	0.027	0.0310207	0.279	Up	CD30pos_tuT
SDK1	8.73794e-10	3.17723	0.488	0.082	2.25142e-05	0.406	Up	CD30pos_tuT
AL450352.1	2.29675e-07	3.16415	0.315	0.014	0.00591782	0.301	Up	CD30pos_tuT
GCNT4	2.23901e-81	3.14824	0.279	0.019	5.76904e-77	0.26	Up	CD30neg_tuT
CLSTN2	0.00157759	3.14798	0.228	0.068	1	0.16	Nonsence	CD30pos_tuT
AK9	2.43714e-55	3.12046	0.204	0.015	6.27953e-51	0.189	Up	CD30neg_tuT
ALDOC	0.00202626	3.11762	0.118	0	1	0.118	Nonsence	CD30pos_tuT
MAP7	0.00187219	3.11325	0.145	0.014	1	0.131	Nonsence	CD30pos_tuT
TRIO	4.86304e-05	3.10863	0.24	0.027	1	0.213	Nonsence	CD30pos_tuT
LINC02378	4.48987e-63	3.10341	0.219	0.011	1.15686e-58	0.208	Up	CD30neg_tuT
DCAF4	0.00267611	3.10111	0.113	0	1	0.113	Nonsence	CD30pos_tuT
CSF2RB	2.19161e-28	3.08876	0.101	0.003	5.64689e-24	0.098	Up	CD30neg_tuT
RHOV	0.00267611	3.06954	0.113	0	1	0.113	Nonsence	CD30pos_tuT
NPAS3	8.52196e-05	3.069	0.251	0.041	1	0.21	Nonsence	CD30pos_tuT
CARD8-AS1	0.00307372	3.06627	0.11	0	1	0.11	Nonsence	CD30pos_tuT
GPR155	4.40946e-05	3.06316	0.26	0.041	1	0.219	Nonsence	CD30pos_tuT
SLC48A1	0.00352916	3.03903	0.107	0	1	0.107	Nonsence	CD30pos_tuT
TAFA5	1.44817e-27	3.01395	0.108	0.008	3.73134e-23	0.1	Up	CD30neg_tuT
MLC1	0.000290536	2.99552	0.185	0.014	1	0.171	Nonsence	CD30pos_tuT
QPCT	0.0074321	2.9799	0.116	0.014	1	0.102	Nonsence	CD30pos_tuT
BDKRB2	8.46217e-27	2.97592	0.104	0.008	2.18036e-22	0.096	Up	CD30neg_tuT
GPR158	0.0101646	2.96364	0.13	0.027	1	0.103	Nonsence	CD30pos_tuT
GPR158	1.72334e-30	2.92322	0.119	0.009	4.44035e-26	0.11	Up	CD30neg_tuT
FAM184A	2.10988e-75	2.92051	0.265	0.019	5.43633e-71	0.246	Up	CD30neg_tuT
PATJ	0.000341733	2.91733	0.223	0.041	1	0.182	Nonsence	CD30pos_tuT
LINC01727	6.65779e-41	2.89052	0.158	0.013	1.71545e-36	0.145	Up	CD30neg_tuT
AMOT	5.43567e-47	2.87647	0.194	0.024	1.40056e-42	0.17	Up	CD30neg_tuT
SPINT1	6.65369e-73	2.85421	0.262	0.022	1.71439e-68	0.24	Up	CD30neg_tuT
SYT11	1.13222e-49	2.84432	0.191	0.018	2.91728e-45	0.173	Up	CD30neg_tuT
COBL	6.6086e-102	2.8428	0.376	0.052	1.70277e-97	0.324	Up	CD30neg_tuT
KCNA3	0.000529325	2.83829	0.208	0.041	1	0.167	Nonsence	CD30pos_tuT
NEBL	3.32679e-80	2.79522	0.329	0.056	8.5718e-76	0.273	Up	CD30neg_tuT
QPCT	1.21094e-26	2.79441	0.11	0.011	3.1201e-22	0.099	Up	CD30neg_tuT
LINC01435	2.28855e-23	2.79013	0.1	0.012	5.89668e-19	0.088	Up	CD30neg_tuT
BARX2	0.000830215	2.78917	0.182	0.027	1	0.155	Nonsence	CD30pos_tuT
FBXO41	0.000963582	2.78588	0.159	0.014	1	0.145	Nonsence	CD30pos_tuT
SPINT1-AS1	5.52922e-33	2.77884	0.122	0.007	1.42466e-28	0.115	Up	CD30neg_tuT
NLK	2.98622e-128	2.76235	0.48	0.101	7.69429e-124	0.379	Up	CD30neg_tuT
KIR2DL1	8.79122e-126	2.74253	0.43	0.053	2.26515e-121	0.377	Up	CD30neg_tuT
LAT2	0.00146496	2.73385	0.15	0.014	1	0.136	Nonsence	CD30pos_tuT
AEN	0.00288141	2.72991	0.136	0.014	1	0.122	Nonsence	CD30pos_tuT
ZNF683	6.9658e-05	2.71479	0.254	0.041	1	0.213	Nonsence	CD30pos_tuT
AGAP1	5.0286e-85	2.7144	0.306	0.03	1.29567e-80	0.276	Up	CD30neg_tuT
NHSL1	2.86089e-40	2.71022	0.186	0.032	7.37137e-36	0.154	Up	CD30neg_tuT
AMOT	0.0040415	2.7073	0.171	0.041	1	0.13	Nonsence	CD30pos_tuT
AC018816.1	0.000184668	2.70209	0.254	0.055	1	0.199	Nonsence	CD30pos_tuT
ORAI2	0.00472188	2.69465	0.124	0.014	1	0.11	Nonsence	CD30pos_tuT
CASC15	0.000103668	2.68967	0.251	0.041	1	0.21	Nonsence	CD30pos_tuT
VAMP1	0.00205822	2.68141	0.145	0.014	1	0.131	Nonsence	CD30pos_tuT
MAP7	5.86927e-35	2.67872	0.139	0.013	1.51228e-30	0.126	Up	CD30neg_tuT
FAM198B-AS1	1.03265e-31	2.67267	0.12	0.008	2.66073e-27	0.112	Up	CD30neg_tuT
ACVR1	0.0142984	2.66863	0.101	0.014	1	0.087	Nonsence	CD30pos_tuT
AC018511.5	1.67494e-63	2.66643	0.259	0.036	4.31564e-59	0.223	Up	CD30neg_tuT
ZNF160	1.29547e-05	2.65727	0.318	0.068	0.33379	0.25	Nonsence	CD30pos_tuT
MYO1D	1.22917e-06	2.65015	0.387	0.096	0.0316708	0.291	Up	CD30pos_tuT
F11R	3.70094e-05	2.6453	0.28	0.055	0.953584	0.225	Nonsence	CD30pos_tuT
MAGEA3	4.75216e-62	2.64018	0.235	0.021	1.22444e-57	0.214	Up	CD30neg_tuT
IL23R	0.0349984	2.63836	0.104	0.027	1	0.077	Nonsence	CD30pos_tuT
LINC02273	1.99964e-35	2.63747	0.144	0.014	5.15227e-31	0.13	Up	CD30neg_tuT
PDE4DIP	2.59639e-09	2.62877	0.494	0.096	6.68987e-05	0.398	Up	CD30pos_tuT
SATB2	1.10916e-103	2.62623	0.379	0.051	2.85787e-99	0.328	Up	CD30neg_tuT
NTRK2	2.70559e-83	2.62178	0.348	0.066	6.97124e-79	0.282	Up	CD30neg_tuT
PGM2L1	2.4468e-07	2.62115	0.549	0.233	0.00630443	0.316	Up	CD30pos_tuT
PKP2	0.0041289	2.6154	0.13	0.014	1	0.116	Nonsence	CD30pos_tuT
C12orf56	0.00286043	2.60857	0.159	0.027	1	0.132	Nonsence	CD30pos_tuT
NINL	0.000606969	2.60816	0.171	0.014	1	0.157	Nonsence	CD30pos_tuT
LINC00239	0.00914408	2.60539	0.113	0.014	1	0.099	Nonsence	CD30pos_tuT
GIGYF1	0.000110451	2.59908	0.246	0.041	1	0.205	Nonsence	CD30pos_tuT
PRDM5	6.1933e-55	2.59295	0.214	0.021	1.59577e-50	0.193	Up	CD30neg_tuT
ZNF275	0.00377409	2.59013	0.15	0.027	1	0.123	Nonsence	CD30pos_tuT
MACROD1	0.00228885	2.58859	0.142	0.014	1	0.128	Nonsence	CD30pos_tuT
PCAT1	3.22091e-29	2.58743	0.119	0.012	8.29901e-25	0.107	Up	CD30neg_tuT
HECA	2.69492e-06	2.58574	0.318	0.041	0.0694373	0.277	Nonsence	CD30pos_tuT
CCDC171	0.0101357	2.58509	0.11	0.014	1	0.096	Nonsence	CD30pos_tuT
MCM10	0.00635658	2.58477	0.139	0.027	1	0.112	Nonsence	CD30pos_tuT
AC112721.2	1.65097e-52	2.58054	0.251	0.054	4.25388e-48	0.197	Up	CD30neg_tuT
MYO1D	3.25853e-103	2.57937	0.408	0.08	8.39593e-99	0.328	Up	CD30neg_tuT
CCR8	3.64305e-80	2.56538	0.324	0.054	9.38668e-76	0.27	Up	CD30neg_tuT
PDE4DIP	3.23635e-183	2.56389	0.619	0.161	8.33879e-179	0.458	Up	CD30neg_tuT
CACHD1	0.00878107	2.56265	0.133	0.027	1	0.106	Nonsence	CD30pos_tuT
TBL1X	2.47811e-05	2.56183	0.355	0.11	0.638511	0.245	Nonsence	CD30pos_tuT
NEXMIF	2.05161e-38	2.55911	0.158	0.017	5.28619e-34	0.141	Up	CD30neg_tuT
POTEF	5.4105e-49	2.55307	0.192	0.019	1.39407e-44	0.173	Up	CD30neg_tuT
TECPR1	0.0002099	2.55268	0.231	0.041	1	0.19	Nonsence	CD30pos_tuT
PRKD3	9.99276e-05	2.53789	0.28	0.068	1	0.212	Nonsence	CD30pos_tuT
FCGBP	8.87531e-49	2.52337	0.202	0.024	2.28681e-44	0.178	Up	CD30neg_tuT
VAV3	3.93959e-119	2.52271	0.419	0.056	1.01508e-114	0.363	Up	CD30neg_tuT
PDE3A	1.11012e-29	2.51602	0.148	0.029	2.86035e-25	0.119	Up	CD30neg_tuT
TXNIP	1.05793e-128	2.50317	0.505	0.124	2.72585e-124	0.381	Up	CD30neg_tuT
AC244102.4	1.24945e-29	2.48621	0.126	0.014	3.21933e-25	0.112	Up	CD30neg_tuT
PAK3	2.84953e-60	2.4856	0.29	0.066	7.34209e-56	0.224	Up	CD30neg_tuT
ATP8A1	1.29005e-162	2.47461	0.584	0.146	3.32395e-158	0.438	Up	CD30neg_tuT
FCMR	1.51099e-110	2.46592	0.409	0.061	3.89322e-106	0.348	Up	CD30neg_tuT
CT45A3	3.43298e-74	2.46122	0.283	0.031	8.84542e-70	0.252	Up	CD30neg_tuT
NOTCH2NLB	0.0092561	2.44926	0.113	0.014	1	0.099	Nonsence	CD30pos_tuT
AC007785.1	0.00639562	2.44023	0.162	0.041	1	0.121	Nonsence	CD30pos_tuT
COL6A3	5.42827e-94	2.42372	0.414	0.106	1.39865e-89	0.308	Up	CD30neg_tuT
DRAIC	3.03938e-47	2.41815	0.222	0.043	7.83126e-43	0.179	Up	CD30neg_tuT
LINC01003	0.0023113	2.41751	0.182	0.041	1	0.141	Nonsence	CD30pos_tuT
TRBV18	2.10755e-39	2.41662	0.136	0.003	5.43031e-35	0.133	Up	CD30neg_tuT
SH3YL1	2.3026e-05	2.41176	0.295	0.055	0.593287	0.24	Nonsence	CD30pos_tuT
PTGFRN	0.0258119	2.40858	0.11	0.027	1	0.083	Nonsence	CD30pos_tuT
AC108879.1	4.69955e-24	2.40853	0.101	0.011	1.21089e-19	0.09	Up	CD30neg_tuT
TBL1X	1.34715e-124	2.40741	0.516	0.14	3.47106e-120	0.376	Up	CD30neg_tuT
AC048352.1	0.0021915	2.40629	0.145	0.014	1	0.131	Nonsence	CD30pos_tuT
PATJ	2.23592e-72	2.40228	0.317	0.064	5.76107e-68	0.253	Up	CD30neg_tuT
PLEKHG5	2.41303e-28	2.40138	0.114	0.01	6.21741e-24	0.104	Up	CD30neg_tuT
MBTD1	0.000904347	2.40085	0.202	0.041	1	0.161	Nonsence	CD30pos_tuT
CDC42EP3	5.51199e-05	2.39807	0.257	0.041	1	0.216	Nonsence	CD30pos_tuT
TRABD2A	0.000537353	2.3924	0.197	0.027	1	0.17	Nonsence	CD30pos_tuT
HIVEP3	1.30523e-92	2.38846	0.432	0.12	3.36307e-88	0.312	Up	CD30neg_tuT
TBP	0.00181288	2.3748	0.171	0.027	1	0.144	Nonsence	CD30pos_tuT
SGPP1	0.00280026	2.36457	0.179	0.041	1	0.138	Nonsence	CD30pos_tuT
AC112721.2	9.64407e-07	2.35856	0.318	0.027	0.0248489	0.291	Up	CD30pos_tuT
ZNF346	0.00661982	2.35535	0.118	0.014	1	0.104	Nonsence	CD30pos_tuT
TTC24	0.00165212	2.35402	0.15	0.014	1	0.136	Nonsence	CD30pos_tuT
MATK	3.95548e-05	2.34512	0.266	0.041	1	0.225	Nonsence	CD30pos_tuT
TMEM259	1.86882e-11	2.33488	0.63	0.205	4.81519e-07	0.425	Up	CD30pos_tuT
PRKD3	5.26696e-68	2.33366	0.287	0.047	1.35709e-63	0.24	Up	CD30neg_tuT
ZNF841	0.000129927	2.33263	0.243	0.041	1	0.202	Nonsence	CD30pos_tuT
CLSTN3	0.00688277	2.32947	0.159	0.041	1	0.118	Nonsence	CD30pos_tuT
GAN	0.00154633	2.32338	0.191	0.041	1	0.15	Nonsence	CD30pos_tuT
ENOX2	3.68456e-72	2.30507	0.345	0.086	9.49364e-68	0.259	Up	CD30neg_tuT
AC009093.2	0.00962841	2.29518	0.188	0.068	1	0.12	Nonsence	CD30pos_tuT
APP	7.30398e-171	2.28933	0.611	0.154	1.88194e-166	0.457	Up	CD30neg_tuT
CXorf21	3.80097e-95	2.28405	0.395	0.08	9.79357e-91	0.315	Up	CD30neg_tuT
TMEM154	0.000530854	2.2773	0.197	0.027	1	0.17	Nonsence	CD30pos_tuT
MAGEH1	6.53172e-76	2.27578	0.336	0.07	1.68296e-71	0.266	Up	CD30neg_tuT
NLK	1.08699e-07	2.26863	0.41	0.068	0.00280074	0.342	Up	CD30pos_tuT
PIGU	0.00120387	2.26218	0.194	0.041	1	0.153	Nonsence	CD30pos_tuT
SESN1	3.47779e-146	2.25948	0.557	0.135	8.96087e-142	0.422	Up	CD30neg_tuT
TRIM23	0.00700011	2.25724	0.142	0.027	1	0.115	Nonsence	CD30pos_tuT
MAST3	0.000328734	2.25201	0.225	0.041	1	0.184	Nonsence	CD30pos_tuT
ETV1	0.00449734	2.24925	0.191	0.055	1	0.136	Nonsence	CD30pos_tuT
GREM2	1.19707e-23	2.24906	0.129	0.029	3.08436e-19	0.1	Up	CD30neg_tuT
USP3	1.38285e-10	2.24822	0.604	0.178	3.56304e-06	0.426	Up	CD30pos_tuT
ECSIT	0.00105558	2.24595	0.197	0.041	1	0.156	Nonsence	CD30pos_tuT
CHRM3-AS2	3.02757e-26	2.24442	0.11	0.012	7.80083e-22	0.098	Up	CD30neg_tuT
AL354809.1	1.31828e-31	2.24343	0.12	0.008	3.39668e-27	0.112	Up	CD30neg_tuT
SESTD1	0.00174056	2.23826	0.191	0.041	1	0.15	Nonsence	CD30pos_tuT
ST8SIA1	1.18334e-97	2.23663	0.39	0.069	3.049e-93	0.321	Up	CD30neg_tuT
BTLA	0.000413692	2.23645	0.179	0.014	1	0.165	Nonsence	CD30pos_tuT
LINC02614	0.0109674	2.23498	0.11	0.014	1	0.096	Nonsence	CD30pos_tuT
PGM2L1	3.80618e-149	2.2335	0.647	0.267	9.80701e-145	0.38	Up	CD30neg_tuT
CPNE8	0.0039662	2.23333	0.208	0.068	1	0.14	Nonsence	CD30pos_tuT
RPS6KA2	2.86466e-47	2.23218	0.209	0.033	7.38109e-43	0.176	Up	CD30neg_tuT
RIN3	3.78507e-09	2.2225	0.468	0.082	9.75261e-05	0.386	Up	CD30pos_tuT
TMEM135	0.00140617	2.21962	0.176	0.027	1	0.149	Nonsence	CD30pos_tuT
RIC3	0.000254301	2.21749	0.231	0.041	1	0.19	Nonsence	CD30pos_tuT
LRRC8C-DT	0.0064241	2.20377	0.121	0.014	1	0.107	Nonsence	CD30pos_tuT
CLDN7	4.86039e-05	2.20348	0.26	0.041	1	0.219	Nonsence	CD30pos_tuT
AC007785.1	3.60211e-31	2.20224	0.168	0.039	9.28121e-27	0.129	Up	CD30neg_tuT
MSL3	3.00709e-123	2.19579	0.519	0.144	7.74808e-119	0.375	Up	CD30neg_tuT
ITGB8	6.05099e-38	2.19475	0.189	0.038	1.5591e-33	0.151	Up	CD30neg_tuT
NAV2	0.0010394	2.1909	0.257	0.082	1	0.175	Nonsence	CD30pos_tuT
KCNQ3	1.70743e-15	2.18578	0.117	0.041	4.39936e-11	0.076	Up	CD30neg_tuT
ABCB10	5.10794e-74	2.17668	0.342	0.078	1.31611e-69	0.264	Up	CD30neg_tuT
SLC22A5	0.0323831	2.17654	0.107	0.027	1	0.08	Nonsence	CD30pos_tuT
TRBV28	3.89842e-99	2.17573	0.34	0.034	1.00447e-94	0.306	Up	CD30neg_tuT
CPM	2.28528e-98	2.17552	0.437	0.114	5.88826e-94	0.323	Up	CD30neg_tuT
VAC14	0.000127573	2.17548	0.243	0.041	1	0.202	Nonsence	CD30pos_tuT
SULF1	0.16065	2.17412	0.107	0.055	1	0.052	Nonsence	CD30pos_tuT
PAK3	0.000899566	2.16603	0.286	0.11	1	0.176	Nonsence	CD30pos_tuT
BCL2L11	0.00743709	2.16312	0.118	0.014	1	0.104	Nonsence	CD30pos_tuT
FAM168A	0.0030928	2.1601	0.211	0.068	1	0.143	Nonsence	CD30pos_tuT
OPN3	0.00624838	2.15659	0.145	0.027	1	0.118	Nonsence	CD30pos_tuT
APLF	0.023624	2.15488	0.113	0.027	1	0.086	Nonsence	CD30pos_tuT
PON2	0.00285235	2.14961	0.199	0.055	1	0.144	Nonsence	CD30pos_tuT
PRXL2B	0.000176525	2.14421	0.24	0.041	1	0.199	Nonsence	CD30pos_tuT
GTPBP3	0.000550403	2.14202	0.217	0.041	1	0.176	Nonsence	CD30pos_tuT
SATB2	6.16363e-07	2.12852	0.347	0.055	0.0158812	0.292	Up	CD30pos_tuT
SLC16A10	2.78014e-26	2.12483	0.114	0.014	7.16332e-22	0.1	Up	CD30neg_tuT
MAST4	1.69242e-79	2.12422	0.321	0.049	4.36068e-75	0.272	Up	CD30neg_tuT
AL589693.1	5.39532e-177	2.1185	0.747	0.318	1.39016e-172	0.429	Up	CD30neg_tuT
FBXL4	0.021043	2.11818	0.116	0.027	1	0.089	Nonsence	CD30pos_tuT
AL117329.1	7.77837e-94	2.11498	0.443	0.124	2.00418e-89	0.319	Up	CD30neg_tuT
SFRP2	0.00299556	2.111	0.162	0.027	1	0.135	Nonsence	CD30pos_tuT
PRDX2	4.363e-86	2.10947	0.341	0.052	1.12417e-81	0.289	Up	CD30neg_tuT
HK2	3.5687e-30	2.10449	0.143	0.024	9.19511e-26	0.119	Up	CD30neg_tuT
RUNX2	0.000172894	2.10445	0.338	0.123	1	0.215	Nonsence	CD30pos_tuT
AC053513.1	0.00526225	2.10347	0.171	0.041	1	0.13	Nonsence	CD30pos_tuT
WDPCP	0.00241845	2.09814	0.344	0.178	1	0.166	Nonsence	CD30pos_tuT
VAV3	2.55767e-05	2.09094	0.295	0.055	0.659009	0.24	Nonsence	CD30pos_tuT
ZBTB7B	0.00811356	2.08757	0.136	0.027	1	0.109	Nonsence	CD30pos_tuT
DEAF1	7.93917e-06	2.08288	0.422	0.151	0.204561	0.271	Nonsence	CD30pos_tuT
VPS41	6.8274e-06	2.0828	0.405	0.137	0.175915	0.268	Nonsence	CD30pos_tuT
CT45A5	6.12382e-24	2.0803	0.104	0.013	1.57786e-19	0.091	Up	CD30neg_tuT
COBL	0.000772966	2.05752	0.191	0.027	1	0.164	Nonsence	CD30pos_tuT
CNKSR2	0.00180004	2.05446	0.191	0.041	1	0.15	Nonsence	CD30pos_tuT
RASA4	0.0017771	2.04763	0.254	0.096	1	0.158	Nonsence	CD30pos_tuT
STK11	0.000511962	2.04592	0.223	0.041	1	0.182	Nonsence	CD30pos_tuT
DHX37	0.00934125	2.04283	0.133	0.027	1	0.106	Nonsence	CD30pos_tuT
FGD4	0.00390635	2.04164	0.133	0.014	1	0.119	Nonsence	CD30pos_tuT
AL096854.1	6.95554e-43	2.03806	0.199	0.033	1.79216e-38	0.166	Up	CD30neg_tuT
AC011246.1	1.92581e-85	2.03682	0.447	0.142	4.96203e-81	0.305	Up	CD30neg_tuT
SGK1	3.44119e-06	2.03547	0.347	0.068	0.0886657	0.279	Nonsence	CD30pos_tuT
SPINT2	1.35974e-151	2.03363	0.611	0.193	3.50351e-147	0.418	Up	CD30neg_tuT
IPCEF1	1.93432e-32	2.03053	0.146	0.021	4.98398e-28	0.125	Up	CD30neg_tuT
POMT1	0.00967428	2.02468	0.188	0.068	1	0.12	Nonsence	CD30pos_tuT
ZBTB10	1.01189e-35	2.01996	0.177	0.034	2.60722e-31	0.143	Up	CD30neg_tuT
AC092580.4	1.00982e-36	2.0182	0.171	0.029	2.6019e-32	0.142	Up	CD30neg_tuT
SYVN1	0.000711254	2.01775	0.211	0.041	1	0.17	Nonsence	CD30pos_tuT
NEURL1	3.25427e-26	2.01342	0.156	0.042	8.38494e-22	0.114	Up	CD30neg_tuT
WDR62	0.0180585	2.01134	0.139	0.041	1	0.098	Nonsence	CD30pos_tuT
WDPCP	2.1181e-78	2.01022	0.41	0.124	5.45751e-74	0.286	Up	CD30neg_tuT
WDR86-AS1	0.00338843	2.00635	0.136	0.014	1	0.122	Nonsence	CD30pos_tuT
TRAPPC11	0.000901549	2.00135	0.205	0.041	1	0.164	Nonsence	CD30pos_tuT
TSC1	0.0290258	1.99945	0.11	0.027	1	0.083	Nonsence	CD30pos_tuT
RWDD3	0.000211248	1.99621	0.217	0.027	1	0.19	Nonsence	CD30pos_tuT
MAST4	0.00559511	1.99145	0.208	0.068	1	0.14	Nonsence	CD30pos_tuT
APP	2.24546e-08	1.99117	0.607	0.247	0.000578565	0.36	Up	CD30pos_tuT
LINC02325	1.62111e-30	1.98795	0.162	0.035	4.17695e-26	0.127	Up	CD30neg_tuT
TNS4	0.00116917	1.98637	0.182	0.027	1	0.155	Nonsence	CD30pos_tuT
LIMS1	1.60723e-156	1.9818	0.672	0.27	4.14119e-152	0.402	Up	CD30neg_tuT
FOXP1	2.57396e-209	1.98066	0.819	0.406	6.63208e-205	0.413	Up	CD30neg_tuT
DOP1A	8.84422e-45	1.96552	0.234	0.055	2.2788e-40	0.179	Up	CD30neg_tuT
SREBF1	0.000627661	1.9641	0.214	0.041	1	0.173	Nonsence	CD30pos_tuT
SLC9A7	0.00153807	1.96322	0.382	0.219	1	0.163	Nonsence	CD30pos_tuT
ZNF439	1.71131e-19	1.96238	0.101	0.02	4.40936e-15	0.081	Up	CD30neg_tuT
SETD6	0.016229	1.96152	0.101	0.014	1	0.087	Nonsence	CD30pos_tuT
TMEM117	0.00121624	1.96124	0.289	0.11	1	0.179	Nonsence	CD30pos_tuT
ESS2	0.0151731	1.96066	0.124	0.027	1	0.097	Nonsence	CD30pos_tuT
FAM161A	0.0281957	1.94433	0.127	0.041	1	0.086	Nonsence	CD30pos_tuT
ALG1L9P	2.11296e-43	1.94029	0.169	0.014	5.44426e-39	0.155	Up	CD30neg_tuT
BMI1	0.00572352	1.94002	0.165	0.041	1	0.124	Nonsence	CD30pos_tuT
GCNT4	0.00149343	1.93907	0.153	0.014	1	0.139	Nonsence	CD30pos_tuT
45719	3.7967e-87	1.93817	0.391	0.089	9.78258e-83	0.302	Up	CD30neg_tuT
MAGEH1	4.37041e-06	1.93534	0.39	0.096	0.112608	0.294	Nonsence	CD30pos_tuT
MAN1A1	8.40583e-06	1.93411	0.413	0.137	0.216585	0.276	Nonsence	CD30pos_tuT
PLAGL1	1.76597e-38	1.93187	0.186	0.034	4.55019e-34	0.152	Up	CD30neg_tuT
DNAH14	3.22745e-59	1.92929	0.264	0.044	8.31585e-55	0.22	Up	CD30neg_tuT
PIK3AP1	0.0194743	1.92741	0.139	0.041	1	0.098	Nonsence	CD30pos_tuT
LCA5	1.55492e-29	1.92682	0.127	0.015	4.00641e-25	0.112	Up	CD30neg_tuT
CENPQ	0.0116706	1.92602	0.147	0.041	1	0.106	Nonsence	CD30pos_tuT
AGO3	1.69805e-06	1.91628	0.448	0.137	0.0437519	0.311	Up	CD30pos_tuT
LIMS1	1.08496e-09	1.91209	0.705	0.315	2.79552e-05	0.39	Up	CD30pos_tuT
FAM184A	0.000343904	1.9104	0.249	0.055	1	0.194	Nonsence	CD30pos_tuT
ICA1	7.2092e-112	1.90995	0.534	0.178	1.85752e-107	0.356	Up	CD30neg_tuT
SPECC1	0.0135739	1.9066	0.127	0.027	1	0.1	Nonsence	CD30pos_tuT
TEX2	0.0474806	1.90651	0.15	0.068	1	0.082	Nonsence	CD30pos_tuT
RRAGB	0.0353692	1.90214	0.104	0.027	1	0.077	Nonsence	CD30pos_tuT
KLF9	4.7218e-62	1.89841	0.298	0.066	1.21662e-57	0.232	Up	CD30neg_tuT
SESN1	2.0389e-06	1.89598	0.41	0.11	0.0525344	0.3	Nonsence	CD30pos_tuT
ZNF100	0.00422136	1.89535	0.171	0.041	1	0.13	Nonsence	CD30pos_tuT
PREPL	0.00138544	1.89431	0.28	0.11	1	0.17	Nonsence	CD30pos_tuT
ZNF611	0.000154076	1.89183	0.257	0.055	1	0.202	Nonsence	CD30pos_tuT
KDM7A	2.70803e-92	1.89107	0.468	0.145	6.97751e-88	0.323	Up	CD30neg_tuT
CLIP4	0.011941	1.88977	0.13	0.027	1	0.103	Nonsence	CD30pos_tuT
LRRC8D	0.00042073	1.8882	0.225	0.041	1	0.184	Nonsence	CD30pos_tuT
PIK3R2	0.00977546	1.88292	0.113	0.014	1	0.099	Nonsence	CD30pos_tuT
SETD4	0.0164104	1.88269	0.121	0.027	1	0.094	Nonsence	CD30pos_tuT
SNX9	1.9545e-141	1.88009	0.685	0.31	5.03595e-137	0.375	Up	CD30neg_tuT
ADGRE1	0.00104722	1.87981	0.254	0.082	1	0.172	Nonsence	CD30pos_tuT
EDC3	0.0110517	1.87402	0.13	0.027	1	0.103	Nonsence	CD30pos_tuT
LBH	7.76086e-146	1.87396	0.684	0.303	1.99966e-141	0.381	Up	CD30neg_tuT
FAM117B	8.9614e-61	1.87297	0.305	0.072	2.30899e-56	0.233	Up	CD30neg_tuT
45719	2.97541e-05	1.87031	0.393	0.137	0.766644	0.256	Nonsence	CD30pos_tuT
AC104850.2	3.09472e-26	1.86608	0.129	0.024	7.97386e-22	0.105	Up	CD30neg_tuT
ZNF589	0.0365015	1.86593	0.104	0.027	1	0.077	Nonsence	CD30pos_tuT
TSNARE1	0.0129085	1.85816	0.107	0.014	1	0.093	Nonsence	CD30pos_tuT
RASA1	1.31561e-108	1.85764	0.593	0.25	3.3898e-104	0.343	Up	CD30neg_tuT
ZNF253	0.0226885	1.85746	0.116	0.027	1	0.089	Nonsence	CD30pos_tuT
KAT6B	2.57914e-137	1.8567	0.633	0.241	6.64542e-133	0.392	Up	CD30neg_tuT
SEMA4A	0.0186727	1.85666	0.191	0.082	1	0.109	Nonsence	CD30pos_tuT
FAM160A1	5.20304e-23	1.85666	0.121	0.024	1.34061e-18	0.097	Up	CD30neg_tuT
ZCCHC14	3.31059e-31	1.85573	0.166	0.036	8.53005e-27	0.13	Up	CD30neg_tuT
RBM41	5.95889e-28	1.85532	0.144	0.029	1.53537e-23	0.115	Up	CD30neg_tuT
SPINT2	7.46422e-12	1.85472	0.746	0.301	1.92323e-07	0.445	Up	CD30pos_tuT
PPARGC1B	0.00262163	1.8525	0.162	0.027	1	0.135	Nonsence	CD30pos_tuT
AC246787.2	2.96871e-19	1.84604	0.139	0.047	7.64918e-15	0.092	Up	CD30neg_tuT
TWSG1	0.0665425	1.84331	0.107	0.041	1	0.066	Nonsence	CD30pos_tuT
TBX20	0.0013216	1.8391	0.199	0.041	1	0.158	Nonsence	CD30pos_tuT
SCML4	0.00243727	1.83508	0.292	0.123	1	0.169	Nonsence	CD30pos_tuT
TBC1D2B	7.82159e-05	1.83459	0.37	0.137	1	0.233	Nonsence	CD30pos_tuT
RBM41	0.000851388	1.83078	0.185	0.027	1	0.158	Nonsence	CD30pos_tuT
DHX34	0.00369616	1.83001	0.176	0.041	1	0.135	Nonsence	CD30pos_tuT
DXO	0.00983474	1.82622	0.113	0.014	1	0.099	Nonsence	CD30pos_tuT
SGK1	2.24033e-108	1.82603	0.506	0.147	5.77242e-104	0.359	Up	CD30neg_tuT
MAN1A1	1.67949e-79	1.82554	0.406	0.115	4.32738e-75	0.291	Up	CD30neg_tuT
FOCAD	0.00346254	1.82547	0.22	0.068	1	0.152	Nonsence	CD30pos_tuT
SLX4IP	0.00900111	1.82324	0.156	0.041	1	0.115	Nonsence	CD30pos_tuT
TRIM16	0.0456097	1.82281	0.101	0.027	1	0.074	Nonsence	CD30pos_tuT
TBC1D1	0.0246804	1.81919	0.165	0.068	1	0.097	Nonsence	CD30pos_tuT
MSH2	0.000169386	1.81883	0.301	0.082	1	0.219	Nonsence	CD30pos_tuT
FBLN7	6.52975e-09	1.81638	0.552	0.137	0.000168246	0.415	Up	CD30pos_tuT
SRGAP3	0.00468558	1.81403	0.26	0.11	1	0.15	Nonsence	CD30pos_tuT
SLC12A6	1.03597e-35	1.81301	0.168	0.028	2.66928e-31	0.14	Up	CD30neg_tuT
GPAT2	0.000261537	1.81189	0.303	0.096	1	0.207	Nonsence	CD30pos_tuT
AL137003.1	2.07668e-46	1.80658	0.221	0.041	5.35077e-42	0.18	Up	CD30neg_tuT
OLFM2	6.34591e-34	1.80487	0.163	0.029	1.63509e-29	0.134	Up	CD30neg_tuT
NEURL1	5.40022e-06	1.80264	0.399	0.11	0.139142	0.289	Nonsence	CD30pos_tuT
TC2N	9.49327e-109	1.79984	0.468	0.111	2.44604e-104	0.357	Up	CD30neg_tuT
ITGB8	0.000570735	1.79906	0.22	0.041	1	0.179	Nonsence	CD30pos_tuT
CLOCK	0.0354464	1.79844	0.142	0.055	1	0.087	Nonsence	CD30pos_tuT
AC008892.1	0.0194032	1.79791	0.121	0.027	1	0.094	Nonsence	CD30pos_tuT
FOXG1	3.17011e-32	1.79644	0.147	0.021	8.1681e-28	0.126	Up	CD30neg_tuT
KANTR	0.00315064	1.79338	0.199	0.055	1	0.144	Nonsence	CD30pos_tuT
CREBRF	0.000523717	1.79267	0.272	0.082	1	0.19	Nonsence	CD30pos_tuT
NPIPB4	0.000745682	1.79234	0.188	0.027	1	0.161	Nonsence	CD30pos_tuT
SMC5	5.49908e-110	1.79055	0.61	0.277	1.41689e-105	0.333	Up	CD30neg_tuT
ZNF710	0.00212026	1.78944	0.246	0.082	1	0.164	Nonsence	CD30pos_tuT
AC147651.4	5.20976e-49	1.7887	0.246	0.053	1.34235e-44	0.193	Up	CD30neg_tuT
PLEKHB1	4.27835e-37	1.78666	0.203	0.05	1.10236e-32	0.153	Up	CD30neg_tuT
CERS6	2.84814e-74	1.78628	0.42	0.141	7.33853e-70	0.279	Up	CD30neg_tuT
KIFC2	0.00140363	1.78358	0.197	0.041	1	0.156	Nonsence	CD30pos_tuT
KDM5B	0.000152794	1.77855	0.269	0.055	1	0.214	Nonsence	CD30pos_tuT
CTDSPL	0.041987	1.77499	0.104	0.027	1	0.077	Nonsence	CD30pos_tuT
GALNT18	0.0315628	1.7743	0.127	0.041	1	0.086	Nonsence	CD30pos_tuT
CKAP4	3.98673e-25	1.77378	0.113	0.016	1.02722e-20	0.097	Up	CD30neg_tuT
ZNF771	0.035737	1.77178	0.124	0.041	1	0.083	Nonsence	CD30pos_tuT
TBX20	4.05677e-46	1.77167	0.232	0.048	1.04527e-41	0.184	Up	CD30neg_tuT
KCNT1	0.0219701	1.77003	0.116	0.027	1	0.089	Nonsence	CD30pos_tuT
NBR2	0.0245745	1.76905	0.116	0.027	1	0.089	Nonsence	CD30pos_tuT
DNMT3A	7.30749e-72	1.7674	0.365	0.099	1.88285e-67	0.266	Up	CD30neg_tuT
ANK3	1.98937e-58	1.76584	0.266	0.048	5.12582e-54	0.218	Up	CD30neg_tuT
FBLN7	4.02158e-116	1.76575	0.51	0.13	1.0362e-111	0.38	Up	CD30neg_tuT
ZNF814	0.0171503	1.76418	0.197	0.082	1	0.115	Nonsence	CD30pos_tuT
AC020718.1	0.00584537	1.76098	0.486	0.356	1	0.13	Nonsence	CD30pos_tuT
SYTL2	5.78099e-32	1.75959	0.239	0.09	1.48953e-27	0.149	Up	CD30neg_tuT
NEXMIF	0.00535253	1.7589	0.15	0.027	1	0.123	Nonsence	CD30pos_tuT
ZNF345	0.0426541	1.75848	0.101	0.027	1	0.074	Nonsence	CD30pos_tuT
DCP1B	0.0105211	1.75649	0.153	0.041	1	0.112	Nonsence	CD30pos_tuT
CHRM3	1.95011e-22	1.75323	0.125	0.029	5.02465e-18	0.096	Up	CD30neg_tuT
AC005261.1	0.0182419	1.7463	0.139	0.041	1	0.098	Nonsence	CD30pos_tuT
ATP2B1-AS1	8.98442e-05	1.74076	0.301	0.068	1	0.233	Nonsence	CD30pos_tuT
UMODL1	1.01433e-22	1.73954	0.102	0.013	2.61353e-18	0.089	Up	CD30neg_tuT
PI4K2A	0.0306528	1.72933	0.127	0.041	1	0.086	Nonsence	CD30pos_tuT
CPA5	0.000372464	1.7281	0.182	0.014	1	0.168	Nonsence	CD30pos_tuT
LINC01128	0.00391852	1.72703	0.173	0.041	1	0.132	Nonsence	CD30pos_tuT
SBF2	2.53719e-21	1.72664	0.127	0.033	6.53733e-17	0.094	Up	CD30neg_tuT
ACTN1	5.79072e-38	1.72603	0.179	0.03	1.49204e-33	0.149	Up	CD30neg_tuT
KLHL42	1.55031e-107	1.72536	0.573	0.234	3.99453e-103	0.339	Up	CD30neg_tuT
SWAP70	0.00264767	1.72492	0.223	0.068	1	0.155	Nonsence	CD30pos_tuT
MUL1	0.0087638	1.72353	0.116	0.014	1	0.102	Nonsence	CD30pos_tuT
ZMYND8	1.48164e-73	1.72336	0.383	0.113	3.81761e-69	0.27	Up	CD30neg_tuT
SPATA2L	0.00568868	1.72333	0.202	0.068	1	0.134	Nonsence	CD30pos_tuT
ATXN1	1.41723e-187	1.72266	0.899	0.643	3.65162e-183	0.256	Up	CD30neg_tuT
TSPYL2	2.90624e-114	1.72154	0.519	0.145	7.48822e-110	0.374	Up	CD30neg_tuT
VWDE	0.00588285	1.72037	0.231	0.082	1	0.149	Nonsence	CD30pos_tuT
TMEM71	5.17852e-33	1.71896	0.21	0.063	1.3343e-28	0.147	Up	CD30neg_tuT
PHACTR2	1.01665e-151	1.71689	0.777	0.434	2.6195e-147	0.343	Up	CD30neg_tuT
USP9X	6.68251e-05	1.71343	0.488	0.247	1	0.241	Nonsence	CD30pos_tuT
FBXL4	1.52125e-25	1.71301	0.143	0.034	3.91965e-21	0.109	Up	CD30neg_tuT
PRXL2A	0.0315628	1.71138	0.127	0.041	1	0.086	Nonsence	CD30pos_tuT
CTU1	0.00433777	1.70958	0.208	0.068	1	0.14	Nonsence	CD30pos_tuT
MTAP	0.00214293	1.70696	0.231	0.068	1	0.163	Nonsence	CD30pos_tuT
COA6-AS1	0.0268511	1.70678	0.113	0.027	1	0.086	Nonsence	CD30pos_tuT
FCGBP	2.15882e-05	1.70666	0.237	0.014	0.556242	0.223	Nonsence	CD30pos_tuT
STAT2	0.00350057	1.70459	0.197	0.055	1	0.142	Nonsence	CD30pos_tuT
TP63	0.000122531	1.70444	0.266	0.055	1	0.211	Nonsence	CD30pos_tuT
ABRAXAS1	0.0231787	1.70358	0.116	0.027	1	0.089	Nonsence	CD30pos_tuT
DAGLB	0.0068829	1.69856	0.142	0.027	1	0.115	Nonsence	CD30pos_tuT
LARS2	0.0011253	1.6949	0.205	0.041	1	0.164	Nonsence	CD30pos_tuT
MIR181A1HG	0.0152215	1.69199	0.301	0.164	1	0.137	Nonsence	CD30pos_tuT
KIF26B	0.000564281	1.69191	0.419	0.205	1	0.214	Nonsence	CD30pos_tuT
GMIP	0.00082484	1.6917	0.246	0.068	1	0.178	Nonsence	CD30pos_tuT
CD99L2	0.00980856	1.69069	0.136	0.027	1	0.109	Nonsence	CD30pos_tuT
LINC00221	0.0111978	1.68986	0.15	0.041	1	0.109	Nonsence	CD30pos_tuT
IGKV3OR2-268	0.0337733	1.68947	0.107	0.027	1	0.08	Nonsence	CD30pos_tuT
AL139246.5	0.0130346	1.68473	0.13	0.027	1	0.103	Nonsence	CD30pos_tuT
CASTOR2	0.0136892	1.6809	0.147	0.041	1	0.106	Nonsence	CD30pos_tuT
ZNF420	0.0152091	1.67809	0.145	0.041	1	0.104	Nonsence	CD30pos_tuT
LRRC75A	0.0165227	1.67705	0.101	0.014	1	0.087	Nonsence	CD30pos_tuT
SYNJ1	0.00404386	1.67502	0.272	0.123	1	0.149	Nonsence	CD30pos_tuT
DNAJB5	0.00438422	1.67429	0.153	0.027	1	0.126	Nonsence	CD30pos_tuT
DSG2	1.14023e-21	1.67388	0.108	0.019	2.93792e-17	0.089	Up	CD30neg_tuT
FAM135A	0.0656058	1.67293	0.13	0.055	1	0.075	Nonsence	CD30pos_tuT
FAM106A	9.52007e-34	1.67273	0.201	0.054	2.45294e-29	0.147	Up	CD30neg_tuT
DPF3	0.0345975	1.66748	0.194	0.096	1	0.098	Nonsence	CD30pos_tuT
NTRK2	0.0146854	1.66223	0.332	0.205	1	0.127	Nonsence	CD30pos_tuT
KRBOX4	1.7782e-15	1.66121	0.101	0.029	4.58171e-11	0.072	Up	CD30neg_tuT
PIDD1	0.0144921	1.65941	0.127	0.027	1	0.1	Nonsence	CD30pos_tuT
SMIM27	0.00323929	1.65805	0.217	0.068	1	0.149	Nonsence	CD30pos_tuT
CHEK2	0.0212366	1.64998	0.136	0.041	1	0.095	Nonsence	CD30pos_tuT
PRDX2	2.5276e-05	1.64749	0.269	0.041	0.651262	0.228	Nonsence	CD30pos_tuT
CREG1	0.0191188	1.64484	0.22	0.11	1	0.11	Nonsence	CD30pos_tuT
CARM1	0.0113556	1.64305	0.22	0.096	1	0.124	Nonsence	CD30pos_tuT
NECAP1	8.39523e-05	1.64256	0.26	0.041	1	0.219	Nonsence	CD30pos_tuT
ZNF780B	0.0129286	1.64187	0.168	0.055	1	0.113	Nonsence	CD30pos_tuT
SLC9A7	4.21254e-55	1.64165	0.352	0.125	1.0854e-50	0.227	Up	CD30neg_tuT
SLC30A1	0.00603721	1.64037	0.171	0.041	1	0.13	Nonsence	CD30pos_tuT
CCZ1B	0.00128745	1.63933	0.205	0.041	1	0.164	Nonsence	CD30pos_tuT
PHLDB3	0.000322422	1.63833	0.185	0.014	1	0.171	Nonsence	CD30pos_tuT
C1orf159	0.0201676	1.63822	0.139	0.041	1	0.098	Nonsence	CD30pos_tuT
NMRK1	0.00130785	1.63738	0.223	0.055	1	0.168	Nonsence	CD30pos_tuT
KIZ	4.75165e-27	1.63637	0.157	0.039	1.22431e-22	0.118	Up	CD30neg_tuT
KCNA3	2.18887e-58	1.63473	0.287	0.064	5.63983e-54	0.223	Up	CD30neg_tuT
NIBAN3	0.026149	1.63417	0.113	0.027	1	0.086	Nonsence	CD30pos_tuT
OGFRL1	0.02996	1.63403	0.11	0.027	1	0.083	Nonsence	CD30pos_tuT
PABPC1L	6.1596e-25	1.63317	0.134	0.029	1.58708e-20	0.105	Up	CD30neg_tuT
KIAA1324L	0.00444375	1.63314	0.194	0.055	1	0.139	Nonsence	CD30pos_tuT
COMMD10	0.00165262	1.63261	0.301	0.123	1	0.178	Nonsence	CD30pos_tuT
ZDHHC18	5.01231e-05	1.63135	0.295	0.055	1	0.24	Nonsence	CD30pos_tuT
NLRC3	0.00165571	1.62793	0.249	0.082	1	0.167	Nonsence	CD30pos_tuT
ZNF628	0.0146497	1.62498	0.104	0.014	1	0.09	Nonsence	CD30pos_tuT
TMEM241	0.0164483	1.62431	0.145	0.041	1	0.104	Nonsence	CD30pos_tuT
SHQ1	0.0117246	1.62315	0.185	0.068	1	0.117	Nonsence	CD30pos_tuT
DIRAS3	2.55087e-44	1.62287	0.194	0.027	6.57258e-40	0.167	Up	CD30neg_tuT
KCNQ3	0.0373448	1.62124	0.269	0.151	1	0.118	Nonsence	CD30pos_tuT
PGGHG	0.00499001	1.61834	0.173	0.041	1	0.132	Nonsence	CD30pos_tuT
HERC3	0.00111199	1.61827	0.223	0.055	1	0.168	Nonsence	CD30pos_tuT
CRTC1	0.0114884	1.61624	0.173	0.055	1	0.118	Nonsence	CD30pos_tuT
CDH1	0.0179002	1.6158	0.121	0.027	1	0.094	Nonsence	CD30pos_tuT
FAM71B	1.58972e-43	1.61526	0.252	0.067	4.09606e-39	0.185	Up	CD30neg_tuT
ZNF561	0.0335967	1.61352	0.107	0.027	1	0.08	Nonsence	CD30pos_tuT
ABHD11	0.00364456	1.61228	0.159	0.027	1	0.132	Nonsence	CD30pos_tuT
RASL11A	0.0151497	1.61206	0.147	0.041	1	0.106	Nonsence	CD30pos_tuT
GALNT6	0.00359146	1.61161	0.251	0.096	1	0.155	Nonsence	CD30pos_tuT
FKBP5	6.38361e-125	1.61034	0.654	0.268	1.6448e-120	0.386	Up	CD30neg_tuT
LRRC8B	1.93298e-61	1.60672	0.343	0.098	4.98053e-57	0.245	Up	CD30neg_tuT
SSX2IP	0.0134259	1.6053	0.127	0.027	1	0.1	Nonsence	CD30pos_tuT
PIK3C2B	0.00554621	1.60369	0.173	0.041	1	0.132	Nonsence	CD30pos_tuT
COX10-AS1	0.0156282	1.60317	0.162	0.055	1	0.107	Nonsence	CD30pos_tuT
HILPDA	3.89449e-63	1.60051	0.409	0.155	1.00345e-58	0.254	Up	CD30neg_tuT
MFSD4B	0.0226885	1.60014	0.116	0.027	1	0.089	Nonsence	CD30pos_tuT
FCMR	0.00100046	1.59694	0.208	0.041	1	0.167	Nonsence	CD30pos_tuT
DLEU1	1.8288e-05	1.59625	0.471	0.178	0.471209	0.293	Nonsence	CD30pos_tuT
DSG2	0.0264558	1.59484	0.116	0.027	1	0.089	Nonsence	CD30pos_tuT
STYX	0.00862052	1.59355	0.176	0.055	1	0.121	Nonsence	CD30pos_tuT
NXT2	0.0307544	1.59078	0.145	0.055	1	0.09	Nonsence	CD30pos_tuT
ZNF337	1.00204e-24	1.5904	0.138	0.032	2.58185e-20	0.106	Up	CD30neg_tuT
ATG16L2	0.0219338	1.59024	0.159	0.055	1	0.104	Nonsence	CD30pos_tuT
ZNHIT2	0.0388592	1.58778	0.104	0.027	1	0.077	Nonsence	CD30pos_tuT
ZNF12	0.0495633	1.58404	0.133	0.055	1	0.078	Nonsence	CD30pos_tuT
TMEM260	1.68268e-24	1.58391	0.162	0.049	4.33558e-20	0.113	Up	CD30neg_tuT
POLR1B	0.0125596	1.58386	0.194	0.068	1	0.126	Nonsence	CD30pos_tuT
NARS2	0.00814216	1.58386	0.197	0.068	1	0.129	Nonsence	CD30pos_tuT
AC020718.1	6.54997e-111	1.58077	0.671	0.327	1.68767e-106	0.344	Up	CD30neg_tuT
BTBD11	2.45575e-26	1.5805	0.15	0.035	6.32747e-22	0.115	Up	CD30neg_tuT
MARF1	2.59537e-77	1.57861	0.426	0.132	6.68723e-73	0.294	Up	CD30neg_tuT
MGAT5	0.00018891	1.57775	0.382	0.151	1	0.231	Nonsence	CD30pos_tuT
GGCX	0.00483462	1.57668	0.208	0.068	1	0.14	Nonsence	CD30pos_tuT
ESR1	1.05385e-16	1.57287	0.107	0.03	2.71534e-12	0.077	Up	CD30neg_tuT
AC114977.1	1.9655e-40	1.57216	0.233	0.059	5.06431e-36	0.174	Up	CD30neg_tuT
AP005482.1	0.0463158	1.57191	0.101	0.027	1	0.074	Nonsence	CD30pos_tuT
EVI2A	0.000983294	1.56845	0.266	0.082	1	0.184	Nonsence	CD30pos_tuT
BTBD11	0.022159	1.56814	0.139	0.041	1	0.098	Nonsence	CD30pos_tuT
KIF5C	6.98346e-05	1.56775	0.503	0.247	1	0.256	Nonsence	CD30pos_tuT
BARX2	9.70536e-33	1.56257	0.191	0.05	2.50068e-28	0.141	Up	CD30neg_tuT
GNG8	0.146749	1.5606	0.124	0.068	1	0.056	Nonsence	CD30pos_tuT
MND1	0.029316	1.55834	0.165	0.068	1	0.097	Nonsence	CD30pos_tuT
SIAH1	0.0041282	1.55743	0.197	0.055	1	0.142	Nonsence	CD30pos_tuT
IMMP2L	1.133e-87	1.55668	0.582	0.259	2.91928e-83	0.323	Up	CD30neg_tuT
ZNF430	0.0027144	1.55234	0.269	0.11	1	0.159	Nonsence	CD30pos_tuT
RAD51D	0.0734849	1.54744	0.124	0.055	1	0.069	Nonsence	CD30pos_tuT
ADA	0.00187697	1.54678	0.231	0.068	1	0.163	Nonsence	CD30pos_tuT
CCDC66	3.59272e-42	1.54673	0.259	0.077	9.25699e-38	0.182	Up	CD30neg_tuT
EHMT2	0.00104892	1.54671	0.249	0.068	1	0.181	Nonsence	CD30pos_tuT
MAGED1	9.81288e-58	1.54238	0.344	0.108	2.52839e-53	0.236	Up	CD30neg_tuT
ACAD10	0.00678666	1.53773	0.121	0.014	1	0.107	Nonsence	CD30pos_tuT
CCS	0.00286662	1.53674	0.269	0.096	1	0.173	Nonsence	CD30pos_tuT
AFF3	7.42056e-52	1.53477	0.364	0.136	1.91198e-47	0.228	Up	CD30neg_tuT
BAHD1	0.00780748	1.52994	0.118	0.014	1	0.104	Nonsence	CD30pos_tuT
LRRC8C-DT	1.71697e-29	1.52897	0.169	0.042	4.42394e-25	0.127	Up	CD30neg_tuT
RIN3	5.60957e-97	1.52816	0.474	0.13	1.44536e-92	0.344	Up	CD30neg_tuT
ACAP3	0.00946937	1.52715	0.197	0.068	1	0.129	Nonsence	CD30pos_tuT
AC019330.1	1.67367e-83	1.52207	0.521	0.209	4.31239e-79	0.312	Up	CD30neg_tuT
FYCO1	7.54759e-22	1.52177	0.138	0.039	1.94471e-17	0.099	Up	CD30neg_tuT
TTBK1	0.0248359	1.52119	0.116	0.027	1	0.089	Nonsence	CD30pos_tuT
ATXN1	2.94482e-05	1.52077	0.887	0.726	0.758763	0.161	Nonsence	CD30pos_tuT
CYP7B1	0.00081128	1.51055	0.286	0.096	1	0.19	Nonsence	CD30pos_tuT
WDR18	0.000669352	1.50947	0.327	0.123	1	0.204	Nonsence	CD30pos_tuT
POF1B	1.18112e-23	1.50921	0.151	0.042	3.04328e-19	0.109	Up	CD30neg_tuT
CD28	6.99827e-135	1.50894	0.709	0.329	1.80317e-130	0.38	Up	CD30neg_tuT
ABAT	0.0200662	1.50775	0.194	0.082	1	0.112	Nonsence	CD30pos_tuT
IRAK1BP1	0.036141	1.50696	0.107	0.027	1	0.08	Nonsence	CD30pos_tuT
TMLHE	0.0499626	1.50542	0.185	0.096	1	0.089	Nonsence	CD30pos_tuT
VARS2	0.060634	1.50526	0.127	0.055	1	0.072	Nonsence	CD30pos_tuT
CTC1	0.00628085	1.50506	0.185	0.055	1	0.13	Nonsence	CD30pos_tuT
SMC1A	1.8031e-05	1.50351	0.526	0.26	0.464587	0.266	Nonsence	CD30pos_tuT
ZNF490	8.47164e-31	1.50331	0.202	0.062	2.1828e-26	0.14	Up	CD30neg_tuT
ZNF567	0.0150384	1.49756	0.162	0.055	1	0.107	Nonsence	CD30pos_tuT
SFXN4	0.00700666	1.49722	0.251	0.11	1	0.141	Nonsence	CD30pos_tuT
TCP11L2	1.75641e-50	1.49445	0.264	0.06	4.52555e-46	0.204	Up	CD30neg_tuT
WASL	0.00562349	1.4932	0.254	0.11	1	0.144	Nonsence	CD30pos_tuT
THOC7	7.47577e-05	1.48778	0.436	0.192	1	0.244	Nonsence	CD30pos_tuT
AP1M1	5.32445e-69	1.48745	0.448	0.176	1.3719e-64	0.272	Up	CD30neg_tuT
GFOD2	0.0202392	1.48553	0.182	0.068	1	0.114	Nonsence	CD30pos_tuT
KYAT3	0.0206472	1.48439	0.159	0.055	1	0.104	Nonsence	CD30pos_tuT
AC012645.3	7.66861e-32	1.4837	0.177	0.042	1.97589e-27	0.135	Up	CD30neg_tuT
ARHGAP12	0.0151446	1.48268	0.168	0.055	1	0.113	Nonsence	CD30pos_tuT
MTPAP	0.0161203	1.48254	0.145	0.041	1	0.104	Nonsence	CD30pos_tuT
RALGPS1	0.035735	1.48137	0.214	0.11	1	0.104	Nonsence	CD30pos_tuT
GIMAP7	1.83201e-119	1.48092	0.657	0.272	4.72036e-115	0.385	Up	CD30neg_tuT
PLAGL1	0.00179906	1.47937	0.176	0.027	1	0.149	Nonsence	CD30pos_tuT
AC012645.3	0.00734513	1.47908	0.205	0.068	1	0.137	Nonsence	CD30pos_tuT
AL589693.1	1.35314e-05	1.47724	0.665	0.384	0.348651	0.281	Nonsence	CD30pos_tuT
SNX15	0.0131693	1.47572	0.185	0.068	1	0.117	Nonsence	CD30pos_tuT
LRRC47	0.00765999	1.47552	0.199	0.068	1	0.131	Nonsence	CD30pos_tuT
TTC9	5.09046e-22	1.47447	0.109	0.019	1.31161e-17	0.09	Up	CD30neg_tuT
SCML4	3.48558e-72	1.47436	0.423	0.14	8.98095e-68	0.283	Up	CD30neg_tuT
AC011246.1	1.30663e-05	1.47156	0.512	0.205	0.336665	0.307	Nonsence	CD30pos_tuT
SFI1	1.0905e-06	1.47132	0.59	0.247	0.0280979	0.343	Up	CD30pos_tuT
ADD3	6.46375e-05	1.46988	0.358	0.11	1	0.248	Nonsence	CD30pos_tuT
PLEKHB2	4.26224e-05	1.46894	0.468	0.192	1	0.276	Nonsence	CD30pos_tuT
PLEKHG5	0.0171242	1.46845	0.101	0.014	1	0.087	Nonsence	CD30pos_tuT
FIG4	9.68931e-24	1.46825	0.145	0.039	2.49655e-19	0.106	Up	CD30neg_tuT
CD247	4.54311e-168	1.4682	0.821	0.453	1.17058e-163	0.368	Up	CD30neg_tuT
AC009093.2	1.60372e-34	1.46577	0.198	0.049	4.13215e-30	0.149	Up	CD30neg_tuT
PEPD	0.0383452	1.46403	0.162	0.068	1	0.094	Nonsence	CD30pos_tuT
C3orf67	1.47424e-11	1.46289	0.108	0.045	3.79852e-07	0.063	Up	CD30neg_tuT
RAMP1	2.13689e-34	1.46259	0.239	0.08	5.5059e-30	0.159	Up	CD30neg_tuT
FAM98B	1.55059e-17	1.46189	0.136	0.048	3.99526e-13	0.088	Up	CD30neg_tuT
CCDC18	0.00325688	1.46128	0.254	0.096	1	0.158	Nonsence	CD30pos_tuT
HAGHL	0.0194364	1.46037	0.142	0.041	1	0.101	Nonsence	CD30pos_tuT
LTBP3	2.10502e-07	1.45983	0.642	0.301	0.0054238	0.341	Up	CD30pos_tuT
MAGI1	2.66228e-16	1.45903	0.108	0.032	6.85964e-12	0.076	Up	CD30neg_tuT
NEBL	0.00470553	1.45764	0.176	0.041	1	0.135	Nonsence	CD30pos_tuT
UBXN11	6.36625e-55	1.45575	0.379	0.145	1.64033e-50	0.234	Up	CD30neg_tuT
R3HDM2	7.27181e-55	1.45536	0.331	0.103	1.87365e-50	0.228	Up	CD30neg_tuT
ATPAF2	0.051303	1.45489	0.139	0.055	1	0.084	Nonsence	CD30pos_tuT
SPTBN1	9.38074e-56	1.45474	0.318	0.091	2.41704e-51	0.227	Up	CD30neg_tuT
RECQL4	1.02532e-11	1.45352	0.1	0.04	2.64184e-07	0.06	Up	CD30neg_tuT
GTF3C1	4.21759e-06	1.45277	0.488	0.178	0.10867	0.31	Nonsence	CD30pos_tuT
ADARB2	0.0166649	1.45181	0.22	0.096	1	0.124	Nonsence	CD30pos_tuT
MRPS30	0.000165517	1.45098	0.324	0.096	1	0.228	Nonsence	CD30pos_tuT
PLCB2	0.0325395	1.44959	0.13	0.041	1	0.089	Nonsence	CD30pos_tuT
CCSAP	7.9567e-20	1.4491	0.136	0.043	2.05012e-15	0.093	Up	CD30neg_tuT
RHOBTB3	0.000568397	1.44834	0.24	0.055	1	0.185	Nonsence	CD30pos_tuT
ALG8	0.0191133	1.44819	0.254	0.137	1	0.117	Nonsence	CD30pos_tuT
FANCC	0.0223434	1.44616	0.159	0.055	1	0.104	Nonsence	CD30pos_tuT
AL118516.1	0.00431399	1.44413	0.171	0.041	1	0.13	Nonsence	CD30pos_tuT
GPCPD1	2.22779e-93	1.44377	0.618	0.282	5.74013e-89	0.336	Up	CD30neg_tuT
MTOR	0.0201376	1.44307	0.211	0.096	1	0.115	Nonsence	CD30pos_tuT
U2AF1L5	1.05909e-19	1.44163	0.138	0.045	2.72885e-15	0.093	Up	CD30neg_tuT
RNF170	0.0475129	1.4413	0.101	0.027	1	0.074	Nonsence	CD30pos_tuT
FKBP5	5.95266e-09	1.44061	0.728	0.329	0.000153376	0.399	Up	CD30pos_tuT
CPE	6.81874e-21	1.43966	0.122	0.029	1.75692e-16	0.093	Up	CD30neg_tuT
CBWD1	7.7157e-41	1.43904	0.278	0.094	1.98803e-36	0.184	Up	CD30neg_tuT
ADD3	2.84496e-75	1.43901	0.437	0.14	7.33033e-71	0.297	Up	CD30neg_tuT
SCRIB	0.0144744	1.43726	0.191	0.068	1	0.123	Nonsence	CD30pos_tuT
MEOX1	8.94309e-28	1.43694	0.226	0.087	2.30428e-23	0.139	Up	CD30neg_tuT
PARD6B	2.49493e-25	1.43477	0.14	0.031	6.42845e-21	0.109	Up	CD30neg_tuT
ST7	9.42625e-54	1.43208	0.383	0.151	2.42877e-49	0.232	Up	CD30neg_tuT
DPYD	2.15512e-108	1.43059	0.555	0.182	5.55289e-104	0.373	Up	CD30neg_tuT
LDLRAP1	1.07955e-25	1.43054	0.139	0.03	2.78157e-21	0.109	Up	CD30neg_tuT
RASGEF1B	1.5113e-70	1.42962	0.459	0.176	3.89403e-66	0.283	Up	CD30neg_tuT
EIF2D	0.00538242	1.42955	0.208	0.068	1	0.14	Nonsence	CD30pos_tuT
PPM1H	0.042215	1.42946	0.142	0.055	1	0.087	Nonsence	CD30pos_tuT
PEG10	3.47527e-41	1.42923	0.291	0.104	8.95437e-37	0.187	Up	CD30neg_tuT
NBPF11	0.00376748	1.42886	0.24	0.082	1	0.158	Nonsence	CD30pos_tuT
ST8SIA4	1.04252e-64	1.42773	0.409	0.144	2.68614e-60	0.265	Up	CD30neg_tuT
MMUT	0.0152777	1.42718	0.165	0.055	1	0.11	Nonsence	CD30pos_tuT
RPL13A	3.79702e-187	1.42699	0.921	0.744	9.7834e-183	0.177	Up	CD30neg_tuT
GOLGA8B	1.58859e-95	1.42603	0.512	0.164	4.09315e-91	0.348	Up	CD30neg_tuT
UNC93B1	0.0068903	1.42588	0.182	0.055	1	0.127	Nonsence	CD30pos_tuT
TDP2	0.012517	1.42457	0.188	0.068	1	0.12	Nonsence	CD30pos_tuT
MRPL19	0.0020469	1.42264	0.277	0.11	1	0.167	Nonsence	CD30pos_tuT
BCKDHB	0.058298	1.42155	0.165	0.082	1	0.083	Nonsence	CD30pos_tuT
FHIT	1.19799e-37	1.42147	0.249	0.078	3.08674e-33	0.171	Up	CD30neg_tuT
CC2D1B	0.0502007	1.42018	0.156	0.068	1	0.088	Nonsence	CD30pos_tuT
ITPKB	4.17214e-06	1.41992	0.35	0.068	0.107499	0.282	Nonsence	CD30pos_tuT
AL645465.1	0.0594028	1.41961	0.116	0.041	1	0.075	Nonsence	CD30pos_tuT
PIK3IP1	5.82479e-74	1.41326	0.468	0.174	1.50082e-69	0.294	Up	CD30neg_tuT
CHD1L	0.0210358	1.41269	0.159	0.055	1	0.104	Nonsence	CD30pos_tuT
USP3-AS1	0.0657901	1.41186	0.113	0.041	1	0.072	Nonsence	CD30pos_tuT
BET1L	0.0103892	1.41024	0.176	0.055	1	0.121	Nonsence	CD30pos_tuT
FEM1C	0.0973421	1.40923	0.101	0.041	1	0.06	Nonsence	CD30pos_tuT
SRGAP3	1.04431e-44	1.40753	0.291	0.096	2.69076e-40	0.195	Up	CD30neg_tuT
TMEM161A	0.00842124	1.4062	0.199	0.068	1	0.131	Nonsence	CD30pos_tuT
ZNF766	2.91232e-22	1.40602	0.172	0.061	7.50388e-18	0.111	Up	CD30neg_tuT
FAM135A	1.7129e-21	1.40485	0.128	0.032	4.41346e-17	0.096	Up	CD30neg_tuT
SERGEF	6.07045e-33	1.40366	0.222	0.072	1.56411e-28	0.15	Up	CD30neg_tuT
BRAT1	3.32061e-05	1.40292	0.434	0.164	0.85559	0.27	Nonsence	CD30pos_tuT
ZNF552	0.0402933	1.40018	0.104	0.027	1	0.077	Nonsence	CD30pos_tuT
PLA2G12A	4.02603e-23	1.39948	0.144	0.04	1.03735e-18	0.104	Up	CD30neg_tuT
ZNF683	2.90907e-17	1.39722	0.111	0.032	7.4955e-13	0.079	Up	CD30neg_tuT
GCLM	0.00311875	1.39563	0.22	0.068	1	0.152	Nonsence	CD30pos_tuT
TMEM117	1.78867e-35	1.39492	0.236	0.075	4.60868e-31	0.161	Up	CD30neg_tuT
FOCAD	5.56145e-24	1.39419	0.203	0.082	1.43296e-19	0.121	Up	CD30neg_tuT
LMBRD1	9.78116e-05	1.39372	0.471	0.219	1	0.252	Nonsence	CD30pos_tuT
IMMP2L	0.00106473	1.39295	0.509	0.301	1	0.208	Nonsence	CD30pos_tuT
PRKCQ	7.60279e-07	1.39027	0.408	0.082	0.0195893	0.326	Up	CD30pos_tuT
MYO6	1.94148e-39	1.38954	0.305	0.118	5.00243e-35	0.187	Up	CD30neg_tuT
IL6ST	5.77451e-07	1.38871	0.601	0.233	0.0148786	0.368	Up	CD30pos_tuT
HIVEP2	1.17192e-91	1.38822	0.618	0.291	3.01958e-87	0.327	Up	CD30neg_tuT
WDR81	0.028904	1.3877	0.113	0.027	1	0.086	Nonsence	CD30pos_tuT
ZNF142	0.0336143	1.38745	0.127	0.041	1	0.086	Nonsence	CD30pos_tuT
AC068633.1	1.64311e-41	1.38699	0.245	0.064	4.23363e-37	0.181	Up	CD30neg_tuT
ARHGAP24	7.88603e-06	1.3856	0.514	0.205	0.203191	0.309	Nonsence	CD30pos_tuT
LBH	5.66012e-06	1.38507	0.659	0.37	0.145839	0.289	Nonsence	CD30pos_tuT
DPH5	1.37497e-16	1.38471	0.11	0.032	3.54274e-12	0.078	Up	CD30neg_tuT
ARMC2	1.95901e-32	1.38419	0.186	0.045	5.04759e-28	0.141	Up	CD30neg_tuT
TXNIP	0.000665929	1.38416	0.286	0.096	1	0.19	Nonsence	CD30pos_tuT
PELI1	0.00822968	1.38319	0.434	0.274	1	0.16	Nonsence	CD30pos_tuT
SH2D3A	3.34766e-36	1.38222	0.237	0.072	8.62559e-32	0.165	Up	CD30neg_tuT
RPS6KA5	0.000232081	1.3822	0.37	0.137	1	0.233	Nonsence	CD30pos_tuT
CARNMT1	7.06938e-34	1.3822	0.214	0.062	1.8215e-29	0.152	Up	CD30neg_tuT
MCPH1	0.016722	1.38209	0.142	0.041	1	0.101	Nonsence	CD30pos_tuT
SLC35A2	0.039013	1.38192	0.173	0.082	1	0.091	Nonsence	CD30pos_tuT
BYSL	0.0173469	1.38115	0.199	0.082	1	0.117	Nonsence	CD30pos_tuT
GNPDA2	0.0249676	1.38078	0.116	0.027	1	0.089	Nonsence	CD30pos_tuT
OLFM2	0.0234272	1.38019	0.116	0.027	1	0.089	Nonsence	CD30pos_tuT
CCR4	2.58846e-92	1.37999	0.606	0.262	6.66942e-88	0.344	Up	CD30neg_tuT
TTC13	0.00350099	1.37761	0.223	0.068	1	0.155	Nonsence	CD30pos_tuT
FOXO3	1.37096e-38	1.37498	0.241	0.07	3.53242e-34	0.171	Up	CD30neg_tuT
BCLAF3	1.57428e-24	1.37483	0.152	0.041	4.05629e-20	0.111	Up	CD30neg_tuT
DDX11	0.013464	1.37469	0.214	0.096	1	0.118	Nonsence	CD30pos_tuT
MARCKS	3.31453e-20	1.37403	0.108	0.023	8.54021e-16	0.085	Up	CD30neg_tuT
TAPT1	0.000845274	1.37301	0.306	0.11	1	0.196	Nonsence	CD30pos_tuT
GTF3C3	0.0257388	1.37299	0.171	0.068	1	0.103	Nonsence	CD30pos_tuT
TBC1D17	0.00540647	1.371	0.246	0.096	1	0.15	Nonsence	CD30pos_tuT
ATG7	0.000240339	1.37003	0.347	0.123	1	0.224	Nonsence	CD30pos_tuT
PTEN	0.000781652	1.36939	0.393	0.192	1	0.201	Nonsence	CD30pos_tuT
SLF2	0.0229197	1.36923	0.173	0.068	1	0.105	Nonsence	CD30pos_tuT
KCNK12	0.0514488	1.36666	0.136	0.055	1	0.081	Nonsence	CD30pos_tuT
HLA-DQA2	0.0471567	1.36584	0.118	0.041	1	0.077	Nonsence	CD30pos_tuT
AP002387.2	0.0331838	1.36472	0.133	0.041	1	0.092	Nonsence	CD30pos_tuT
CCDC66	0.000493967	1.36356	0.231	0.055	1	0.176	Nonsence	CD30pos_tuT
CEP76	0.0330906	1.36334	0.11	0.027	1	0.083	Nonsence	CD30pos_tuT
ZNF841	1.45462e-28	1.36309	0.205	0.069	3.74798e-24	0.136	Up	CD30neg_tuT
ADCY7	0.000800734	1.36268	0.315	0.123	1	0.192	Nonsence	CD30pos_tuT
ZCCHC14	0.0140921	1.36195	0.15	0.041	1	0.109	Nonsence	CD30pos_tuT
PLA2G12A	0.0328662	1.3608	0.214	0.11	1	0.104	Nonsence	CD30pos_tuT
CHST2	2.13765e-33	1.36	0.203	0.055	5.50787e-29	0.148	Up	CD30neg_tuT
WDHD1	0.00980172	1.3585	0.214	0.082	1	0.132	Nonsence	CD30pos_tuT
NDUFAF5	0.0237373	1.358	0.156	0.055	1	0.101	Nonsence	CD30pos_tuT
ANKMY1	0.0247049	1.35791	0.116	0.027	1	0.089	Nonsence	CD30pos_tuT
AC025159.1	0.0248775	1.35783	0.136	0.041	1	0.095	Nonsence	CD30pos_tuT
TBC1D2B	1.76406e-60	1.35781	0.384	0.132	4.54528e-56	0.252	Up	CD30neg_tuT
ZNF274	0.00675115	1.35691	0.188	0.055	1	0.133	Nonsence	CD30pos_tuT
CCDC6	0.000701315	1.35597	0.39	0.178	1	0.212	Nonsence	CD30pos_tuT
RNF31	0.023287	1.35501	0.176	0.068	1	0.108	Nonsence	CD30pos_tuT
RECQL4	0.00769814	1.35463	0.22	0.082	1	0.138	Nonsence	CD30pos_tuT
MAPK6	0.000859488	1.35157	0.35	0.151	1	0.199	Nonsence	CD30pos_tuT
TESK1	0.0153253	1.35056	0.182	0.068	1	0.114	Nonsence	CD30pos_tuT
CD28	9.63195e-07	1.35012	0.613	0.301	0.0248177	0.312	Up	CD30pos_tuT
TECPR1	2.75267e-34	1.34978	0.213	0.061	7.09252e-30	0.152	Up	CD30neg_tuT
ANKAR	0.171369	1.34977	0.107	0.055	1	0.052	Nonsence	CD30pos_tuT
LMO7	1.08275e-19	1.34974	0.17	0.068	2.7898e-15	0.102	Up	CD30neg_tuT
ZNF14	1.18538e-29	1.34897	0.195	0.059	3.05425e-25	0.136	Up	CD30neg_tuT
RABL2B	0.0511869	1.34807	0.118	0.041	1	0.077	Nonsence	CD30pos_tuT
ZNF354A	0.0761938	1.3469	0.11	0.041	1	0.069	Nonsence	CD30pos_tuT
PLEKHM3	0.0296693	1.34522	0.113	0.027	1	0.086	Nonsence	CD30pos_tuT
FGD4	1.86887e-19	1.34469	0.132	0.04	4.81533e-15	0.092	Up	CD30neg_tuT
LEF1	5.69488e-110	1.34452	0.631	0.245	1.46734e-105	0.386	Up	CD30neg_tuT
MPZL3	3.23087e-59	1.34305	0.388	0.14	8.32465e-55	0.248	Up	CD30neg_tuT
LNPEP	6.44024e-77	1.3429	0.478	0.183	1.65939e-72	0.295	Up	CD30neg_tuT
LINC01572	0.0462796	1.33916	0.191	0.096	1	0.095	Nonsence	CD30pos_tuT
MHENCR	0.221588	1.33879	0.113	0.068	1	0.045	Nonsence	CD30pos_tuT
RAD9A	0.0036301	1.33788	0.283	0.123	1	0.16	Nonsence	CD30pos_tuT
TEP1	0.0872211	1.33756	0.104	0.041	1	0.063	Nonsence	CD30pos_tuT
ELAC2	0.000349244	1.33718	0.341	0.123	1	0.218	Nonsence	CD30pos_tuT
HK2	0.00699201	1.33395	0.24	0.096	1	0.144	Nonsence	CD30pos_tuT
MAML2	9.08016e-86	1.33369	0.711	0.429	2.33959e-81	0.282	Up	CD30neg_tuT
HJURP	0.108957	1.33178	0.13	0.068	1	0.062	Nonsence	CD30pos_tuT
CMTM8	0.017676	1.33078	0.142	0.041	1	0.101	Nonsence	CD30pos_tuT
ZNF786	6.93437e-21	1.32951	0.133	0.037	1.78671e-16	0.096	Up	CD30neg_tuT
FAM30A	0.0159663	1.32918	0.26	0.137	1	0.123	Nonsence	CD30pos_tuT
ZNF576	0.0298301	1.32891	0.13	0.041	1	0.089	Nonsence	CD30pos_tuT
RARS2	0.00394727	1.32537	0.231	0.082	1	0.149	Nonsence	CD30pos_tuT
TNFRSF25	6.02321e-12	1.32423	0.72	0.178	1.55194e-07	0.542	Up	CD30pos_tuT
LDLRAP1	0.0850941	1.32378	0.124	0.055	1	0.069	Nonsence	CD30pos_tuT
KAT7	0.00619636	1.32252	0.24	0.096	1	0.144	Nonsence	CD30pos_tuT
FLNB	0.00723992	1.32155	0.142	0.027	1	0.115	Nonsence	CD30pos_tuT
COL6A3	0.000152333	1.32146	0.445	0.192	1	0.253	Nonsence	CD30pos_tuT
GOLGA8A	8.96776e-46	1.32064	0.273	0.078	2.31063e-41	0.195	Up	CD30neg_tuT
ELMOD3	0.105439	1.32041	0.133	0.068	1	0.065	Nonsence	CD30pos_tuT
AL445584.2	0.00891937	1.31984	0.309	0.151	1	0.158	Nonsence	CD30pos_tuT
PLCB1	3.65398e-14	1.31976	0.1	0.032	9.41484e-10	0.068	Up	CD30neg_tuT
ZNF814	5.28002e-24	1.31925	0.166	0.052	1.36045e-19	0.114	Up	CD30neg_tuT
C1orf115	3.40513e-29	1.31922	0.165	0.039	8.77366e-25	0.126	Up	CD30neg_tuT
DTNB	6.07084e-31	1.31746	0.23	0.083	1.56421e-26	0.147	Up	CD30neg_tuT
SH2D3A	0.00412698	1.31616	0.251	0.096	1	0.155	Nonsence	CD30pos_tuT
RSBN1	2.40848e-05	1.31576	0.416	0.151	0.62057	0.265	Nonsence	CD30pos_tuT
ZNF766	0.0125887	1.31023	0.173	0.055	1	0.118	Nonsence	CD30pos_tuT
ASCL1	0.0603755	1.30778	0.205	0.11	1	0.095	Nonsence	CD30pos_tuT
ZNF736	5.53712e-23	1.30778	0.158	0.049	1.42669e-18	0.109	Up	CD30neg_tuT
ACTN1	0.00624932	1.30719	0.185	0.055	1	0.13	Nonsence	CD30pos_tuT
CXCR3	0.00877566	1.30679	0.234	0.096	1	0.138	Nonsence	CD30pos_tuT
NCR3	2.98573e-20	1.30635	0.146	0.047	7.69304e-16	0.099	Up	CD30neg_tuT
COQ8A	2.01885e-29	1.30549	0.174	0.044	5.20176e-25	0.13	Up	CD30neg_tuT
CD247	1.40162e-05	1.30533	0.832	0.644	0.361141	0.188	Nonsence	CD30pos_tuT
TCP11L2	0.0220501	1.30521	0.139	0.041	1	0.098	Nonsence	CD30pos_tuT
AC018816.1	1.44481e-26	1.30507	0.202	0.071	3.72269e-22	0.131	Up	CD30neg_tuT
LINC00892	7.98963e-05	1.30437	0.488	0.247	1	0.241	Nonsence	CD30pos_tuT
LINC00665	0.0753338	1.30403	0.142	0.068	1	0.074	Nonsence	CD30pos_tuT
PLCL1	4.29264e-63	1.30397	0.386	0.126	1.10604e-58	0.26	Up	CD30neg_tuT
SLC4A7	0.0020293	1.30257	0.217	0.055	1	0.162	Nonsence	CD30pos_tuT
DUS3L	0.000963259	1.30251	0.277	0.082	1	0.195	Nonsence	CD30pos_tuT
TSPYL1	0.00812784	1.30215	0.272	0.123	1	0.149	Nonsence	CD30pos_tuT
GIMAP7	2.86745e-05	1.302	0.552	0.26	0.738827	0.292	Nonsence	CD30pos_tuT
SNX9	5.78283e-06	1.29957	0.647	0.384	0.149	0.263	Nonsence	CD30pos_tuT
SPNS1	8.57464e-69	1.29757	0.459	0.176	2.20934e-64	0.283	Up	CD30neg_tuT
KIAA1217	0.00655277	1.29562	0.188	0.055	1	0.133	Nonsence	CD30pos_tuT
DNMT3A	1.27475e-06	1.29486	0.509	0.178	0.0328451	0.331	Up	CD30pos_tuT
INF2	0.0933967	1.29478	0.153	0.082	1	0.071	Nonsence	CD30pos_tuT
R3HCC1L	9.73343e-43	1.29277	0.29	0.098	2.50792e-38	0.192	Up	CD30neg_tuT
AC107223.1	0.00674578	1.29181	0.147	0.027	1	0.12	Nonsence	CD30pos_tuT
CD5	1.18479e-76	1.29156	0.49	0.187	3.05274e-72	0.303	Up	CD30neg_tuT
ASB7	0.00907524	1.28612	0.179	0.055	1	0.124	Nonsence	CD30pos_tuT
PDE3A	0.0227107	1.2861	0.139	0.041	1	0.098	Nonsence	CD30pos_tuT
KIAA1324L	1.81962e-36	1.28553	0.243	0.074	4.68844e-32	0.169	Up	CD30neg_tuT
SCMH1	1.10481e-49	1.2844	0.323	0.105	2.84666e-45	0.218	Up	CD30neg_tuT
CPM	0.00192985	1.28092	0.396	0.219	1	0.177	Nonsence	CD30pos_tuT
EIF2S3	1.45808e-83	1.28056	0.566	0.267	3.75689e-79	0.299	Up	CD30neg_tuT
FAM98B	0.0592377	1.28038	0.208	0.123	1	0.085	Nonsence	CD30pos_tuT
CPQ	6.29299e-27	1.2798	0.176	0.052	1.62145e-22	0.124	Up	CD30neg_tuT
CHN1	3.71609e-91	1.27962	0.605	0.267	9.57488e-87	0.338	Up	CD30neg_tuT
EDC4	0.00472696	1.27925	0.231	0.082	1	0.149	Nonsence	CD30pos_tuT
AGO1	0.00684027	1.27912	0.205	0.068	1	0.137	Nonsence	CD30pos_tuT
AC053513.1	4.39464e-21	1.27842	0.125	0.032	1.13232e-16	0.093	Up	CD30neg_tuT
LINC00467	0.16626	1.27696	0.107	0.055	1	0.052	Nonsence	CD30pos_tuT
TMEM131L	0.000397928	1.27466	0.436	0.205	1	0.231	Nonsence	CD30pos_tuT
RERE	3.38669e-94	1.27427	0.659	0.32	8.72615e-90	0.339	Up	CD30neg_tuT
BACH1	8.37225e-84	1.27288	0.636	0.331	2.15719e-79	0.305	Up	CD30neg_tuT
ZBTB48	0.00849313	1.27258	0.162	0.041	1	0.121	Nonsence	CD30pos_tuT
ETAA1	0.0548245	1.27177	0.133	0.055	1	0.078	Nonsence	CD30pos_tuT
HM13	1.6869e-09	1.27163	0.697	0.315	4.34648e-05	0.382	Up	CD30pos_tuT
NUDT16	0.17144	1.27099	0.121	0.068	1	0.053	Nonsence	CD30pos_tuT
CYB5D2	0.132446	1.27085	0.113	0.055	1	0.058	Nonsence	CD30pos_tuT
BIN2	0.0104905	1.2688	0.197	0.068	1	0.129	Nonsence	CD30pos_tuT
MAP4K2	5.73377e-28	1.26758	0.235	0.093	1.47736e-23	0.142	Up	CD30neg_tuT
MRPS2	0.0032611	1.26686	0.298	0.123	1	0.175	Nonsence	CD30pos_tuT
AC068279.2	1.59402e-32	1.26673	0.176	0.039	4.10716e-28	0.137	Up	CD30neg_tuT
PUS1	0.00395826	1.26646	0.254	0.096	1	0.158	Nonsence	CD30pos_tuT
RPS20	8.17967e-137	1.26599	0.795	0.495	2.10757e-132	0.3	Up	CD30neg_tuT
AC008443.1	0.0540302	1.26521	0.156	0.068	1	0.088	Nonsence	CD30pos_tuT
ADAT2	0.00920199	1.26454	0.214	0.082	1	0.132	Nonsence	CD30pos_tuT
SCYL2	0.0296628	1.26454	0.263	0.151	1	0.112	Nonsence	CD30pos_tuT
RERE	5.48232e-05	1.26405	0.607	0.356	1	0.251	Nonsence	CD30pos_tuT
C2CD3	0.0171235	1.26333	0.199	0.082	1	0.117	Nonsence	CD30pos_tuT
FAM160B1	0.00866338	1.26312	0.176	0.055	1	0.121	Nonsence	CD30pos_tuT
TMCO6	0.0511869	1.26185	0.118	0.041	1	0.077	Nonsence	CD30pos_tuT
LINC00957	0.00277759	1.26116	0.26	0.096	1	0.164	Nonsence	CD30pos_tuT
VAPB	0.0376666	1.26075	0.228	0.123	1	0.105	Nonsence	CD30pos_tuT
ABCF3	0.00795752	1.26055	0.205	0.068	1	0.137	Nonsence	CD30pos_tuT
FEN1	0.00835754	1.26005	0.28	0.137	1	0.143	Nonsence	CD30pos_tuT
DUXAP8	9.23788e-52	1.25978	0.307	0.086	2.38023e-47	0.221	Up	CD30neg_tuT
MAD2L1BP	0.0312888	1.25967	0.165	0.068	1	0.097	Nonsence	CD30pos_tuT
RNF141	0.0130346	1.2586	0.13	0.027	1	0.103	Nonsence	CD30pos_tuT
RBM10	0.00594218	1.25805	0.275	0.123	1	0.152	Nonsence	CD30pos_tuT
GPR89A	0.00838888	1.25663	0.237	0.096	1	0.141	Nonsence	CD30pos_tuT
RBL1	0.0163472	1.25642	0.237	0.11	1	0.127	Nonsence	CD30pos_tuT
MTMR1	3.25442e-39	1.25574	0.29	0.105	8.38534e-35	0.185	Up	CD30neg_tuT
SGSM3	0.0268731	1.25559	0.188	0.082	1	0.106	Nonsence	CD30pos_tuT
TCAF2	0.00622132	1.25526	0.361	0.205	1	0.156	Nonsence	CD30pos_tuT
ADCY3	0.0103938	1.25461	0.197	0.068	1	0.129	Nonsence	CD30pos_tuT
NMRK1	5.25766e-27	1.25446	0.188	0.061	1.35469e-22	0.127	Up	CD30neg_tuT
C6orf120	0.0526335	1.25426	0.118	0.041	1	0.077	Nonsence	CD30pos_tuT
AGO1	5.59993e-17	1.25298	0.101	0.026	1.44288e-12	0.075	Up	CD30neg_tuT
LINC00426	2.01775e-33	1.25279	0.266	0.103	5.19893e-29	0.163	Up	CD30neg_tuT
KLF11	0.00946937	1.25264	0.197	0.068	1	0.129	Nonsence	CD30pos_tuT
SLC9A9	3.15455e-05	1.25158	0.5	0.219	0.812802	0.281	Nonsence	CD30pos_tuT
UGGT1	0.00234593	1.24921	0.28	0.11	1	0.17	Nonsence	CD30pos_tuT
GCC2	3.84899e-86	1.24877	0.576	0.247	9.9173e-82	0.329	Up	CD30neg_tuT
BICDL1	1.82017e-72	1.24682	0.517	0.224	4.68986e-68	0.293	Up	CD30neg_tuT
INTS2	0.110019	1.24681	0.116	0.055	1	0.061	Nonsence	CD30pos_tuT
KIF5C	1.54083e-67	1.24671	0.532	0.254	3.9701e-63	0.278	Up	CD30neg_tuT
KMT2E-AS1	0.00125771	1.24452	0.249	0.068	1	0.181	Nonsence	CD30pos_tuT
PIK3R4	0.00880587	1.24423	0.162	0.041	1	0.121	Nonsence	CD30pos_tuT
KLF9	0.0320621	1.24392	0.185	0.082	1	0.103	Nonsence	CD30pos_tuT
ZNF503	0.0292166	1.24372	0.15	0.055	1	0.095	Nonsence	CD30pos_tuT
GPR183	1.71265e-06	1.24345	0.483	0.164	0.044128	0.319	Up	CD30pos_tuT
RCAN3	9.54127e-73	1.24296	0.506	0.217	2.4584e-68	0.289	Up	CD30neg_tuT
ZNF362	0.0407112	1.24024	0.104	0.027	1	0.077	Nonsence	CD30pos_tuT
MIR4435-2HG	0.000222263	1.23962	0.416	0.178	1	0.238	Nonsence	CD30pos_tuT
ABCB10	0.00389692	1.23961	0.329	0.164	1	0.165	Nonsence	CD30pos_tuT
MBD5	0.00936815	1.23899	0.393	0.247	1	0.146	Nonsence	CD30pos_tuT
C12orf45	0.00036895	1.2369	0.341	0.123	1	0.218	Nonsence	CD30pos_tuT
LRRC8C	2.11202e-69	1.23655	0.541	0.259	5.44184e-65	0.282	Up	CD30neg_tuT
ZNF75A	0.0134653	1.2347	0.15	0.041	1	0.109	Nonsence	CD30pos_tuT
ARHGAP24	2.87896e-27	1.2345	0.275	0.125	7.41793e-23	0.15	Up	CD30neg_tuT
ADARB2	7.58384e-42	1.23354	0.277	0.085	1.95405e-37	0.192	Up	CD30neg_tuT
MAP4K2	0.0223702	1.23307	0.225	0.11	1	0.115	Nonsence	CD30pos_tuT
MYBBP1A	0.00220754	1.23206	0.298	0.123	1	0.175	Nonsence	CD30pos_tuT
CXorf21	2.87055e-05	1.23176	0.338	0.082	0.739626	0.256	Nonsence	CD30pos_tuT
ARHGAP15	7.16881e-102	1.23175	0.837	0.588	1.84712e-97	0.249	Up	CD30neg_tuT
R3HCC1L	0.00138608	1.23171	0.347	0.151	1	0.196	Nonsence	CD30pos_tuT
MRPS11	0.0143746	1.23164	0.249	0.123	1	0.126	Nonsence	CD30pos_tuT
CCND3	5.05875e-99	1.23134	0.677	0.352	1.30344e-94	0.325	Up	CD30neg_tuT
KIF20B	0.00183196	1.23134	0.353	0.164	1	0.189	Nonsence	CD30pos_tuT
SH3KBP1	7.5792e-143	1.23063	0.854	0.521	1.95286e-138	0.333	Up	CD30neg_tuT
CCNF	0.161434	1.23034	0.118	0.068	1	0.05	Nonsence	CD30pos_tuT
ZDHHC5	0.00641137	1.22971	0.246	0.096	1	0.15	Nonsence	CD30pos_tuT
MRI1	0.054114	1.2296	0.118	0.041	1	0.077	Nonsence	CD30pos_tuT
ID1	0.0380559	1.22945	0.246	0.137	1	0.109	Nonsence	CD30pos_tuT
JARID2	4.44267e-05	1.22882	0.601	0.329	1	0.272	Nonsence	CD30pos_tuT
KANSL3	0.0150384	1.22746	0.162	0.055	1	0.107	Nonsence	CD30pos_tuT
LRP6	3.94276e-16	1.22641	0.106	0.03	1.01589e-11	0.076	Up	CD30neg_tuT
MTIF2	0.0398268	1.22585	0.162	0.068	1	0.094	Nonsence	CD30pos_tuT
ATP8A1	0.000311413	1.22546	0.422	0.178	1	0.244	Nonsence	CD30pos_tuT
SAMD1	0.00078536	1.22495	0.315	0.123	1	0.192	Nonsence	CD30pos_tuT
DESI1	0.0102119	1.22409	0.24	0.11	1	0.13	Nonsence	CD30pos_tuT
CHRNB1	0.0369928	1.22343	0.127	0.041	1	0.086	Nonsence	CD30pos_tuT
TP63	9.79749e-65	1.22283	0.329	0.073	2.52442e-60	0.256	Up	CD30neg_tuT
ELL	0.0118673	1.22267	0.214	0.082	1	0.132	Nonsence	CD30pos_tuT
PLD6	0.00479001	1.22265	0.237	0.082	1	0.155	Nonsence	CD30pos_tuT
MPHOSPH8	3.78632e-93	1.22087	0.648	0.321	9.75582e-89	0.327	Up	CD30neg_tuT
SUSD3	3.07755e-24	1.21935	0.143	0.035	7.92962e-20	0.108	Up	CD30neg_tuT
GPR174	1.83063e-59	1.21828	0.374	0.121	4.7168e-55	0.253	Up	CD30neg_tuT
FKBP11	0.011747	1.21746	0.257	0.123	1	0.134	Nonsence	CD30pos_tuT
TYK2	0.00223998	1.21719	0.266	0.096	1	0.17	Nonsence	CD30pos_tuT
ARAP3	3.35225e-24	1.21626	0.174	0.057	8.63742e-20	0.117	Up	CD30neg_tuT
EPB41	4.98784e-86	1.216	0.57	0.247	1.28517e-81	0.323	Up	CD30neg_tuT
LRP6	0.0470425	1.2154	0.121	0.041	1	0.08	Nonsence	CD30pos_tuT
CTLA4	3.24633e-103	1.21502	0.749	0.434	8.3645e-99	0.315	Up	CD30neg_tuT
FEM1A	0.0157295	1.21477	0.171	0.055	1	0.116	Nonsence	CD30pos_tuT
ZNF292	6.56154e-82	1.21457	0.656	0.373	1.69065e-77	0.283	Up	CD30neg_tuT
GSTCD	0.0986421	1.21117	0.101	0.041	1	0.06	Nonsence	CD30pos_tuT
UXS1	0.0100572	1.21028	0.341	0.205	1	0.136	Nonsence	CD30pos_tuT
FAM174B	1.33214e-26	1.20855	0.176	0.052	3.43238e-22	0.124	Up	CD30neg_tuT
MIR222HG	9.70963e-32	1.20837	0.249	0.093	2.50178e-27	0.156	Up	CD30neg_tuT
HVCN1	0.00306639	1.20628	0.225	0.068	1	0.157	Nonsence	CD30pos_tuT
LSG1	0.0558022	1.20607	0.301	0.192	1	0.109	Nonsence	CD30pos_tuT
IFNAR1	8.81661e-05	1.20468	0.402	0.151	1	0.251	Nonsence	CD30pos_tuT
NDN	0.00667544	1.20457	0.254	0.11	1	0.144	Nonsence	CD30pos_tuT
POC1A	0.0852884	1.2034	0.104	0.041	1	0.063	Nonsence	CD30pos_tuT
CLK2	0.00116997	1.20304	0.249	0.068	1	0.181	Nonsence	CD30pos_tuT
SLC35A1	0.00545936	1.20204	0.173	0.041	1	0.132	Nonsence	CD30pos_tuT
ZNF365	0.0482716	1.19794	0.188	0.096	1	0.092	Nonsence	CD30pos_tuT
WLS	0.105811	1.1978	0.101	0.041	1	0.06	Nonsence	CD30pos_tuT
UPRT	2.46616e-13	1.19576	0.114	0.044	6.3543e-09	0.07	Up	CD30neg_tuT
REXO4	0.0149381	1.19369	0.191	0.068	1	0.123	Nonsence	CD30pos_tuT
RPRD2	0.000559972	1.1933	0.41	0.192	1	0.218	Nonsence	CD30pos_tuT
BIK	1.86511e-21	1.19252	0.173	0.064	4.80565e-17	0.109	Up	CD30neg_tuT
KCTD6	0.039518	1.19235	0.124	0.041	1	0.083	Nonsence	CD30pos_tuT
AC127526.2	0.0726225	1.19165	0.194	0.11	1	0.084	Nonsence	CD30pos_tuT
HELB	1.25702e-30	1.19071	0.215	0.07	3.23883e-26	0.145	Up	CD30neg_tuT
SENP3	0.0510816	1.19021	0.139	0.055	1	0.084	Nonsence	CD30pos_tuT
SLF1	0.0198548	1.19003	0.176	0.068	1	0.108	Nonsence	CD30pos_tuT
CYP20A1	7.78105e-05	1.1888	0.436	0.178	1	0.258	Nonsence	CD30pos_tuT
NFIA	1.77922e-12	1.18871	0.128	0.056	4.58434e-08	0.072	Up	CD30neg_tuT
PRMT3	3.0253e-28	1.18487	0.21	0.074	7.79498e-24	0.136	Up	CD30neg_tuT
MLLT6	0.000973213	1.18199	0.387	0.192	1	0.195	Nonsence	CD30pos_tuT
BCL2	0.00344949	1.18164	0.601	0.425	1	0.176	Nonsence	CD30pos_tuT
AC020915.2	1.09369e-14	1.18153	0.123	0.046	2.818e-10	0.077	Up	CD30neg_tuT
SFI1	6.64137e-62	1.18131	0.444	0.175	1.71122e-57	0.269	Up	CD30neg_tuT
CEP131	0.0159701	1.18116	0.15	0.041	1	0.109	Nonsence	CD30pos_tuT
FUT8	1.21361e-79	1.18087	0.668	0.372	3.127e-75	0.296	Up	CD30neg_tuT
LNX2	0.0248557	1.18055	0.156	0.055	1	0.101	Nonsence	CD30pos_tuT
UBXN7	0.00186531	1.17997	0.344	0.151	1	0.193	Nonsence	CD30pos_tuT
MRFAP1L1	0.0116659	1.17845	0.263	0.123	1	0.14	Nonsence	CD30pos_tuT
BDH1	3.80186e-11	1.17813	0.116	0.052	9.79588e-07	0.064	Up	CD30neg_tuT
OXNAD1	2.02673e-72	1.17746	0.457	0.164	5.22207e-68	0.293	Up	CD30neg_tuT
TFB2M	0.017765	1.17734	0.231	0.11	1	0.121	Nonsence	CD30pos_tuT
PAGE5	2.27505e-06	1.17713	0.685	0.425	0.0586189	0.26	Nonsence	CD30pos_tuT
ATXN7L3B	0.00129086	1.1769	0.361	0.178	1	0.183	Nonsence	CD30pos_tuT
SLC16A10	0.00682806	1.17683	0.121	0.014	1	0.107	Nonsence	CD30pos_tuT
PKIG	0.0152312	1.17671	0.188	0.068	1	0.12	Nonsence	CD30pos_tuT
AL096854.1	0.00528467	1.17578	0.176	0.041	1	0.135	Nonsence	CD30pos_tuT
CD40LG	1.12933e-68	1.17574	0.535	0.254	2.90984e-64	0.281	Up	CD30neg_tuT
SPINT1	0.00106719	1.17532	0.251	0.068	1	0.183	Nonsence	CD30pos_tuT
COG4	0.0245843	1.17507	0.194	0.082	1	0.112	Nonsence	CD30pos_tuT
RPS20	6.86192e-10	1.17488	0.884	0.534	1.76804e-05	0.35	Up	CD30pos_tuT
PANK3	0.0110278	1.17477	0.269	0.123	1	0.146	Nonsence	CD30pos_tuT
SRPRB	0.0013016	1.17477	0.373	0.178	1	0.195	Nonsence	CD30pos_tuT
ITPKB	9.12022e-61	1.17449	0.397	0.134	2.34992e-56	0.263	Up	CD30neg_tuT
C12orf4	0.0248775	1.17319	0.136	0.041	1	0.095	Nonsence	CD30pos_tuT
RANGAP1	7.52809e-05	1.17308	0.532	0.288	1	0.244	Nonsence	CD30pos_tuT
SLC25A40	0.00285343	1.17276	0.358	0.178	1	0.18	Nonsence	CD30pos_tuT
UBE4A	4.7124e-47	1.17216	0.403	0.18	1.2142e-42	0.223	Up	CD30neg_tuT
ZBED5	0.0101394	1.17213	0.176	0.055	1	0.121	Nonsence	CD30pos_tuT
FAAH2	4.96675e-06	1.1721	0.627	0.315	0.127973	0.312	Nonsence	CD30pos_tuT
DPYD	7.78773e-05	1.17196	0.546	0.274	1	0.272	Nonsence	CD30pos_tuT
PELI1	1.82338e-51	1.17163	0.437	0.197	4.69812e-47	0.24	Up	CD30neg_tuT
FXN	0.0779542	1.16835	0.127	0.055	1	0.072	Nonsence	CD30pos_tuT
KANTR	1.3794e-20	1.16761	0.155	0.053	3.55416e-16	0.102	Up	CD30neg_tuT
PIGO	0.0854852	1.16741	0.121	0.055	1	0.066	Nonsence	CD30pos_tuT
FLT3LG	0.00014747	1.16728	0.338	0.11	1	0.228	Nonsence	CD30pos_tuT
SKAP1	1.09456e-117	1.16704	0.899	0.695	2.82024e-113	0.204	Up	CD30neg_tuT
DLEU2	2.11089e-99	1.16345	0.718	0.389	5.43893e-95	0.329	Up	CD30neg_tuT
LAIR2	4.18357e-10	1.16188	0.905	0.63	1.07794e-05	0.275	Up	CD30pos_tuT
BCAS1	0.00866256	1.16047	0.263	0.11	1	0.153	Nonsence	CD30pos_tuT
XYLT1	0.200089	1.15978	0.165	0.11	1	0.055	Nonsence	CD30pos_tuT
THY1	0.000570973	1.15965	0.197	0.027	1	0.17	Nonsence	CD30pos_tuT
CAMKK2	0.0186885	1.1591	0.211	0.096	1	0.115	Nonsence	CD30pos_tuT
ZMYM4	0.0169769	1.1589	0.24	0.11	1	0.13	Nonsence	CD30pos_tuT
ANGEL2	0.0456458	1.15869	0.176	0.082	1	0.094	Nonsence	CD30pos_tuT
PEX14	2.6142e-32	1.15861	0.272	0.109	6.73575e-28	0.163	Up	CD30neg_tuT
AC091729.3	0.112261	1.15784	0.116	0.055	1	0.061	Nonsence	CD30pos_tuT
HS3ST3B1	1.54649e-29	1.15776	0.191	0.055	3.98469e-25	0.136	Up	CD30neg_tuT
TSPYL2	2.67775e-05	1.15772	0.416	0.137	0.689948	0.279	Nonsence	CD30pos_tuT
PIM2	1.937e-94	1.15623	0.658	0.324	4.99087e-90	0.334	Up	CD30neg_tuT
KLHL24	0.00322112	1.15499	0.338	0.164	1	0.174	Nonsence	CD30pos_tuT
ARNTL	3.40394e-42	1.15465	0.332	0.129	8.7706e-38	0.203	Up	CD30neg_tuT
CDK19	0.000244814	1.15453	0.298	0.082	1	0.216	Nonsence	CD30pos_tuT
ACOT8	0.0128614	1.1544	0.191	0.068	1	0.123	Nonsence	CD30pos_tuT
HVCN1	3.10049e-26	1.15429	0.173	0.05	7.98872e-22	0.123	Up	CD30neg_tuT
TXLNG	0.00215609	1.15422	0.292	0.11	1	0.182	Nonsence	CD30pos_tuT
DEF6	2.0285e-07	1.15413	0.653	0.274	0.00522662	0.379	Up	CD30pos_tuT
POLA1	0.0196018	1.15401	0.231	0.11	1	0.121	Nonsence	CD30pos_tuT
TNIK	1.89863e-103	1.15361	0.764	0.442	4.89202e-99	0.322	Up	CD30neg_tuT
EMC1	0.0179269	1.15288	0.217	0.096	1	0.121	Nonsence	CD30pos_tuT
CERS6	6.03411e-05	1.15252	0.457	0.205	1	0.252	Nonsence	CD30pos_tuT
KCNQ5	4.44597e-55	1.15195	0.537	0.288	1.14555e-50	0.249	Up	CD30neg_tuT
HIST3H2A	0.00370145	1.15117	0.246	0.082	1	0.164	Nonsence	CD30pos_tuT
MANEA	5.47523e-16	1.15082	0.109	0.034	1.41075e-11	0.075	Up	CD30neg_tuT
ZGRF1	0.0228476	1.14972	0.118	0.027	1	0.091	Nonsence	CD30pos_tuT
MSH2	2.19468e-27	1.14793	0.208	0.074	5.65482e-23	0.134	Up	CD30neg_tuT
GLCCI1	2.47654e-84	1.14744	0.734	0.499	6.38105e-80	0.235	Up	CD30neg_tuT
AMN1	7.2172e-12	1.14692	0.106	0.043	1.85958e-07	0.063	Up	CD30neg_tuT
MLF1	6.5947e-61	1.1467	0.525	0.261	1.69919e-56	0.264	Up	CD30neg_tuT
ZNF737	6.10017e-15	1.14625	0.106	0.034	1.57177e-10	0.072	Up	CD30neg_tuT
EVI2B	7.96456e-40	1.14498	0.337	0.144	2.05215e-35	0.193	Up	CD30neg_tuT
PRXL2B	7.74013e-19	1.14477	0.167	0.066	1.99432e-14	0.101	Up	CD30neg_tuT
ZNF780B	7.94665e-22	1.14383	0.156	0.05	2.04753e-17	0.106	Up	CD30neg_tuT
UBQLN4	0.0338055	1.14327	0.165	0.068	1	0.097	Nonsence	CD30pos_tuT
ARRDC3	3.38661e-25	1.14288	0.197	0.071	8.72594e-21	0.126	Up	CD30neg_tuT
SCAP	0.00794344	1.1428	0.289	0.137	1	0.152	Nonsence	CD30pos_tuT
ANKRA2	0.145347	1.14267	0.11	0.055	1	0.055	Nonsence	CD30pos_tuT
COA6-AS1	4.34684e-16	1.14256	0.104	0.029	1.12001e-11	0.075	Up	CD30neg_tuT
CSNK2A2	0.00804884	1.14188	0.289	0.151	1	0.138	Nonsence	CD30pos_tuT
ZDHHC7	0.0928352	1.14118	0.156	0.082	1	0.074	Nonsence	CD30pos_tuT
TRMT13	1.14477e-20	1.14094	0.126	0.033	2.94962e-16	0.093	Up	CD30neg_tuT
AC245297.3	3.86833e-37	1.1409	0.265	0.09	9.96714e-33	0.175	Up	CD30neg_tuT
CCR8	5.77966e-06	1.14035	0.358	0.082	0.148919	0.276	Nonsence	CD30pos_tuT
TUBGCP4	0.166423	1.14011	0.153	0.096	1	0.057	Nonsence	CD30pos_tuT
SPC25	0.166411	1.13833	0.139	0.082	1	0.057	Nonsence	CD30pos_tuT
TANC2	0.0907888	1.13702	0.104	0.041	1	0.063	Nonsence	CD30pos_tuT
C9orf40	0.00881179	1.13635	0.179	0.055	1	0.124	Nonsence	CD30pos_tuT
STXBP5	1.99174e-25	1.13628	0.203	0.075	5.13191e-21	0.128	Up	CD30neg_tuT
SMARCD3	0.0178015	1.1352	0.199	0.082	1	0.117	Nonsence	CD30pos_tuT
ZSWIM7	0.0112709	1.13497	0.211	0.082	1	0.129	Nonsence	CD30pos_tuT
PEAK1	2.60528e-35	1.13479	0.262	0.093	6.71275e-31	0.169	Up	CD30neg_tuT
PTPRJ	9.79938e-79	1.13416	0.672	0.376	2.52491e-74	0.296	Up	CD30neg_tuT
IFITM1	1.14428e-06	1.13381	0.884	0.767	0.0294834	0.117	Up	CD30pos_tuT
RPAP2	6.0865e-25	1.13261	0.197	0.071	1.56825e-20	0.126	Up	CD30neg_tuT
NKX6-1	0.0618499	1.13239	0.133	0.055	1	0.078	Nonsence	CD30pos_tuT
FAM71B	0.00106064	1.13229	0.321	0.11	1	0.211	Nonsence	CD30pos_tuT
SUPT3H	2.22568e-66	1.13131	0.476	0.193	5.7347e-62	0.283	Up	CD30neg_tuT
UXS1	3.24783e-31	1.131	0.248	0.092	8.36836e-27	0.156	Up	CD30neg_tuT
ATXN7	0.0186016	1.13089	0.277	0.151	1	0.126	Nonsence	CD30pos_tuT
ATP1B1	3.92749e-22	1.13086	0.171	0.061	1.01196e-17	0.11	Up	CD30neg_tuT
EIF2B4	0.0195899	1.13058	0.176	0.068	1	0.108	Nonsence	CD30pos_tuT
PARD6A	0.136654	1.12863	0.113	0.055	1	0.058	Nonsence	CD30pos_tuT
CARD11	8.49546e-07	1.12863	0.671	0.329	0.0218894	0.342	Up	CD30pos_tuT
ADPGK	0.00405389	1.12842	0.347	0.178	1	0.169	Nonsence	CD30pos_tuT
ADAT3	0.0131773	1.12802	0.13	0.027	1	0.103	Nonsence	CD30pos_tuT
PREPL	6.27453e-35	1.12766	0.264	0.095	1.6167e-30	0.169	Up	CD30neg_tuT
MTAP	3.51598e-29	1.12701	0.197	0.061	9.05927e-25	0.136	Up	CD30neg_tuT
ADAM12	8.53724e-30	1.12618	0.25	0.098	2.1997e-25	0.152	Up	CD30neg_tuT
TMED5	1.43032e-05	1.12579	0.457	0.164	0.368537	0.293	Nonsence	CD30pos_tuT
RNF40	0.00985207	1.12567	0.237	0.096	1	0.141	Nonsence	CD30pos_tuT
MEOX1	4.0203e-05	1.12558	0.373	0.11	1	0.263	Nonsence	CD30pos_tuT
GAS5	1.31752e-91	1.12413	0.74	0.477	3.39472e-87	0.263	Up	CD30neg_tuT
DANCR	3.56303e-08	1.12408	0.65	0.26	0.00091805	0.39	Up	CD30pos_tuT
CPE	0.0861546	1.12362	0.124	0.055	1	0.069	Nonsence	CD30pos_tuT
GMCL1	0.00663492	1.12313	0.327	0.178	1	0.149	Nonsence	CD30pos_tuT
ODC1	3.26717e-72	1.12304	0.601	0.32	8.41818e-68	0.281	Up	CD30neg_tuT
NLRP1	4.12659e-75	1.12283	0.61	0.31	1.06326e-70	0.3	Up	CD30neg_tuT
CDCA8	0.359883	1.122	0.142	0.11	1	0.032	Nonsence	CD30pos_tuT
ZBTB17	0.00134812	1.12172	0.301	0.11	1	0.191	Nonsence	CD30pos_tuT
ZBED4	0.0983939	1.12092	0.156	0.082	1	0.074	Nonsence	CD30pos_tuT
TTC37	2.47548e-29	1.12007	0.23	0.084	6.37831e-25	0.146	Up	CD30neg_tuT
CDH1	1.47524e-13	1.11949	0.115	0.044	3.80109e-09	0.071	Up	CD30neg_tuT
HTATSF1	1.0951e-05	1.11873	0.624	0.301	0.282164	0.323	Nonsence	CD30pos_tuT
RPP30	0.00379198	1.11853	0.292	0.123	1	0.169	Nonsence	CD30pos_tuT
XPO4	4.80096e-25	1.11836	0.242	0.108	1.23702e-20	0.134	Up	CD30neg_tuT
CCDC144A	3.52434e-34	1.11796	0.229	0.07	9.08081e-30	0.159	Up	CD30neg_tuT
TXNDC5	0.00504616	1.11744	0.327	0.164	1	0.163	Nonsence	CD30pos_tuT
RUNX1	2.53786e-63	1.116	0.548	0.276	6.53906e-59	0.272	Up	CD30neg_tuT
RPS6KA2	0.00675335	1.11591	0.182	0.055	1	0.127	Nonsence	CD30pos_tuT
DCAF16	0.00997138	1.11589	0.231	0.096	1	0.135	Nonsence	CD30pos_tuT
DENND1A	6.4786e-31	1.11544	0.305	0.14	1.66927e-26	0.165	Up	CD30neg_tuT
DGKZ	2.40514e-05	1.11525	0.506	0.205	0.619707	0.301	Nonsence	CD30pos_tuT
POLR3A	0.0264978	1.11485	0.156	0.055	1	0.101	Nonsence	CD30pos_tuT
ZDHHC14	0.0673028	1.11452	0.113	0.041	1	0.072	Nonsence	CD30pos_tuT
FAM78A	0.00836733	1.11289	0.176	0.055	1	0.121	Nonsence	CD30pos_tuT
PRPSAP2	6.53425e-25	1.11242	0.204	0.077	1.68361e-20	0.127	Up	CD30neg_tuT
SDHAF1	0.0175893	1.11192	0.22	0.096	1	0.124	Nonsence	CD30pos_tuT
YPEL3	6.41164e-80	1.1109	0.555	0.23	1.65202e-75	0.325	Up	CD30neg_tuT
AC127526.2	7.42272e-21	1.11066	0.171	0.062	1.91254e-16	0.109	Up	CD30neg_tuT
CCHCR1	0.0816351	1.11041	0.124	0.055	1	0.069	Nonsence	CD30pos_tuT
AFF2	0.100589	1.11001	0.159	0.082	1	0.077	Nonsence	CD30pos_tuT
ZDBF2	1.38912e-29	1.10955	0.215	0.072	3.57921e-25	0.143	Up	CD30neg_tuT
ST6GAL1	2.21244e-53	1.10883	0.378	0.135	5.70056e-49	0.243	Up	CD30neg_tuT
ING2	0.00783143	1.1077	0.243	0.096	1	0.147	Nonsence	CD30pos_tuT
KLF7	1.08603e-31	1.10526	0.193	0.051	2.79826e-27	0.142	Up	CD30neg_tuT
ZBTB10	0.0215558	1.10456	0.199	0.082	1	0.117	Nonsence	CD30pos_tuT
RAB4B	0.00989754	1.10346	0.26	0.123	1	0.137	Nonsence	CD30pos_tuT
GLMN	0.0324296	1.10173	0.205	0.096	1	0.109	Nonsence	CD30pos_tuT
MTMR12	3.35192e-25	1.10164	0.236	0.101	8.63656e-21	0.135	Up	CD30neg_tuT
IRAK3	0.0336708	1.10137	0.185	0.082	1	0.103	Nonsence	CD30pos_tuT
RSBN1L	5.68401e-08	1.10092	0.734	0.37	0.00146454	0.364	Up	CD30pos_tuT
ANKRD39	0.00163316	1.10024	0.335	0.137	1	0.198	Nonsence	CD30pos_tuT
TCTA	0.0264978	1.10024	0.156	0.055	1	0.101	Nonsence	CD30pos_tuT
NPM3	0.000626318	1.09963	0.376	0.164	1	0.212	Nonsence	CD30pos_tuT
HIVEP3	0.025679	1.09954	0.402	0.274	1	0.128	Nonsence	CD30pos_tuT
TKFC	0.0741423	1.09891	0.142	0.068	1	0.074	Nonsence	CD30pos_tuT
SERGEF	0.00158339	1.09867	0.237	0.068	1	0.169	Nonsence	CD30pos_tuT
THUMPD2	8.93971e-17	1.09766	0.133	0.047	2.3034e-12	0.086	Up	CD30neg_tuT
ATP1B1	0.00457357	1.09698	0.234	0.082	1	0.152	Nonsence	CD30pos_tuT
NRDE2	0.122072	1.09695	0.116	0.055	1	0.061	Nonsence	CD30pos_tuT
FHL3	4.61049e-14	1.0963	0.1	0.032	1.18794e-09	0.068	Up	CD30neg_tuT
C2orf68	0.0290687	1.09611	0.171	0.068	1	0.103	Nonsence	CD30pos_tuT
P2RY10	4.81653e-05	1.0959	0.413	0.137	1	0.276	Nonsence	CD30pos_tuT
PEX14	0.000303431	1.09585	0.298	0.096	1	0.202	Nonsence	CD30pos_tuT
ADO	0.0588878	1.09462	0.171	0.082	1	0.089	Nonsence	CD30pos_tuT
AC105052.4	1.10554e-55	1.09318	0.416	0.166	2.84853e-51	0.25	Up	CD30neg_tuT
STT3B	2.47723e-64	1.0924	0.555	0.285	6.38283e-60	0.27	Up	CD30neg_tuT
PCNX3	0.0267626	1.09238	0.136	0.041	1	0.095	Nonsence	CD30pos_tuT
IL6ST	9.86674e-70	1.09198	0.573	0.275	2.54226e-65	0.298	Up	CD30neg_tuT
ZMYND8	4.74562e-05	1.09165	0.457	0.192	1	0.265	Nonsence	CD30pos_tuT
TASP1	4.97782e-22	1.09064	0.196	0.08	1.28258e-17	0.116	Up	CD30neg_tuT
SNX19	1.38463e-16	1.08817	0.131	0.046	3.56765e-12	0.085	Up	CD30neg_tuT
SOCS4	0.0509986	1.08743	0.171	0.082	1	0.089	Nonsence	CD30pos_tuT
RFX1	5.03291e-18	1.08732	0.166	0.068	1.29678e-13	0.098	Up	CD30neg_tuT
ASTE1	2.46328e-16	1.08613	0.117	0.038	6.34689e-12	0.079	Up	CD30neg_tuT
KCTD13	0.0961387	1.0857	0.223	0.137	1	0.086	Nonsence	CD30pos_tuT
VTA1	0.0325877	1.0851	0.26	0.151	1	0.109	Nonsence	CD30pos_tuT
KLHL22	8.14871e-29	1.08305	0.234	0.091	2.0996e-24	0.143	Up	CD30neg_tuT
ZNF84	0.196618	1.08292	0.153	0.096	1	0.057	Nonsence	CD30pos_tuT
SLC5A6	0.103594	1.08209	0.136	0.068	1	0.068	Nonsence	CD30pos_tuT
AC011997.1	2.33698e-16	1.08183	0.104	0.029	6.02147e-12	0.075	Up	CD30neg_tuT
AEBP1	8.33959e-33	1.0816	0.206	0.057	2.14878e-28	0.149	Up	CD30neg_tuT
PLEKHB1	0.0177711	1.0812	0.168	0.055	1	0.113	Nonsence	CD30pos_tuT
NLN	0.0405007	1.0809	0.162	0.068	1	0.094	Nonsence	CD30pos_tuT
UTP20	0.0225778	1.07891	0.228	0.11	1	0.118	Nonsence	CD30pos_tuT
RAB39B	0.0280122	1.07757	0.173	0.068	1	0.105	Nonsence	CD30pos_tuT
UTRN	2.5918e-68	1.07694	0.648	0.365	6.67803e-64	0.283	Up	CD30neg_tuT
CWF19L1	0.061186	1.07674	0.171	0.082	1	0.089	Nonsence	CD30pos_tuT
BICD1	0.0027172	1.07653	0.312	0.123	1	0.189	Nonsence	CD30pos_tuT
AC245297.3	0.00103441	1.07588	0.251	0.068	1	0.183	Nonsence	CD30pos_tuT
BCL2	1.41129e-76	1.07319	0.634	0.336	3.63632e-72	0.298	Up	CD30neg_tuT
ZNF701	3.1765e-13	1.07313	0.102	0.036	8.18457e-09	0.066	Up	CD30neg_tuT
DDX39B	1.82623e-05	1.07278	0.65	0.356	0.470546	0.294	Nonsence	CD30pos_tuT
CALCOCO1	1.82894e-21	1.07081	0.156	0.05	4.71245e-17	0.106	Up	CD30neg_tuT
BAIAP2L1	9.8535e-19	1.07075	0.163	0.064	2.53885e-14	0.099	Up	CD30neg_tuT
PRDM5	0.0118492	1.07036	0.133	0.027	1	0.106	Nonsence	CD30pos_tuT
SEL1L3	0.00438023	1.06965	0.263	0.096	1	0.167	Nonsence	CD30pos_tuT
UBIAD1	0.0140892	1.06825	0.225	0.096	1	0.129	Nonsence	CD30pos_tuT
CD6	2.64746e-09	1.06722	0.835	0.452	6.82144e-05	0.383	Up	CD30pos_tuT
KDM5C	9.5569e-37	1.06613	0.301	0.119	2.46243e-32	0.182	Up	CD30neg_tuT
LNX2	4.63458e-14	1.06572	0.128	0.052	1.19415e-09	0.076	Up	CD30neg_tuT
AL354707.1	1.72961e-18	1.06497	0.135	0.044	4.45651e-14	0.091	Up	CD30neg_tuT
ENTPD1	0.0123439	1.06474	0.251	0.11	1	0.141	Nonsence	CD30pos_tuT
POLR3H	0.00630823	1.06466	0.191	0.055	1	0.136	Nonsence	CD30pos_tuT
INPP5K	0.0240023	1.06344	0.211	0.096	1	0.115	Nonsence	CD30pos_tuT
GLMN	1.80442e-17	1.06283	0.161	0.066	4.64928e-13	0.095	Up	CD30neg_tuT
PEX1	5.6085e-19	1.0628	0.189	0.082	1.44509e-14	0.107	Up	CD30neg_tuT
VAC14	2.67987e-16	1.06267	0.141	0.055	6.90495e-12	0.086	Up	CD30neg_tuT
EIF5B	1.01679e-06	1.06227	0.731	0.37	0.0261985	0.361	Up	CD30pos_tuT
TSPYL1	7.0556e-43	1.06192	0.324	0.119	1.81795e-38	0.205	Up	CD30neg_tuT
EVI5	2.1884e-28	1.06153	0.216	0.075	5.63863e-24	0.141	Up	CD30neg_tuT
SLC16A1	0.000722579	1.06124	0.358	0.137	1	0.221	Nonsence	CD30pos_tuT
EEF2	1.0637e-107	1.06103	0.893	0.777	2.74073e-103	0.116	Up	CD30neg_tuT
GMDS	1.89024e-51	1.06025	0.504	0.263	4.87039e-47	0.241	Up	CD30neg_tuT
SNHG3	4.23699e-36	1.05966	0.221	0.061	1.0917e-31	0.16	Up	CD30neg_tuT
TRIB2	0.0406608	1.0592	0.145	0.055	1	0.09	Nonsence	CD30pos_tuT
IRF4	7.85225e-47	1.05801	0.511	0.288	2.02321e-42	0.223	Up	CD30neg_tuT
TMEM102	0.0452942	1.05739	0.159	0.068	1	0.091	Nonsence	CD30pos_tuT
SNHG4	0.0409215	1.05717	0.104	0.027	1	0.077	Nonsence	CD30pos_tuT
VRK3	6.03315e-29	1.05714	0.212	0.072	1.5545e-24	0.14	Up	CD30neg_tuT
LAPTM4B	0.0596759	1.05679	0.116	0.041	1	0.075	Nonsence	CD30pos_tuT
SGPP2	2.99092e-36	1.05669	0.309	0.124	7.70641e-32	0.185	Up	CD30neg_tuT
PIK3CB	7.43717e-21	1.05557	0.159	0.055	1.91626e-16	0.104	Up	CD30neg_tuT
SGPP2	0.000819912	1.05489	0.413	0.192	1	0.221	Nonsence	CD30pos_tuT
PDSS2	6.98421e-21	1.05453	0.19	0.078	1.79955e-16	0.112	Up	CD30neg_tuT
HIP1R	0.0997451	1.05442	0.153	0.082	1	0.071	Nonsence	CD30pos_tuT
UHRF2	0.00105369	1.05382	0.335	0.137	1	0.198	Nonsence	CD30pos_tuT
TBC1D10C	9.02645e-83	1.05315	0.66	0.352	2.32576e-78	0.308	Up	CD30neg_tuT
BCL9L	0.0922916	1.05294	0.142	0.068	1	0.074	Nonsence	CD30pos_tuT
CPQ	0.0235321	1.05264	0.199	0.082	1	0.117	Nonsence	CD30pos_tuT
HILPDA	0.00130818	1.05258	0.581	0.356	1	0.225	Nonsence	CD30pos_tuT
CLK4	0.00484338	1.05257	0.347	0.178	1	0.169	Nonsence	CD30pos_tuT
SYTL1	0.00189867	1.05244	0.39	0.192	1	0.198	Nonsence	CD30pos_tuT
CEP97	1.26102e-10	1.05182	0.119	0.056	3.24914e-06	0.063	Up	CD30neg_tuT
PEX10	0.201992	1.0518	0.15	0.096	1	0.054	Nonsence	CD30pos_tuT
EIF2S3	2.26251e-06	1.05062	0.642	0.329	0.0582957	0.313	Nonsence	CD30pos_tuT
IKZF1	1.58904e-112	1.04991	0.774	0.399	4.09432e-108	0.375	Up	CD30neg_tuT
RAB3IP	6.611e-27	1.04837	0.232	0.092	1.70339e-22	0.14	Up	CD30neg_tuT
RHNO1	0.0273951	1.04812	0.185	0.082	1	0.103	Nonsence	CD30pos_tuT
KLHL15	0.106873	1.04785	0.139	0.068	1	0.071	Nonsence	CD30pos_tuT
OTUD5	0.00283125	1.04727	0.425	0.233	1	0.192	Nonsence	CD30pos_tuT
SRBD1	3.3396e-13	1.04682	0.132	0.057	8.6048e-09	0.075	Up	CD30neg_tuT
IL2RG	3.42427e-94	1.04636	0.836	0.628	8.82297e-90	0.208	Up	CD30neg_tuT
PTBP2	5.53585e-40	1.04561	0.3	0.108	1.42637e-35	0.192	Up	CD30neg_tuT
P2RY10	8.15672e-60	1.04557	0.502	0.226	2.10166e-55	0.276	Up	CD30neg_tuT
NIPAL3	2.63203e-21	1.04549	0.195	0.079	6.7817e-17	0.116	Up	CD30neg_tuT
MROH1	3.22735e-21	1.04542	0.166	0.06	8.31559e-17	0.106	Up	CD30neg_tuT
GABPB1-IT1	1.81531e-18	1.0449	0.14	0.047	4.67734e-14	0.093	Up	CD30neg_tuT
IKZF1	5.37388e-08	1.04452	0.858	0.534	0.00138463	0.324	Up	CD30pos_tuT
TACC3	9.40511e-38	1.04368	0.346	0.154	2.42332e-33	0.192	Up	CD30neg_tuT
SNHG17	0.00076747	1.04338	0.37	0.164	1	0.206	Nonsence	CD30pos_tuT
LINC02762	0.0443421	1.04305	0.197	0.096	1	0.101	Nonsence	CD30pos_tuT
PKMYT1	0.0143176	1.04201	0.277	0.151	1	0.126	Nonsence	CD30pos_tuT
SLC44A2	1.7068e-29	1.04136	0.276	0.12	4.39774e-25	0.156	Up	CD30neg_tuT
JADE1	0.0106822	1.04096	0.251	0.11	1	0.141	Nonsence	CD30pos_tuT
ATXN7L3B	1.28696e-35	1.04077	0.293	0.114	3.31599e-31	0.179	Up	CD30neg_tuT
THOC1	5.38241e-30	1.03929	0.257	0.103	1.38683e-25	0.154	Up	CD30neg_tuT
PPP1R3E	0.0673028	1.0392	0.113	0.041	1	0.072	Nonsence	CD30pos_tuT
TRAF3IP2-AS1	0.011941	1.0391	0.13	0.027	1	0.103	Nonsence	CD30pos_tuT
MAP2K5	0.00353596	1.03829	0.272	0.096	1	0.176	Nonsence	CD30pos_tuT
FRMD8	0.0230718	1.03826	0.237	0.11	1	0.127	Nonsence	CD30pos_tuT
RAPH1	0.0251892	1.03808	0.263	0.137	1	0.126	Nonsence	CD30pos_tuT
USP53	1.1162e-25	1.03772	0.172	0.052	2.87601e-21	0.12	Up	CD30neg_tuT
CCNG2	1.96643e-31	1.03756	0.291	0.126	5.0667e-27	0.165	Up	CD30neg_tuT
MAN2A2	3.84046e-13	1.03702	0.126	0.053	9.89534e-09	0.073	Up	CD30neg_tuT
ZNF43	8.05535e-11	1.03693	0.106	0.045	2.07554e-06	0.061	Up	CD30neg_tuT
CD96	0.000262714	1.03647	0.65	0.384	1	0.266	Nonsence	CD30pos_tuT
KLC2	0.129357	1.03627	0.113	0.055	1	0.058	Nonsence	CD30pos_tuT
CYTH4	1.24991e-37	1.03619	0.298	0.113	3.22051e-33	0.185	Up	CD30neg_tuT
SCLY	0.00317231	1.03594	0.211	0.068	1	0.143	Nonsence	CD30pos_tuT
LRFN4	0.00314195	1.0355	0.303	0.123	1	0.18	Nonsence	CD30pos_tuT
LINC01480	1.16391e-54	1.03484	0.549	0.283	2.99893e-50	0.266	Up	CD30neg_tuT
PAN3	4.20372e-54	1.03444	0.517	0.261	1.08313e-49	0.256	Up	CD30neg_tuT
AC024084.1	0.274149	1.03379	0.11	0.068	1	0.042	Nonsence	CD30pos_tuT
APPL2	1.97372e-27	1.03328	0.207	0.071	5.08549e-23	0.136	Up	CD30neg_tuT
SPATA5L1	0.096571	1.03272	0.104	0.041	1	0.063	Nonsence	CD30pos_tuT
SHPRH	7.29382e-34	1.03241	0.255	0.09	1.87933e-29	0.165	Up	CD30neg_tuT
ZBED5	7.63054e-21	1.03183	0.169	0.061	1.96609e-16	0.108	Up	CD30neg_tuT
BICRA	1.52838e-17	1.03099	0.113	0.032	3.93802e-13	0.081	Up	CD30neg_tuT
ABL2	0.0718699	1.03068	0.15	0.068	1	0.082	Nonsence	CD30pos_tuT
PLEKHG4	6.34524e-15	1.02971	0.1	0.029	1.63491e-10	0.071	Up	CD30neg_tuT
LDLRAD4	1.21386e-98	1.02821	0.919	0.759	3.12763e-94	0.16	Up	CD30neg_tuT
TM2D3	2.03506e-05	1.02729	0.483	0.178	0.524354	0.305	Nonsence	CD30pos_tuT
DENND2D	0.00310307	1.02678	0.327	0.151	1	0.176	Nonsence	CD30pos_tuT
NCS1	0.0319806	1.02607	0.237	0.123	1	0.114	Nonsence	CD30pos_tuT
CSTF2T	0.0171112	1.02579	0.162	0.055	1	0.107	Nonsence	CD30pos_tuT
SAMD12	1.34325e-06	1.02461	0.102	0.059	0.0346101	0.043	Up	CD30neg_tuT
CCND1	1.82208e-33	1.02391	0.286	0.116	4.69476e-29	0.17	Up	CD30neg_tuT
MOAP1	3.32305e-18	1.02391	0.145	0.052	8.56218e-14	0.093	Up	CD30neg_tuT
NUP88	0.00178486	1.02376	0.321	0.123	1	0.198	Nonsence	CD30pos_tuT
PNISR	8.3081e-76	1.02373	0.582	0.271	2.14066e-71	0.311	Up	CD30neg_tuT
COX10-AS1	2.1017e-20	1.02356	0.148	0.048	5.41525e-16	0.1	Up	CD30neg_tuT
GANC	6.57493e-12	1.02257	0.116	0.05	1.6941e-07	0.066	Up	CD30neg_tuT
MAP3K4	0.00910827	1.02257	0.28	0.123	1	0.157	Nonsence	CD30pos_tuT
LINC01814	0.0246178	1.02172	0.217	0.096	1	0.121	Nonsence	CD30pos_tuT
PCGF6	0.0391102	1.02167	0.159	0.068	1	0.091	Nonsence	CD30pos_tuT
CLASRP	0.00898976	1.02066	0.269	0.123	1	0.146	Nonsence	CD30pos_tuT
DCAF17	5.42786e-13	1.02047	0.115	0.045	1.39854e-08	0.07	Up	CD30neg_tuT
PEX19	0.0883975	1.02003	0.104	0.041	1	0.063	Nonsence	CD30pos_tuT
RPL37A	3.68065e-159	1.01962	0.89	0.785	9.48356e-155	0.105	Up	CD30neg_tuT
RALGAPA2	0.00108845	1.01952	0.335	0.137	1	0.198	Nonsence	CD30pos_tuT
XIST	5.06325e-59	1.0194	0.418	0.146	1.3046e-54	0.272	Up	CD30neg_tuT
EIPR1	2.66665e-24	1.01939	0.245	0.11	6.8709e-20	0.135	Up	CD30neg_tuT
LYSMD2	0.00129923	1.01931	0.376	0.178	1	0.198	Nonsence	CD30pos_tuT
TXLNG	1.9584e-32	1.01914	0.254	0.093	5.04601e-28	0.161	Up	CD30neg_tuT
CEP85L	8.42614e-61	1.01892	0.539	0.262	2.17108e-56	0.277	Up	CD30neg_tuT
ZDHHC20	9.41996e-45	1.01771	0.471	0.251	2.42715e-40	0.22	Up	CD30neg_tuT
ZNF224	0.0734997	1.01765	0.11	0.041	1	0.069	Nonsence	CD30pos_tuT
ZMYM2	2.21131e-64	1.01755	0.56	0.274	5.69767e-60	0.286	Up	CD30neg_tuT
LIG1	0.00387925	1.01685	0.376	0.205	1	0.171	Nonsence	CD30pos_tuT
FBXO6	0.126324	1.01636	0.113	0.055	1	0.058	Nonsence	CD30pos_tuT
GBA2	0.15647	1.01619	0.127	0.068	1	0.059	Nonsence	CD30pos_tuT
TRUB1	0.124995	1.0154	0.116	0.055	1	0.061	Nonsence	CD30pos_tuT
AHCYL1	0.0201037	1.01508	0.269	0.137	1	0.132	Nonsence	CD30pos_tuT
CD3G	2.8893e-80	1.01493	0.711	0.43	7.44457e-76	0.281	Up	CD30neg_tuT
TRAFD1	0.0157291	1.01449	0.228	0.096	1	0.132	Nonsence	CD30pos_tuT
HPCAL1	0.000950982	1.01348	0.393	0.192	1	0.201	Nonsence	CD30pos_tuT
TMEM120A	0.0039519	1.01342	0.399	0.205	1	0.194	Nonsence	CD30pos_tuT
SMC1A	4.14738e-44	1.01192	0.45	0.232	1.06861e-39	0.218	Up	CD30neg_tuT
SCML1	0.011945	1.01073	0.318	0.164	1	0.154	Nonsence	CD30pos_tuT
IRAK4	0.00905328	1.01064	0.254	0.11	1	0.144	Nonsence	CD30pos_tuT
ABAT	8.88934e-20	1.00911	0.152	0.052	2.29043e-15	0.1	Up	CD30neg_tuT
AC097376.3	9.24462e-17	1.00888	0.142	0.054	2.38197e-12	0.088	Up	CD30neg_tuT
PTPRJ	0.000150589	1.00879	0.705	0.466	1	0.239	Nonsence	CD30pos_tuT
OOEP	0.00458917	1.00851	0.24	0.082	1	0.158	Nonsence	CD30pos_tuT
FAAH2	9.35781e-66	1.00775	0.597	0.304	2.41113e-61	0.293	Up	CD30neg_tuT
ITGB2-AS1	1.7604e-60	1.00732	0.405	0.136	4.53585e-56	0.269	Up	CD30neg_tuT
HIST2H2AC	6.23955e-28	1.00705	0.238	0.095	1.60768e-23	0.143	Up	CD30neg_tuT
PARG	0.0050942	1.00692	0.249	0.096	1	0.153	Nonsence	CD30pos_tuT
TNFRSF25	3.47211e-79	1.00637	0.544	0.208	8.94625e-75	0.336	Up	CD30neg_tuT
LINC01281	1.95646e-49	1.0058	0.369	0.135	5.041e-45	0.234	Up	CD30neg_tuT
KCNQ5	0.0063636	1.0058	0.688	0.479	1	0.209	Nonsence	CD30pos_tuT
KLF2	1.22656e-58	1.00543	0.586	0.324	3.16035e-54	0.262	Up	CD30neg_tuT
CCR7	2.62854e-73	1.00484	0.652	0.361	6.77269e-69	0.291	Up	CD30neg_tuT
CAMK2D	8.45847e-54	1.00432	0.476	0.22	2.17941e-49	0.256	Up	CD30neg_tuT
FBXW8	6.71559e-19	1.00413	0.162	0.062	1.73034e-14	0.1	Up	CD30neg_tuT
KIF26B	9.06266e-48	1.00371	0.432	0.196	2.33509e-43	0.236	Up	CD30neg_tuT
KIAA0586	0.025598	1.00336	0.191	0.082	1	0.109	Nonsence	CD30pos_tuT
RPRD1A	0.10331	1.00336	0.243	0.164	1	0.079	Nonsence	CD30pos_tuT
TOX	3.45359e-85	1.00336	0.866	0.668	8.89853e-81	0.198	Up	CD30neg_tuT
KLHDC2	2.50184e-30	1.00221	0.272	0.114	6.44625e-26	0.158	Up	CD30neg_tuT
TSPOAP1	0.0033507	1.00118	0.332	0.151	1	0.181	Nonsence	CD30pos_tuT
RRS1	0.0226909	0.999369	0.223	0.11	1	0.113	Nonsence	CD30pos_tuT
RPL37A	7.44633e-15	0.998864	0.971	0.877	1.91862e-10	0.094	Up	CD30pos_tuT
UNC13D	0.00598403	0.998712	0.332	0.164	1	0.168	Nonsence	CD30pos_tuT
SLC35D1	1.31838e-34	0.998367	0.274	0.104	3.39693e-30	0.17	Up	CD30neg_tuT
GNL3	8.281e-05	0.997477	0.558	0.274	1	0.284	Nonsence	CD30pos_tuT
ZNF136	0.00524861	0.996458	0.127	0.014	1	0.113	Nonsence	CD30pos_tuT
NFXL1	0.0559023	0.996112	0.139	0.055	1	0.084	Nonsence	CD30pos_tuT
AP1S2	0.0193287	0.994841	0.329	0.192	1	0.137	Nonsence	CD30pos_tuT
ILF3-DT	0.0457228	0.994821	0.185	0.082	1	0.103	Nonsence	CD30pos_tuT
COG3	0.00998312	0.994753	0.162	0.041	1	0.121	Nonsence	CD30pos_tuT
TFAP2A-AS1	3.41417e-10	0.994429	0.116	0.056	8.79696e-06	0.06	Up	CD30neg_tuT
DDX42	0.00416225	0.992418	0.41	0.233	1	0.177	Nonsence	CD30pos_tuT
IREB2	0.037438	0.992029	0.254	0.137	1	0.117	Nonsence	CD30pos_tuT
MIB1	1.58455e-43	0.991659	0.373	0.162	4.08275e-39	0.211	Up	CD30neg_tuT
PPP1R12C	0.00801637	0.990028	0.275	0.123	1	0.152	Nonsence	CD30pos_tuT
ZNF512B	0.0115693	0.989977	0.191	0.068	1	0.123	Nonsence	CD30pos_tuT
CDK16	3.4985e-28	0.989942	0.278	0.126	9.01423e-24	0.152	Up	CD30neg_tuT
RPS6KA5	5.28679e-39	0.989911	0.397	0.193	1.36219e-34	0.204	Up	CD30neg_tuT
GPR108	0.000257793	0.989559	0.399	0.164	1	0.235	Nonsence	CD30pos_tuT
NPIPB5	2.59759e-26	0.989496	0.27	0.124	6.69295e-22	0.146	Up	CD30neg_tuT
NEMP1	1.48323e-15	0.989405	0.157	0.069	3.8217e-11	0.088	Up	CD30neg_tuT
GLB1	1.12724e-53	0.989362	0.498	0.235	2.90444e-49	0.263	Up	CD30neg_tuT
ARHGAP9	0.00129784	0.989181	0.301	0.11	1	0.191	Nonsence	CD30pos_tuT
ZNF710	2.51517e-22	0.988651	0.154	0.047	6.48059e-18	0.107	Up	CD30neg_tuT
GLCCI1	0.00751579	0.98859	0.65	0.493	1	0.157	Nonsence	CD30pos_tuT
OXNAD1	0.000181532	0.988092	0.445	0.192	1	0.253	Nonsence	CD30pos_tuT
RNMT	0.00113117	0.98775	0.486	0.247	1	0.239	Nonsence	CD30pos_tuT
CCDC186	1.54786e-29	0.987649	0.279	0.119	3.98823e-25	0.16	Up	CD30neg_tuT
RPL36A	5.08447e-12	0.987522	0.945	0.808	1.31007e-07	0.137	Up	CD30pos_tuT
URGCP	3.3998e-24	0.987018	0.224	0.093	8.75992e-20	0.131	Up	CD30neg_tuT
AC004585.1	0.00344031	0.985849	0.237	0.082	1	0.155	Nonsence	CD30pos_tuT
SEC24C	0.00715966	0.985652	0.283	0.123	1	0.16	Nonsence	CD30pos_tuT
ATF7IP	3.28497e-70	0.985386	0.633	0.346	8.46406e-66	0.287	Up	CD30neg_tuT
NUBPL	4.82806e-17	0.984583	0.156	0.063	1.244e-12	0.093	Up	CD30neg_tuT
CCNG2	0.00135397	0.984458	0.289	0.096	1	0.193	Nonsence	CD30pos_tuT
TMC6	0.00408551	0.98375	0.355	0.192	1	0.163	Nonsence	CD30pos_tuT
VAMP7	0.0317355	0.983207	0.263	0.151	1	0.112	Nonsence	CD30pos_tuT
PFDN6	0.000726661	0.982511	0.477	0.233	1	0.244	Nonsence	CD30pos_tuT
PLEKHB2	1.36881e-40	0.98227	0.413	0.201	3.52689e-36	0.212	Up	CD30neg_tuT
FAM117B	0.000316241	0.982239	0.257	0.055	1	0.202	Nonsence	CD30pos_tuT
KIR3DL2	5.04474e-06	0.981761	0.772	0.438	0.129983	0.334	Nonsence	CD30pos_tuT
SLC25A42	0.0115588	0.981289	0.179	0.055	1	0.124	Nonsence	CD30pos_tuT
GUSB	0.00135125	0.981216	0.465	0.233	1	0.232	Nonsence	CD30pos_tuT
LMTK2	5.72942e-32	0.98118	0.346	0.169	1.47624e-27	0.177	Up	CD30neg_tuT
PCGF1	0.0204552	0.978342	0.159	0.055	1	0.104	Nonsence	CD30pos_tuT
BAIAP2L1	0.00851019	0.977928	0.234	0.096	1	0.138	Nonsence	CD30pos_tuT
ACD	0.00362083	0.977871	0.277	0.11	1	0.167	Nonsence	CD30pos_tuT
RFWD3	0.00847651	0.97757	0.289	0.137	1	0.152	Nonsence	CD30pos_tuT
AC096677.1	0.0492326	0.977529	0.101	0.027	1	0.074	Nonsence	CD30pos_tuT
NSUN5	0.001355	0.976908	0.286	0.096	1	0.19	Nonsence	CD30pos_tuT
ORMDL3	0.0165872	0.976698	0.188	0.068	1	0.12	Nonsence	CD30pos_tuT
PHIP	2.9425e-53	0.976403	0.584	0.337	7.58164e-49	0.247	Up	CD30neg_tuT
MANEA	0.0402765	0.976008	0.127	0.041	1	0.086	Nonsence	CD30pos_tuT
CRADD	2.25524e-16	0.976001	0.164	0.072	5.81084e-12	0.092	Up	CD30neg_tuT
ARHGAP5	1.16622e-23	0.975908	0.2	0.076	3.00488e-19	0.124	Up	CD30neg_tuT
CLSPN	0.00248407	0.97508	0.321	0.137	1	0.184	Nonsence	CD30pos_tuT
NFX1	1.65267e-30	0.974852	0.301	0.135	4.25827e-26	0.166	Up	CD30neg_tuT
KIAA0586	5.25477e-25	0.974731	0.206	0.079	1.35394e-20	0.127	Up	CD30neg_tuT
FGD3	0.00767238	0.973515	0.295	0.137	1	0.158	Nonsence	CD30pos_tuT
AC104365.1	0.096629	0.973375	0.156	0.082	1	0.074	Nonsence	CD30pos_tuT
IL7R	2.59881e-64	0.973159	0.559	0.288	6.6961e-60	0.271	Up	CD30neg_tuT
ZNF586	1.68763e-15	0.97286	0.126	0.045	4.34834e-11	0.081	Up	CD30neg_tuT
ACSL3	0.00350917	0.972802	0.445	0.247	1	0.198	Nonsence	CD30pos_tuT
ARHGEF3	1.00525e-54	0.972264	0.524	0.26	2.59013e-50	0.264	Up	CD30neg_tuT
ITGB2	3.32749e-06	0.97224	0.803	0.521	0.0857361	0.282	Nonsence	CD30pos_tuT
ZC3H6	2.54127e-36	0.971893	0.314	0.129	6.54783e-32	0.185	Up	CD30neg_tuT
POLR1C	0.000486423	0.970863	0.408	0.192	1	0.216	Nonsence	CD30pos_tuT
SLC39A8	0.00281587	0.970778	0.364	0.178	1	0.186	Nonsence	CD30pos_tuT
WDTC1	3.60722e-19	0.970265	0.161	0.06	9.29437e-15	0.101	Up	CD30neg_tuT
MIS12	0.0147616	0.970087	0.13	0.027	1	0.103	Nonsence	CD30pos_tuT
DGKG	0.108134	0.969981	0.101	0.041	1	0.06	Nonsence	CD30pos_tuT
PTPRN2	2.52248e-54	0.969948	0.594	0.338	6.49942e-50	0.256	Up	CD30neg_tuT
HIC2	0.0972939	0.969929	0.171	0.096	1	0.075	Nonsence	CD30pos_tuT
MICU2	0.000606742	0.969509	0.48	0.247	1	0.233	Nonsence	CD30pos_tuT
ORC4	1.92639e-19	0.969289	0.21	0.097	4.96353e-15	0.113	Up	CD30neg_tuT
COMTD1	0.00013336	0.968835	0.506	0.247	1	0.259	Nonsence	CD30pos_tuT
GBP2	1.47328e-49	0.967457	0.54	0.303	3.79606e-45	0.237	Up	CD30neg_tuT
LARS	9.46156e-32	0.967157	0.289	0.122	2.43787e-27	0.167	Up	CD30neg_tuT
FAM172A	0.023092	0.966622	0.373	0.219	1	0.154	Nonsence	CD30pos_tuT
MAU2	0.0293201	0.96628	0.171	0.068	1	0.103	Nonsence	CD30pos_tuT
NPIPB4	3.43577e-17	0.965891	0.147	0.056	8.85261e-13	0.091	Up	CD30neg_tuT
CREG1	4.85975e-21	0.965611	0.167	0.059	1.25216e-16	0.108	Up	CD30neg_tuT
TSHZ2	5.78663e-99	0.965014	0.951	0.784	1.49098e-94	0.167	Up	CD30neg_tuT
TBC1D5	0.00135318	0.964967	0.543	0.356	1	0.187	Nonsence	CD30pos_tuT
CDK16	0.0125194	0.964684	0.295	0.151	1	0.144	Nonsence	CD30pos_tuT
DISC1	0.0791038	0.964513	0.277	0.178	1	0.099	Nonsence	CD30pos_tuT
RPS29	2.58318e-129	0.964259	0.864	0.783	6.65583e-125	0.081	Up	CD30neg_tuT
NDUFAF1	0.078968	0.96379	0.11	0.041	1	0.069	Nonsence	CD30pos_tuT
ABCD3	1.66695e-19	0.963396	0.159	0.058	4.29507e-15	0.101	Up	CD30neg_tuT
RFX7	0.0122986	0.963221	0.353	0.205	1	0.148	Nonsence	CD30pos_tuT
PLPP5	4.84396e-27	0.963006	0.23	0.089	1.24809e-22	0.141	Up	CD30neg_tuT
TMEM38B	0.0940578	0.961564	0.104	0.041	1	0.063	Nonsence	CD30pos_tuT
GPR174	0.085708	0.961244	0.225	0.137	1	0.088	Nonsence	CD30pos_tuT
VPS8	0.0323498	0.96072	0.243	0.123	1	0.12	Nonsence	CD30pos_tuT
TEX264	0.000734065	0.960389	0.5	0.274	1	0.226	Nonsence	CD30pos_tuT
UNKL	3.10411e-16	0.960143	0.134	0.049	7.99806e-12	0.085	Up	CD30neg_tuT
TIGAR	0.0019575	0.960034	0.344	0.151	1	0.193	Nonsence	CD30pos_tuT
AKAP10	6.51226e-21	0.959534	0.163	0.057	1.67795e-16	0.106	Up	CD30neg_tuT
SPAG5	0.256409	0.959427	0.13	0.082	1	0.048	Nonsence	CD30pos_tuT
UPRT	0.123924	0.959336	0.133	0.068	1	0.065	Nonsence	CD30pos_tuT
MCAT	0.0872211	0.959288	0.104	0.041	1	0.063	Nonsence	CD30pos_tuT
MNT	0.0641885	0.95733	0.116	0.041	1	0.075	Nonsence	CD30pos_tuT
TCF20	0.00364146	0.957296	0.272	0.11	1	0.162	Nonsence	CD30pos_tuT
ZNF562	0.0591072	0.956516	0.15	0.068	1	0.082	Nonsence	CD30pos_tuT
MXI1	0.057671	0.956497	0.153	0.068	1	0.085	Nonsence	CD30pos_tuT
COPG2	0.00787545	0.956472	0.251	0.11	1	0.141	Nonsence	CD30pos_tuT
ARFGAP1	0.0414537	0.955501	0.263	0.151	1	0.112	Nonsence	CD30pos_tuT
TRBV28	3.18315e-05	0.955489	0.272	0.041	0.820171	0.231	Nonsence	CD30pos_tuT
RNF41	0.0484215	0.955087	0.176	0.082	1	0.094	Nonsence	CD30pos_tuT
HIBADH	1.65317e-18	0.954679	0.205	0.097	4.25955e-14	0.108	Up	CD30neg_tuT
PHF14	1.90959e-59	0.954542	0.538	0.267	4.92025e-55	0.271	Up	CD30neg_tuT
DHX33	0.0146352	0.954267	0.185	0.068	1	0.117	Nonsence	CD30pos_tuT
PKNOX1	0.0774296	0.953692	0.191	0.11	1	0.081	Nonsence	CD30pos_tuT
CT45A3	0.00070084	0.95355	0.24	0.055	1	0.185	Nonsence	CD30pos_tuT
RPL37	1.47088e-160	0.95354	0.941	0.903	3.78986e-156	0.038	Up	CD30neg_tuT
ELP4	7.72304e-24	0.953106	0.256	0.122	1.98992e-19	0.134	Up	CD30neg_tuT
ETV1	3.34715e-19	0.952232	0.161	0.059	8.62427e-15	0.102	Up	CD30neg_tuT
COX10	0.00670837	0.951746	0.275	0.123	1	0.152	Nonsence	CD30pos_tuT
UBALD1	0.0673799	0.951046	0.168	0.082	1	0.086	Nonsence	CD30pos_tuT
RPS29	6.20225e-11	0.950922	0.934	0.822	1.59807e-06	0.112	Up	CD30pos_tuT
KLHL24	2.16425e-45	0.950255	0.36	0.139	5.57641e-41	0.221	Up	CD30neg_tuT
NOL12	0.0378174	0.949819	0.231	0.123	1	0.108	Nonsence	CD30pos_tuT
SCLY	4.97127e-17	0.949453	0.151	0.06	1.2809e-12	0.091	Up	CD30neg_tuT
RUNX2	3.84247e-29	0.949127	0.292	0.132	9.90052e-25	0.16	Up	CD30neg_tuT
DNAJC27	0.0664672	0.948206	0.147	0.068	1	0.079	Nonsence	CD30pos_tuT
CPSF2	6.39411e-21	0.948045	0.188	0.077	1.64751e-16	0.111	Up	CD30neg_tuT
EVA1C	0.00856635	0.948028	0.208	0.068	1	0.14	Nonsence	CD30pos_tuT
KIFC2	2.86257e-20	0.947952	0.159	0.056	7.37569e-16	0.103	Up	CD30neg_tuT
FCHO1	0.00120819	0.947279	0.301	0.11	1	0.191	Nonsence	CD30pos_tuT
PBDC1	0.00143332	0.945824	0.382	0.164	1	0.218	Nonsence	CD30pos_tuT
DHX40	0.0153264	0.945315	0.214	0.082	1	0.132	Nonsence	CD30pos_tuT
EXT1	1.07437e-22	0.944966	0.235	0.104	2.76823e-18	0.131	Up	CD30neg_tuT
ATAD5	0.170099	0.943163	0.171	0.11	1	0.061	Nonsence	CD30pos_tuT
TBC1D9B	0.020379	0.942948	0.263	0.137	1	0.126	Nonsence	CD30pos_tuT
NT5DC1	7.11361e-16	0.942725	0.18	0.084	1.83289e-11	0.096	Up	CD30neg_tuT
NIPBL-DT	0.0497428	0.942705	0.121	0.041	1	0.08	Nonsence	CD30pos_tuT
LINC01138	0.00296245	0.942139	0.335	0.151	1	0.184	Nonsence	CD30pos_tuT
SUPT3H	2.48502e-05	0.942094	0.578	0.301	0.640291	0.277	Nonsence	CD30pos_tuT
INTS3	9.47684e-11	0.941916	0.111	0.05	2.4418e-06	0.061	Up	CD30neg_tuT
HAUS8	0.0343611	0.941888	0.15	0.055	1	0.095	Nonsence	CD30pos_tuT
SLC4A7	1.23056e-15	0.941823	0.17	0.078	3.17067e-11	0.092	Up	CD30neg_tuT
CEP72	0.222639	0.941689	0.159	0.11	1	0.049	Nonsence	CD30pos_tuT
ITGB2	5.57462e-76	0.941623	0.73	0.463	1.43636e-71	0.267	Up	CD30neg_tuT
ZNF37A	0.0142152	0.941331	0.191	0.068	1	0.123	Nonsence	CD30pos_tuT
SIPA1L3	1.52192e-19	0.940757	0.159	0.058	3.92137e-15	0.101	Up	CD30neg_tuT
BICDL1	0.00233288	0.940488	0.578	0.342	1	0.236	Nonsence	CD30pos_tuT
NRBF2	0.0345559	0.940028	0.22	0.11	1	0.11	Nonsence	CD30pos_tuT
BRCC3	0.0854491	0.939697	0.197	0.11	1	0.087	Nonsence	CD30pos_tuT
DDX31	0.00819034	0.939588	0.162	0.041	1	0.121	Nonsence	CD30pos_tuT
LTBP3	6.62461e-39	0.939467	0.371	0.173	1.7069e-34	0.198	Up	CD30neg_tuT
KCNMB4	0.0186141	0.938644	0.188	0.068	1	0.12	Nonsence	CD30pos_tuT
SYCP2	2.54339e-31	0.938449	0.356	0.179	6.5533e-27	0.177	Up	CD30neg_tuT
ZFP64	0.0317372	0.938053	0.147	0.055	1	0.092	Nonsence	CD30pos_tuT
CBWD2	6.75443e-28	0.937652	0.286	0.133	1.74035e-23	0.153	Up	CD30neg_tuT
CHPT1	0.0216481	0.937151	0.217	0.096	1	0.121	Nonsence	CD30pos_tuT
WASHC2A	0.0252666	0.937054	0.225	0.11	1	0.115	Nonsence	CD30pos_tuT
PCCB	0.00164016	0.936908	0.324	0.137	1	0.187	Nonsence	CD30pos_tuT
DIP2A	2.25977e-28	0.936821	0.299	0.139	5.82253e-24	0.16	Up	CD30neg_tuT
SNHG32	9.7458e-43	0.936615	0.447	0.234	2.5111e-38	0.213	Up	CD30neg_tuT
HERC3	4.81912e-26	0.936273	0.251	0.108	1.24169e-21	0.143	Up	CD30neg_tuT
CYTH3	0.00795383	0.936259	0.283	0.137	1	0.146	Nonsence	CD30pos_tuT
LRRN3	1.98472e-23	0.936166	0.17	0.054	5.11384e-19	0.116	Up	CD30neg_tuT
STT3B	0.000355576	0.935375	0.566	0.342	1	0.224	Nonsence	CD30pos_tuT
LENG8	1.79617e-43	0.933935	0.351	0.136	4.62802e-39	0.215	Up	CD30neg_tuT
SNRK	4.39836e-32	0.933637	0.325	0.151	1.13328e-27	0.174	Up	CD30neg_tuT
OFD1	0.00216172	0.933363	0.335	0.151	1	0.184	Nonsence	CD30pos_tuT
SRPK1	6.73325e-05	0.933237	0.538	0.274	1	0.264	Nonsence	CD30pos_tuT
ATXN2	4.65311e-25	0.933123	0.273	0.129	1.19892e-20	0.144	Up	CD30neg_tuT
GAS5	8.22935e-06	0.932192	0.78	0.534	0.212037	0.246	Nonsence	CD30pos_tuT
LYPLAL1	0.00883675	0.931995	0.188	0.055	1	0.133	Nonsence	CD30pos_tuT
KAT6B	6.46993e-05	0.931329	0.543	0.26	1	0.283	Nonsence	CD30pos_tuT
MED6	0.0246523	0.930288	0.243	0.123	1	0.12	Nonsence	CD30pos_tuT
NOTCH2	4.57098e-20	0.930266	0.211	0.097	1.17776e-15	0.114	Up	CD30neg_tuT
GGA3	0.0839389	0.930137	0.251	0.151	1	0.1	Nonsence	CD30pos_tuT
CENPB	0.0336059	0.92907	0.228	0.123	1	0.105	Nonsence	CD30pos_tuT
PIK3IP1	0.00588682	0.928913	0.301	0.137	1	0.164	Nonsence	CD30pos_tuT
RADX	3.21477e-28	0.928382	0.366	0.199	8.28318e-24	0.167	Up	CD30neg_tuT
POLE	0.0388089	0.927924	0.217	0.11	1	0.107	Nonsence	CD30pos_tuT
SLC4A2	0.00150121	0.927808	0.364	0.151	1	0.213	Nonsence	CD30pos_tuT
RICTOR	1.51413e-41	0.927132	0.48	0.257	3.90131e-37	0.223	Up	CD30neg_tuT
C15orf41	0.146574	0.926598	0.142	0.082	1	0.06	Nonsence	CD30pos_tuT
WDR36	0.0100761	0.926471	0.361	0.192	1	0.169	Nonsence	CD30pos_tuT
RIC1	5.08688e-40	0.926234	0.404	0.194	1.31068e-35	0.21	Up	CD30neg_tuT
TM9SF3	8.29104e-05	0.926203	0.575	0.315	1	0.26	Nonsence	CD30pos_tuT
DDX1	0.0192652	0.926161	0.237	0.11	1	0.127	Nonsence	CD30pos_tuT
KDM4B	0.014081	0.925964	0.286	0.151	1	0.135	Nonsence	CD30pos_tuT
RRN3	5.60833e-30	0.925806	0.292	0.129	1.44504e-25	0.163	Up	CD30neg_tuT
PIM2	2.49495e-06	0.925465	0.757	0.425	0.0642848	0.332	Nonsence	CD30pos_tuT
PSMC3IP	0.0598432	0.92539	0.118	0.041	1	0.077	Nonsence	CD30pos_tuT
SYTL2	0.216264	0.925309	0.101	0.055	1	0.046	Nonsence	CD30pos_tuT
PHF8	8.09441e-21	0.925197	0.189	0.077	2.08561e-16	0.112	Up	CD30neg_tuT
CENPJ	0.119852	0.924972	0.101	0.041	1	0.06	Nonsence	CD30pos_tuT
NUP160	0.00216814	0.924937	0.422	0.219	1	0.203	Nonsence	CD30pos_tuT
CORO1B	1.42922e-64	0.924849	0.736	0.495	3.68253e-60	0.241	Up	CD30neg_tuT
EBNA1BP2	0.00250156	0.923905	0.46	0.247	1	0.213	Nonsence	CD30pos_tuT
ZNF791	1.13966e-30	0.923901	0.263	0.105	2.93644e-26	0.158	Up	CD30neg_tuT
SNX27	0.046178	0.923751	0.263	0.151	1	0.112	Nonsence	CD30pos_tuT
RPL37	2.18155e-12	0.922626	0.977	0.918	5.62097e-08	0.059	Up	CD30pos_tuT
LINC00885	6.52022e-20	0.922418	0.187	0.077	1.68e-15	0.11	Up	CD30neg_tuT
GET1	0.0966988	0.92238	0.145	0.068	1	0.077	Nonsence	CD30pos_tuT
ITPR1	1.36507e-24	0.922356	0.249	0.11	3.51723e-20	0.139	Up	CD30neg_tuT
CEP57	0.000527064	0.922263	0.535	0.301	1	0.234	Nonsence	CD30pos_tuT
ZNF266	6.04799e-17	0.921449	0.178	0.08	1.55833e-12	0.098	Up	CD30neg_tuT
TRIM8	0.0193149	0.921208	0.301	0.164	1	0.137	Nonsence	CD30pos_tuT
TCAIM	0.0598432	0.921108	0.118	0.041	1	0.077	Nonsence	CD30pos_tuT
RFC4	0.11462	0.920662	0.228	0.151	1	0.077	Nonsence	CD30pos_tuT
SPDL1	0.0600677	0.920572	0.136	0.055	1	0.081	Nonsence	CD30pos_tuT
IRF2BP1	0.0210358	0.919751	0.142	0.041	1	0.101	Nonsence	CD30pos_tuT
TANGO2	3.02082e-11	0.91961	0.145	0.074	7.78343e-07	0.071	Up	CD30neg_tuT
RNASEH1	0.00390533	0.918962	0.321	0.137	1	0.184	Nonsence	CD30pos_tuT
AC105052.4	0.00537843	0.918955	0.448	0.288	1	0.16	Nonsence	CD30pos_tuT
TUT4	8.05741e-58	0.918329	0.485	0.218	2.07607e-53	0.267	Up	CD30neg_tuT
WDR7	1.838e-29	0.917874	0.305	0.142	4.73579e-25	0.163	Up	CD30neg_tuT
ZNF44	3.48346e-12	0.917864	0.12	0.051	8.9755e-08	0.069	Up	CD30neg_tuT
XKR6	6.27549e-19	0.917754	0.172	0.069	1.61694e-14	0.103	Up	CD30neg_tuT
LBR	0.0030741	0.917498	0.41	0.247	1	0.163	Nonsence	CD30pos_tuT
TP53RK	0.053593	0.916755	0.156	0.068	1	0.088	Nonsence	CD30pos_tuT
SENP7	3.62886e-40	0.916579	0.38	0.172	9.35013e-36	0.208	Up	CD30neg_tuT
CTLA4	1.14756e-05	0.916363	0.801	0.507	0.29568	0.294	Nonsence	CD30pos_tuT
SLAMF1	7.04444e-35	0.914166	0.363	0.173	1.81507e-30	0.19	Up	CD30neg_tuT
CYP7B1	5.99875e-28	0.914087	0.209	0.07	1.54564e-23	0.139	Up	CD30neg_tuT
ZNF433-AS1	0.00310491	0.913627	0.266	0.096	1	0.17	Nonsence	CD30pos_tuT
ZNF512	1.27844e-11	0.9132	0.121	0.055	3.29404e-07	0.066	Up	CD30neg_tuT
SAP130	0.0462247	0.913168	0.197	0.096	1	0.101	Nonsence	CD30pos_tuT
IL2RG	4.41672e-05	0.913037	0.919	0.726	1	0.193	Nonsence	CD30pos_tuT
ARHGEF3	0.00143314	0.912975	0.532	0.315	1	0.217	Nonsence	CD30pos_tuT
ICA1	0.0131342	0.912715	0.361	0.219	1	0.142	Nonsence	CD30pos_tuT
CBWD5	1.20073e-36	0.912368	0.392	0.195	3.0938e-32	0.197	Up	CD30neg_tuT
ATPSCKMT	0.129281	0.911857	0.145	0.082	1	0.063	Nonsence	CD30pos_tuT
FLAD1	0.048331	0.911731	0.289	0.178	1	0.111	Nonsence	CD30pos_tuT
TMEM131L	9.01765e-49	0.911303	0.434	0.194	2.32349e-44	0.24	Up	CD30neg_tuT
ANKRD52	0.0750659	0.911135	0.197	0.11	1	0.087	Nonsence	CD30pos_tuT
TDRD3	0.172658	0.910766	0.156	0.096	1	0.06	Nonsence	CD30pos_tuT
CDK8	1.82242e-19	0.910487	0.243	0.124	4.69565e-15	0.119	Up	CD30neg_tuT
LIAS	0.146566	0.910274	0.13	0.068	1	0.062	Nonsence	CD30pos_tuT
PAG1	0.31578	0.909822	0.139	0.096	1	0.043	Nonsence	CD30pos_tuT
LINC01619	1.01461e-39	0.90851	0.414	0.203	2.61424e-35	0.211	Up	CD30neg_tuT
RASGRP1	0.000684335	0.908365	0.445	0.205	1	0.24	Nonsence	CD30pos_tuT
KIF1C	0.169502	0.9083	0.142	0.082	1	0.06	Nonsence	CD30pos_tuT
CCR4	0.000527996	0.908066	0.581	0.329	1	0.252	Nonsence	CD30pos_tuT
OSTM1	0.0761094	0.907453	0.165	0.082	1	0.083	Nonsence	CD30pos_tuT
RASGRP1	5.87632e-52	0.907181	0.419	0.173	1.51409e-47	0.246	Up	CD30neg_tuT
PRR12	0.0109752	0.907128	0.199	0.068	1	0.131	Nonsence	CD30pos_tuT
HIST1H2AM	0.036418	0.907108	0.22	0.11	1	0.11	Nonsence	CD30pos_tuT
LINC00649	1.52919e-36	0.906742	0.371	0.175	3.94012e-32	0.196	Up	CD30neg_tuT
SNRNP70	1.62834e-58	0.906398	0.609	0.336	4.19557e-54	0.273	Up	CD30neg_tuT
AC008438.1	0.0691556	0.906255	0.113	0.041	1	0.072	Nonsence	CD30pos_tuT
KIR3DL2	6.2408e-64	0.905786	0.656	0.399	1.60801e-59	0.257	Up	CD30neg_tuT
GMCL1	2.07811e-26	0.905585	0.266	0.121	5.35447e-22	0.145	Up	CD30neg_tuT
OBSCN	2.90527e-13	0.905426	0.105	0.037	7.48571e-09	0.068	Up	CD30neg_tuT
CBX6	0.00264181	0.904901	0.373	0.192	1	0.181	Nonsence	CD30pos_tuT
ALCAM	6.59452e-35	0.904557	0.359	0.173	1.69914e-30	0.186	Up	CD30neg_tuT
NFYB	5.14041e-12	0.904375	0.147	0.073	1.32448e-07	0.074	Up	CD30neg_tuT
BTRC	0.0256808	0.90411	0.306	0.164	1	0.142	Nonsence	CD30pos_tuT
LRRC8C	0.00111478	0.904072	0.54	0.315	1	0.225	Nonsence	CD30pos_tuT
FGFR2	6.15144e-24	0.903492	0.248	0.113	1.58498e-19	0.135	Up	CD30neg_tuT
GFM2	8.12698e-09	0.903191	0.121	0.064	0.0002094	0.057	Up	CD30neg_tuT
ZNF569	0.156956	0.903026	0.162	0.096	1	0.066	Nonsence	CD30pos_tuT
SEC63	1.58121e-33	0.902652	0.364	0.178	4.07414e-29	0.186	Up	CD30neg_tuT
ITFG1	5.95191e-42	0.902219	0.395	0.182	1.53357e-37	0.213	Up	CD30neg_tuT
SMARCAD1	0.0306029	0.902172	0.22	0.11	1	0.11	Nonsence	CD30pos_tuT
RRBP1	0.00299639	0.90195	0.364	0.178	1	0.186	Nonsence	CD30pos_tuT
PREP	0.0302234	0.901039	0.208	0.096	1	0.112	Nonsence	CD30pos_tuT
RPL4	1.15325e-09	0.900818	0.942	0.74	2.97148e-05	0.202	Up	CD30pos_tuT
TMEM131	0.000259313	0.90026	0.471	0.233	1	0.238	Nonsence	CD30pos_tuT
PRPSAP2	0.00402498	0.899991	0.306	0.137	1	0.169	Nonsence	CD30pos_tuT
ST8SIA4	0.00134826	0.899875	0.425	0.219	1	0.206	Nonsence	CD30pos_tuT
AAK1	1.51673e-44	0.899626	0.406	0.182	3.908e-40	0.224	Up	CD30neg_tuT
CFAP36	2.9627e-26	0.89937	0.24	0.1	7.63369e-22	0.14	Up	CD30neg_tuT
TMEM60	0.0175242	0.899154	0.168	0.055	1	0.113	Nonsence	CD30pos_tuT
RCN1	0.0330267	0.899129	0.133	0.041	1	0.092	Nonsence	CD30pos_tuT
HAUS3	0.0871139	0.898993	0.162	0.082	1	0.08	Nonsence	CD30pos_tuT
GTSF1	1.35445e-05	0.898939	0.656	0.329	0.348989	0.327	Nonsence	CD30pos_tuT
NDUFAF2	9.62801e-05	0.898704	0.529	0.26	1	0.269	Nonsence	CD30pos_tuT
RETREG3	3.29988e-19	0.898584	0.169	0.066	8.50247e-15	0.103	Up	CD30neg_tuT
SMARCA2	4.82158e-08	0.897368	0.832	0.507	0.00124233	0.325	Up	CD30pos_tuT
RASGRP2	3.95214e-35	0.896396	0.256	0.086	1.01831e-30	0.17	Up	CD30neg_tuT
RGPD8	3.51269e-12	0.896241	0.119	0.05	9.05079e-08	0.069	Up	CD30neg_tuT
CASP6	0.0456902	0.896211	0.142	0.055	1	0.087	Nonsence	CD30pos_tuT
EML3	0.0142349	0.895453	0.318	0.178	1	0.14	Nonsence	CD30pos_tuT
MYB	1.78092e-25	0.895008	0.215	0.082	4.58871e-21	0.133	Up	CD30neg_tuT
POLR2J3	1.22602e-46	0.894876	0.465	0.226	3.15896e-42	0.239	Up	CD30neg_tuT
SLC35E3	0.0844856	0.894815	0.159	0.082	1	0.077	Nonsence	CD30pos_tuT
IVD	0.00208326	0.89479	0.298	0.11	1	0.188	Nonsence	CD30pos_tuT
BCL9	2.63992e-14	0.8947	0.123	0.047	6.80201e-10	0.076	Up	CD30neg_tuT
DEPDC1B	0.120032	0.894634	0.153	0.082	1	0.071	Nonsence	CD30pos_tuT
HDAC5	3.50084e-23	0.894599	0.203	0.079	9.02026e-19	0.124	Up	CD30neg_tuT
ZFP14	1.6358e-13	0.893979	0.102	0.034	4.21479e-09	0.068	Up	CD30neg_tuT
DIAPH2	3.01379e-44	0.893955	0.485	0.257	7.76532e-40	0.228	Up	CD30neg_tuT
TNK2	0.00697222	0.893613	0.257	0.096	1	0.161	Nonsence	CD30pos_tuT
UBASH3A	0.000720639	0.893567	0.396	0.192	1	0.204	Nonsence	CD30pos_tuT
MTERF1	0.0995797	0.893479	0.142	0.068	1	0.074	Nonsence	CD30pos_tuT
PABPC1L	0.132897	0.893435	0.13	0.068	1	0.062	Nonsence	CD30pos_tuT
FXYD1	0.0231844	0.893384	0.217	0.096	1	0.121	Nonsence	CD30pos_tuT
TNRC6A	1.69084e-48	0.893157	0.461	0.219	4.35661e-44	0.242	Up	CD30neg_tuT
TAS1R3	0.145912	0.892272	0.11	0.055	1	0.055	Nonsence	CD30pos_tuT
KIF21B	4.62793e-19	0.892097	0.227	0.113	1.19243e-14	0.114	Up	CD30neg_tuT
UBASH3B	0.000658769	0.891984	0.382	0.151	1	0.231	Nonsence	CD30pos_tuT
SKA3	0.0912456	0.891467	0.124	0.055	1	0.069	Nonsence	CD30pos_tuT
ALDH5A1	3.173e-26	0.891057	0.187	0.061	8.17555e-22	0.126	Up	CD30neg_tuT
RIC1	0.00963913	0.890674	0.462	0.288	1	0.174	Nonsence	CD30pos_tuT
RRAGB	1.31643e-12	0.890339	0.104	0.039	3.39191e-08	0.065	Up	CD30neg_tuT
KDM6A	2.30916e-38	0.890193	0.5	0.283	5.94978e-34	0.217	Up	CD30neg_tuT
RNF20	0.122113	0.890063	0.136	0.068	1	0.068	Nonsence	CD30pos_tuT
PAXBP1	6.07006e-32	0.889668	0.34	0.163	1.56401e-27	0.177	Up	CD30neg_tuT
ZC2HC1A	1.10402e-46	0.889664	0.382	0.156	2.84461e-42	0.226	Up	CD30neg_tuT
ARRDC3	0.0579192	0.889303	0.173	0.082	1	0.091	Nonsence	CD30pos_tuT
POU2F2	8.157e-37	0.889217	0.315	0.128	2.10173e-32	0.187	Up	CD30neg_tuT
PARP10	0.0819451	0.889043	0.26	0.164	1	0.096	Nonsence	CD30pos_tuT
ZBTB24	7.6711e-19	0.888931	0.167	0.066	1.97654e-14	0.101	Up	CD30neg_tuT
TMCO4	0.280935	0.888391	0.15	0.11	1	0.04	Nonsence	CD30pos_tuT
DSTYK	2.46535e-18	0.888344	0.171	0.07	6.35222e-14	0.101	Up	CD30neg_tuT
CCDC28A	7.07639e-19	0.888286	0.171	0.068	1.8233e-14	0.103	Up	CD30neg_tuT
PTCD3	0.00503607	0.88801	0.344	0.164	1	0.18	Nonsence	CD30pos_tuT
FBXL17	1.83456e-44	0.887903	0.469	0.234	4.72694e-40	0.235	Up	CD30neg_tuT
LCLAT1	0.0328957	0.887833	0.312	0.192	1	0.12	Nonsence	CD30pos_tuT
MMUT	4.55552e-11	0.887736	0.126	0.06	1.17378e-06	0.066	Up	CD30neg_tuT
MICAL3	0.000218329	0.887616	0.393	0.151	1	0.242	Nonsence	CD30pos_tuT
NDUFS1	0.00783838	0.8873	0.344	0.178	1	0.166	Nonsence	CD30pos_tuT
TTL	1.47347e-17	0.887278	0.196	0.094	3.79654e-13	0.102	Up	CD30neg_tuT
RHOB	6.13431e-35	0.887248	0.282	0.105	1.58057e-30	0.177	Up	CD30neg_tuT
EIF4ENIF1	0.10756	0.887104	0.211	0.137	1	0.074	Nonsence	CD30pos_tuT
POU2F2	0.00281321	0.886482	0.434	0.219	1	0.215	Nonsence	CD30pos_tuT
BMP2K	1.57625e-25	0.885777	0.273	0.127	4.06138e-21	0.146	Up	CD30neg_tuT
UNC45A	0.00224953	0.885118	0.367	0.178	1	0.189	Nonsence	CD30pos_tuT
ARSA	0.0799915	0.884607	0.147	0.068	1	0.079	Nonsence	CD30pos_tuT
HACD3	0.0129249	0.884116	0.405	0.26	1	0.145	Nonsence	CD30pos_tuT
TSPYL4	1.02291e-21	0.883512	0.166	0.056	2.63564e-17	0.11	Up	CD30neg_tuT
AKAP10	0.00261679	0.883224	0.205	0.055	1	0.15	Nonsence	CD30pos_tuT
METAP1	0.0216423	0.883205	0.289	0.151	1	0.138	Nonsence	CD30pos_tuT
SIDT1	6.20286e-20	0.882951	0.175	0.069	1.59823e-15	0.106	Up	CD30neg_tuT
CENPU	0.14067	0.882774	0.26	0.192	1	0.068	Nonsence	CD30pos_tuT
CKAP5	0.013435	0.88266	0.39	0.247	1	0.143	Nonsence	CD30pos_tuT
USP9X	3.8873e-49	0.881952	0.489	0.25	1.0016e-44	0.239	Up	CD30neg_tuT
SATB1	0.0573631	0.881826	0.188	0.096	1	0.092	Nonsence	CD30pos_tuT
TFAP4	0.0185414	0.881722	0.162	0.055	1	0.107	Nonsence	CD30pos_tuT
TMC8	0.00039258	0.881272	0.48	0.219	1	0.261	Nonsence	CD30pos_tuT
ZFX	3.2944e-30	0.881246	0.308	0.143	8.48836e-26	0.165	Up	CD30neg_tuT
RPS11	4.08709e-100	0.880602	0.851	0.703	1.05308e-95	0.148	Up	CD30neg_tuT
SMG6	0.00212801	0.880582	0.361	0.164	1	0.197	Nonsence	CD30pos_tuT
TC2N	0.00148961	0.879954	0.295	0.11	1	0.185	Nonsence	CD30pos_tuT
QDPR	0.0726605	0.8798	0.182	0.096	1	0.086	Nonsence	CD30pos_tuT
GRWD1	0.00660145	0.879757	0.289	0.137	1	0.152	Nonsence	CD30pos_tuT
DTX3	1.29137e-15	0.879737	0.12	0.041	3.32735e-11	0.079	Up	CD30neg_tuT
CCDC18-AS1	0.000949433	0.879491	0.309	0.123	1	0.186	Nonsence	CD30pos_tuT
TRAPPC13	0.0829786	0.879095	0.208	0.123	1	0.085	Nonsence	CD30pos_tuT
ABCB7	8.36367e-21	0.878869	0.223	0.102	2.15498e-16	0.121	Up	CD30neg_tuT
ZNF66	0.0660685	0.87884	0.153	0.068	1	0.085	Nonsence	CD30pos_tuT
TNFAIP8L1	0.022655	0.878771	0.159	0.055	1	0.104	Nonsence	CD30pos_tuT
NFKBIZ	0.000700141	0.878417	0.555	0.301	1	0.254	Nonsence	CD30pos_tuT
RPAP3	0.0202618	0.878003	0.26	0.137	1	0.123	Nonsence	CD30pos_tuT
C12orf42	0.000425351	0.877945	0.266	0.068	1	0.198	Nonsence	CD30pos_tuT
TMEM94	0.319324	0.877846	0.118	0.082	1	0.036	Nonsence	CD30pos_tuT
MARF1	0.00158529	0.877834	0.355	0.151	1	0.204	Nonsence	CD30pos_tuT
SCAMP1	0.0439729	0.877833	0.298	0.178	1	0.12	Nonsence	CD30pos_tuT
KLHL8	0.0753689	0.877577	0.13	0.055	1	0.075	Nonsence	CD30pos_tuT
RAB32	7.23085e-24	0.877559	0.187	0.064	1.8631e-19	0.123	Up	CD30neg_tuT
FP565260.1	0.0872258	0.877462	0.124	0.055	1	0.069	Nonsence	CD30pos_tuT
RFX3	2.40977e-37	0.876621	0.515	0.301	6.20902e-33	0.214	Up	CD30neg_tuT
ZNF611	3.96658e-24	0.876474	0.21	0.082	1.02203e-19	0.128	Up	CD30neg_tuT
MAML1	0.0172128	0.876043	0.292	0.151	1	0.141	Nonsence	CD30pos_tuT
ZNF101	5.47109e-23	0.875265	0.155	0.046	1.40968e-18	0.109	Up	CD30neg_tuT
ZRANB3	0.0129456	0.875095	0.171	0.055	1	0.116	Nonsence	CD30pos_tuT
UMAD1	1.04965e-38	0.874928	0.4	0.193	2.70453e-34	0.207	Up	CD30neg_tuT
GABPB1-AS1	2.22247e-25	0.874737	0.206	0.077	5.72643e-21	0.129	Up	CD30neg_tuT
ALMS1	0.0551036	0.87458	0.211	0.11	1	0.101	Nonsence	CD30pos_tuT
PCBP1-AS1	1.63094e-11	0.874463	0.148	0.075	4.20228e-07	0.073	Up	CD30neg_tuT
PELO	0.00656379	0.874324	0.171	0.041	1	0.13	Nonsence	CD30pos_tuT
CRTC3	0.000449252	0.874211	0.486	0.247	1	0.239	Nonsence	CD30pos_tuT
IL16	7.50298e-07	0.873943	0.621	0.247	0.0193322	0.374	Up	CD30pos_tuT
PAPOLG	7.50929e-18	0.873776	0.189	0.085	1.93484e-13	0.104	Up	CD30neg_tuT
CNIH3	7.62095e-13	0.873436	0.107	0.04	1.96361e-08	0.067	Up	CD30neg_tuT
ZC3H8	9.52899e-31	0.872387	0.261	0.102	2.45524e-26	0.159	Up	CD30neg_tuT
LONRF2	2.72042e-16	0.872385	0.183	0.086	7.00944e-12	0.097	Up	CD30neg_tuT
TP53I3	0.0693196	0.872277	0.13	0.055	1	0.075	Nonsence	CD30pos_tuT
SLC2A8	0.050861	0.872016	0.139	0.055	1	0.084	Nonsence	CD30pos_tuT
LTB	3.14519e-88	0.871828	0.613	0.253	8.10388e-84	0.36	Up	CD30neg_tuT
MICU2	2.30866e-44	0.871522	0.432	0.207	5.94849e-40	0.225	Up	CD30neg_tuT
NUMA1	1.19355e-39	0.871365	0.39	0.184	3.07529e-35	0.206	Up	CD30neg_tuT
ANKRD35	0.0718699	0.871274	0.15	0.068	1	0.082	Nonsence	CD30pos_tuT
GPCPD1	0.000120417	0.870488	0.63	0.329	1	0.301	Nonsence	CD30pos_tuT
CASTOR2	6.35762e-17	0.870147	0.117	0.035	1.6381e-12	0.082	Up	CD30neg_tuT
45724	5.16718e-17	0.869399	0.15	0.058	1.33137e-12	0.092	Up	CD30neg_tuT
CUL4B	0.0481741	0.869014	0.197	0.096	1	0.101	Nonsence	CD30pos_tuT
FBXO46	1.68817e-11	0.868926	0.13	0.061	4.34975e-07	0.069	Up	CD30neg_tuT
CSTF2T	2.26764e-12	0.867555	0.128	0.056	5.84279e-08	0.072	Up	CD30neg_tuT
RPS11	2.82032e-09	0.867401	0.936	0.781	7.26685e-05	0.155	Up	CD30pos_tuT
HLCS	1.2442e-17	0.867384	0.179	0.078	3.2058e-13	0.101	Up	CD30neg_tuT
SRGAP1	0.161005	0.866258	0.162	0.096	1	0.066	Nonsence	CD30pos_tuT
KDM3A	2.57339e-24	0.866044	0.273	0.132	6.63058e-20	0.141	Up	CD30neg_tuT
NXPE3	0.0673028	0.865957	0.113	0.041	1	0.072	Nonsence	CD30pos_tuT
PTBP2	0.0011397	0.865688	0.358	0.151	1	0.207	Nonsence	CD30pos_tuT
TRIM52-AS1	0.0302568	0.865504	0.153	0.055	1	0.098	Nonsence	CD30pos_tuT
CD37	9.75113e-07	0.865341	0.887	0.616	0.0251248	0.271	Up	CD30pos_tuT
CCDC18	7.08768e-14	0.864947	0.139	0.06	1.82621e-09	0.079	Up	CD30neg_tuT
ACTR5	0.0580813	0.864109	0.139	0.055	1	0.084	Nonsence	CD30pos_tuT
RUFY2	0.101758	0.86389	0.104	0.041	1	0.063	Nonsence	CD30pos_tuT
POLR1E	3.18892e-17	0.86376	0.185	0.085	8.21656e-13	0.1	Up	CD30neg_tuT
SUPT5H	2.11232e-05	0.863511	0.523	0.233	0.54426	0.29	Nonsence	CD30pos_tuT
GALK2	0.0735324	0.862769	0.231	0.137	1	0.094	Nonsence	CD30pos_tuT
RWDD3	5.33719e-20	0.862356	0.194	0.082	1.37518e-15	0.112	Up	CD30neg_tuT
IDE	0.100589	0.862135	0.159	0.082	1	0.077	Nonsence	CD30pos_tuT
AP3S2	1.88716e-11	0.861572	0.116	0.05	4.86246e-07	0.066	Up	CD30neg_tuT
NUP42	0.000789751	0.861065	0.462	0.233	1	0.229	Nonsence	CD30pos_tuT
TAF1C	0.058575	0.860962	0.139	0.055	1	0.084	Nonsence	CD30pos_tuT
JUN	6.33668e-43	0.860193	0.693	0.519	1.63271e-38	0.174	Up	CD30neg_tuT
RFK	0.35054	0.860014	0.101	0.068	1	0.033	Nonsence	CD30pos_tuT
AL050309.1	4.91601e-20	0.858841	0.264	0.139	1.26666e-15	0.125	Up	CD30neg_tuT
ZNF451	0.0152218	0.858467	0.37	0.205	1	0.165	Nonsence	CD30pos_tuT
ZNF506	5.10532e-28	0.857979	0.268	0.114	1.31544e-23	0.154	Up	CD30neg_tuT
ATP6V0A1	0.00772896	0.85794	0.165	0.041	1	0.124	Nonsence	CD30pos_tuT
ABRAXAS1	7.92673e-18	0.857831	0.143	0.05	2.0424e-13	0.093	Up	CD30neg_tuT
SMC5	0.0918428	0.857655	0.616	0.534	1	0.082	Nonsence	CD30pos_tuT
HIST1H1D	0.0591732	0.857143	0.329	0.205	1	0.124	Nonsence	CD30pos_tuT
ZNF638	1.19811e-46	0.856642	0.476	0.241	3.08704e-42	0.235	Up	CD30neg_tuT
GSS	0.019472	0.856504	0.269	0.137	1	0.132	Nonsence	CD30pos_tuT
POLR3C	0.107446	0.85531	0.191	0.11	1	0.081	Nonsence	CD30pos_tuT
DPF3	1.37074e-18	0.855098	0.141	0.047	3.53185e-14	0.094	Up	CD30neg_tuT
MAIP1	0.113858	0.85501	0.15	0.082	1	0.068	Nonsence	CD30pos_tuT
MYC	0.0263801	0.854803	0.384	0.247	1	0.137	Nonsence	CD30pos_tuT
PTPN4	1.13691e-30	0.854376	0.263	0.103	2.92937e-26	0.16	Up	CD30neg_tuT
MCTP1	1.85432e-24	0.854342	0.213	0.083	4.77785e-20	0.13	Up	CD30neg_tuT
BRWD3	3.46675e-21	0.854297	0.218	0.097	8.93243e-17	0.121	Up	CD30neg_tuT
GABPB1-AS1	0.0146463	0.854263	0.272	0.137	1	0.135	Nonsence	CD30pos_tuT
SLC44A2	0.00283422	0.853943	0.277	0.11	1	0.167	Nonsence	CD30pos_tuT
APPL2	0.0931368	0.853898	0.176	0.096	1	0.08	Nonsence	CD30pos_tuT
SLC27A4	0.0555596	0.853268	0.176	0.082	1	0.094	Nonsence	CD30pos_tuT
IRF3	3.36774e-35	0.853184	0.34	0.153	8.67733e-31	0.187	Up	CD30neg_tuT
TMTC2	9.52842e-21	0.853176	0.239	0.114	2.45509e-16	0.125	Up	CD30neg_tuT
DCP1A	0.0016391	0.852985	0.419	0.205	1	0.214	Nonsence	CD30pos_tuT
ITFG2	9.74292e-15	0.852498	0.143	0.061	2.51036e-10	0.082	Up	CD30neg_tuT
B4GALT4	0.0746904	0.851903	0.133	0.055	1	0.078	Nonsence	CD30pos_tuT
OGT	7.36759e-54	0.851867	0.482	0.225	1.89833e-49	0.257	Up	CD30neg_tuT
XPOT	1.03936e-16	0.851636	0.177	0.08	2.67801e-12	0.097	Up	CD30neg_tuT
FIS1	5.07659e-06	0.851461	0.76	0.438	0.130803	0.322	Nonsence	CD30pos_tuT
GFOD1	0.0131336	0.851419	0.26	0.123	1	0.137	Nonsence	CD30pos_tuT
NHEJ1	0.260608	0.851345	0.127	0.082	1	0.045	Nonsence	CD30pos_tuT
MTMR14	0.0297488	0.850992	0.275	0.151	1	0.124	Nonsence	CD30pos_tuT
ZNF438	0.0491844	0.850655	0.159	0.068	1	0.091	Nonsence	CD30pos_tuT
DLEU2	4.81698e-05	0.850601	0.723	0.452	1	0.271	Nonsence	CD30pos_tuT
AKR1C3	1.08354e-14	0.849942	0.121	0.043	2.79186e-10	0.078	Up	CD30neg_tuT
DCAKD	0.034756	0.849817	0.171	0.068	1	0.103	Nonsence	CD30pos_tuT
UFL1	2.26149e-26	0.849475	0.24	0.099	5.82696e-22	0.141	Up	CD30neg_tuT
OSTM1	8.9943e-18	0.849288	0.167	0.069	2.31747e-13	0.098	Up	CD30neg_tuT
CHTF18	0.0483729	0.848952	0.156	0.068	1	0.088	Nonsence	CD30pos_tuT
RPL36A	1.54302e-107	0.848782	0.864	0.731	3.97576e-103	0.133	Up	CD30neg_tuT
KCNMB4	1.60039e-10	0.848723	0.129	0.063	4.12357e-06	0.066	Up	CD30neg_tuT
CD99L2	1.59889e-13	0.848572	0.116	0.044	4.1197e-09	0.072	Up	CD30neg_tuT
AFF2	1.74614e-13	0.84827	0.12	0.047	4.49911e-09	0.073	Up	CD30neg_tuT
MRPS23	0.0188129	0.847817	0.335	0.192	1	0.143	Nonsence	CD30pos_tuT
ZNF493	3.72988e-12	0.847528	0.118	0.05	9.61041e-08	0.068	Up	CD30neg_tuT
CORO1B	7.50465e-05	0.847342	0.743	0.438	1	0.305	Nonsence	CD30pos_tuT
DKC1	0.00289429	0.847127	0.512	0.329	1	0.183	Nonsence	CD30pos_tuT
SOD1	8.22577e-07	0.846659	0.887	0.658	0.0211945	0.229	Up	CD30pos_tuT
UBL3	3.31872e-51	0.846588	0.487	0.238	8.55102e-47	0.249	Up	CD30neg_tuT
TMEM242	0.0339563	0.846588	0.188	0.082	1	0.106	Nonsence	CD30pos_tuT
SLC39A6	0.0162395	0.8465	0.338	0.192	1	0.146	Nonsence	CD30pos_tuT
TMED1	0.0179242	0.845468	0.185	0.068	1	0.117	Nonsence	CD30pos_tuT
RAPH1	4.8625e-28	0.845453	0.262	0.111	1.25287e-23	0.151	Up	CD30neg_tuT
MICU1	4.49889e-21	0.844944	0.232	0.108	1.15918e-16	0.124	Up	CD30neg_tuT
DIS3L	4.63249e-12	0.844855	0.109	0.044	1.19361e-07	0.065	Up	CD30neg_tuT
CYSLTR1	0.0171555	0.844815	0.445	0.301	1	0.144	Nonsence	CD30pos_tuT
TAZ	0.0033507	0.844567	0.332	0.151	1	0.181	Nonsence	CD30pos_tuT
PCMTD2	7.14377e-22	0.844163	0.2	0.081	1.84066e-17	0.119	Up	CD30neg_tuT
FAM185A	0.00112829	0.843742	0.179	0.027	1	0.152	Nonsence	CD30pos_tuT
TMPO	1.78282e-05	0.843475	0.645	0.356	0.459362	0.289	Nonsence	CD30pos_tuT
DHCR24	5.8997e-12	0.843145	0.126	0.056	1.52012e-07	0.07	Up	CD30neg_tuT
MORC4	1.65666e-10	0.842904	0.111	0.05	4.26854e-06	0.061	Up	CD30neg_tuT
F11R	8.40538e-22	0.84287	0.199	0.08	2.16573e-17	0.119	Up	CD30neg_tuT
DCAF1	0.0546405	0.84245	0.26	0.164	1	0.096	Nonsence	CD30pos_tuT
RAD51B	0.0499118	0.841995	0.413	0.288	1	0.125	Nonsence	CD30pos_tuT
VWA8	1.85611e-25	0.841948	0.265	0.121	4.78245e-21	0.144	Up	CD30neg_tuT
RNASEH2A	0.108949	0.841934	0.228	0.151	1	0.077	Nonsence	CD30pos_tuT
PRDM1	0.152079	0.841786	0.173	0.11	1	0.063	Nonsence	CD30pos_tuT
PTPRC	3.55672e-104	0.841453	0.973	0.876	9.16425e-100	0.097	Up	CD30neg_tuT
ZNF212	0.124504	0.841361	0.116	0.055	1	0.061	Nonsence	CD30pos_tuT
CCDC146	0.150998	0.840148	0.145	0.082	1	0.063	Nonsence	CD30pos_tuT
DYRK1A	1.71779e-36	0.839804	0.46	0.253	4.42606e-32	0.207	Up	CD30neg_tuT
DIP2C	1.26435e-07	0.839724	0.105	0.056	0.00325772	0.049	Up	CD30neg_tuT
VCPKMT	0.00691711	0.839463	0.251	0.096	1	0.155	Nonsence	CD30pos_tuT
SPTAN1	4.64495e-71	0.83919	0.774	0.52	1.19682e-66	0.254	Up	CD30neg_tuT
TNPO1	0.0002285	0.839006	0.486	0.247	1	0.239	Nonsence	CD30pos_tuT
REEP3	2.15559e-37	0.837946	0.424	0.217	5.5541e-33	0.207	Up	CD30neg_tuT
RPL4	2.48305e-105	0.837884	0.873	0.744	6.39783e-101	0.129	Up	CD30neg_tuT
ZBTB41	0.196397	0.837807	0.121	0.068	1	0.053	Nonsence	CD30pos_tuT
TARBP1	1.01767e-23	0.83756	0.268	0.128	2.62212e-19	0.14	Up	CD30neg_tuT
RGP1	0.0776302	0.836612	0.127	0.055	1	0.072	Nonsence	CD30pos_tuT
DDX51	0.0146599	0.836097	0.211	0.082	1	0.129	Nonsence	CD30pos_tuT
RBM28	5.3304e-18	0.835573	0.209	0.1	1.37343e-13	0.109	Up	CD30neg_tuT
SS18	0.00311725	0.835456	0.454	0.26	1	0.194	Nonsence	CD30pos_tuT
GATA3-AS1	1.82001e-13	0.834727	0.116	0.045	4.68945e-09	0.071	Up	CD30neg_tuT
SLC25A16	5.36041e-14	0.834573	0.166	0.08	1.38116e-09	0.086	Up	CD30neg_tuT
TMEM42	0.0665483	0.834515	0.116	0.041	1	0.075	Nonsence	CD30pos_tuT
BMPR1A	9.83187e-16	0.834507	0.176	0.081	2.53328e-11	0.095	Up	CD30neg_tuT
NUP50-DT	0.126209	0.833859	0.13	0.068	1	0.062	Nonsence	CD30pos_tuT
PDHB	0.00350615	0.833651	0.405	0.219	1	0.186	Nonsence	CD30pos_tuT
ZBTB32	3.73507e-11	0.833393	0.118	0.054	9.62379e-07	0.064	Up	CD30neg_tuT
HIVEP2	0.0117394	0.833327	0.512	0.356	1	0.156	Nonsence	CD30pos_tuT
SIMC1	3.16027e-14	0.833184	0.153	0.07	8.14274e-10	0.083	Up	CD30neg_tuT
DENND1B	0.00215691	0.833059	0.477	0.247	1	0.23	Nonsence	CD30pos_tuT
SH3KBP1	1.38363e-07	0.832667	0.89	0.575	0.00356505	0.315	Up	CD30pos_tuT
CAPN12	0.00187653	0.832481	0.24	0.068	1	0.172	Nonsence	CD30pos_tuT
NNT-AS1	0.0715103	0.832098	0.197	0.11	1	0.087	Nonsence	CD30pos_tuT
XPO1	0.000116871	0.831795	0.592	0.315	1	0.277	Nonsence	CD30pos_tuT
PPAN	0.000420911	0.83164	0.578	0.288	1	0.29	Nonsence	CD30pos_tuT
LY9	2.27898e-38	0.831472	0.427	0.217	5.87202e-34	0.21	Up	CD30neg_tuT
KHDC4	0.0236657	0.83136	0.306	0.164	1	0.142	Nonsence	CD30pos_tuT
FAM172A	1.69272e-40	0.831178	0.416	0.198	4.36147e-36	0.218	Up	CD30neg_tuT
C14orf132	0.030383	0.830892	0.24	0.123	1	0.117	Nonsence	CD30pos_tuT
HPCAL1	2.74992e-28	0.830889	0.296	0.134	7.08545e-24	0.162	Up	CD30neg_tuT
SAP130	1.17426e-09	0.830885	0.133	0.071	3.02559e-05	0.062	Up	CD30neg_tuT
ST7	0.0658213	0.830661	0.422	0.329	1	0.093	Nonsence	CD30pos_tuT
SESN3	9.83384e-72	0.830627	0.712	0.399	2.53379e-67	0.313	Up	CD30neg_tuT
RSAD1	0.0375416	0.830496	0.182	0.082	1	0.1	Nonsence	CD30pos_tuT
GCLC	1.13997e-12	0.830425	0.128	0.056	2.93725e-08	0.072	Up	CD30neg_tuT
SMYD3	9.3544e-38	0.830141	0.537	0.321	2.41025e-33	0.216	Up	CD30neg_tuT
CASD1	3.28277e-28	0.830127	0.297	0.138	8.45839e-24	0.159	Up	CD30neg_tuT
CHMP2A	0.000543613	0.829969	0.575	0.356	1	0.219	Nonsence	CD30pos_tuT
AP005131.5	1.68915e-12	0.829928	0.111	0.043	4.35225e-08	0.068	Up	CD30neg_tuT
MAP11	5.33979e-12	0.829493	0.145	0.071	1.37585e-07	0.074	Up	CD30neg_tuT
FANCA	0.122667	0.829477	0.165	0.096	1	0.069	Nonsence	CD30pos_tuT
NSUN2	0.00249777	0.829472	0.494	0.26	1	0.234	Nonsence	CD30pos_tuT
INSIG2	0.138772	0.829392	0.162	0.096	1	0.066	Nonsence	CD30pos_tuT
RPF1	0.0102734	0.829059	0.272	0.123	1	0.149	Nonsence	CD30pos_tuT
STRBP	0.00268524	0.828996	0.364	0.164	1	0.2	Nonsence	CD30pos_tuT
ACP5	0.00487035	0.828187	0.283	0.11	1	0.173	Nonsence	CD30pos_tuT
AC093423.2	5.84349e-14	0.827448	0.152	0.07	1.50563e-09	0.082	Up	CD30neg_tuT
CLN6	0.00587301	0.827399	0.292	0.123	1	0.169	Nonsence	CD30pos_tuT
HSPBP1	0.00679183	0.827376	0.373	0.205	1	0.168	Nonsence	CD30pos_tuT
EAPP	1.27946e-29	0.826993	0.313	0.146	3.29667e-25	0.167	Up	CD30neg_tuT
ZBTB40	2.0371e-17	0.826156	0.172	0.074	5.24879e-13	0.098	Up	CD30neg_tuT
DNAJC27	2.56453e-12	0.825694	0.115	0.047	6.60776e-08	0.068	Up	CD30neg_tuT
STK40	0.00561753	0.825272	0.277	0.123	1	0.154	Nonsence	CD30pos_tuT
LAT	4.20496e-82	0.82489	0.823	0.593	1.08345e-77	0.23	Up	CD30neg_tuT
MFSD12	0.00678776	0.82477	0.272	0.11	1	0.162	Nonsence	CD30pos_tuT
TIMP2	2.29376e-30	0.824556	0.261	0.099	5.91009e-26	0.162	Up	CD30neg_tuT
PDE4A	0.0259854	0.8244	0.269	0.151	1	0.118	Nonsence	CD30pos_tuT
TEFM	0.161806	0.824251	0.11	0.055	1	0.055	Nonsence	CD30pos_tuT
LINC00662	0.23282	0.824163	0.185	0.123	1	0.062	Nonsence	CD30pos_tuT
CLEC2D	9.71107e-53	0.823966	0.687	0.447	2.50216e-48	0.24	Up	CD30neg_tuT
TIMM21	0.136099	0.823456	0.179	0.11	1	0.069	Nonsence	CD30pos_tuT
ZNF821	0.000895023	0.823172	0.303	0.096	1	0.207	Nonsence	CD30pos_tuT
ENOX2	0.0101511	0.822572	0.344	0.192	1	0.152	Nonsence	CD30pos_tuT
PLD1	2.60533e-31	0.822221	0.366	0.183	6.7129e-27	0.183	Up	CD30neg_tuT
HDHD3	0.067725	0.82193	0.185	0.096	1	0.089	Nonsence	CD30pos_tuT
SKAP1	0.00151301	0.821858	0.873	0.74	1	0.133	Nonsence	CD30pos_tuT
UBR3	6.71255e-30	0.821671	0.332	0.161	1.72956e-25	0.171	Up	CD30neg_tuT
PLCL2	1.87113e-38	0.821589	0.349	0.15	4.82116e-34	0.199	Up	CD30neg_tuT
EVC2	0.041895	0.821367	0.168	0.068	1	0.1	Nonsence	CD30pos_tuT
PEG10	0.0381689	0.821254	0.277	0.151	1	0.126	Nonsence	CD30pos_tuT
ANKRD54	0.0517374	0.820433	0.176	0.082	1	0.094	Nonsence	CD30pos_tuT
TEX14	0.0271572	0.820309	0.116	0.027	1	0.089	Nonsence	CD30pos_tuT
ZNF880	0.0403466	0.818884	0.182	0.082	1	0.1	Nonsence	CD30pos_tuT
GOLGA1	0.0764791	0.818548	0.199	0.11	1	0.089	Nonsence	CD30pos_tuT
BRWD1	7.87382e-37	0.818538	0.449	0.248	2.02877e-32	0.201	Up	CD30neg_tuT
RPS8	3.95399e-130	0.818463	0.969	0.933	1.01879e-125	0.036	Up	CD30neg_tuT
DGKA	0.00139326	0.818343	0.52	0.301	1	0.219	Nonsence	CD30pos_tuT
PIGL	1.69616e-13	0.818183	0.136	0.059	4.37031e-09	0.077	Up	CD30neg_tuT
ZNF106	0.00172329	0.817964	0.355	0.151	1	0.204	Nonsence	CD30pos_tuT
CD69	6.81403e-62	0.817706	0.772	0.54	1.7557e-57	0.232	Up	CD30neg_tuT
GCN1	0.0424292	0.817487	0.246	0.137	1	0.109	Nonsence	CD30pos_tuT
SMS	4.80865e-41	0.817486	0.505	0.29	1.239e-36	0.215	Up	CD30neg_tuT
DAAM1	0.0696643	0.817275	0.249	0.151	1	0.098	Nonsence	CD30pos_tuT
LTA4H	0.000730337	0.81668	0.312	0.11	1	0.202	Nonsence	CD30pos_tuT
IDH3A	3.69011e-08	0.81666	0.135	0.078	0.000950793	0.057	Up	CD30neg_tuT
TRAV14DV4	0.0619715	0.815369	0.436	0.342	1	0.094	Nonsence	CD30pos_tuT
ZNF678	0.459825	0.815367	0.107	0.082	1	0.025	Nonsence	CD30pos_tuT
MRPS31	0.0425827	0.815159	0.249	0.137	1	0.112	Nonsence	CD30pos_tuT
CHUK	0.0145093	0.815141	0.168	0.055	1	0.113	Nonsence	CD30pos_tuT
LEMD3	1.05388e-23	0.814543	0.28	0.14	2.71543e-19	0.14	Up	CD30neg_tuT
WRNIP1	0.00168218	0.814299	0.379	0.164	1	0.215	Nonsence	CD30pos_tuT
IL16	1.13795e-53	0.814261	0.531	0.26	2.93204e-49	0.271	Up	CD30neg_tuT
MAST3	2.34183e-21	0.814125	0.215	0.093	6.03396e-17	0.122	Up	CD30neg_tuT
TM2D2	0.179634	0.814117	0.153	0.096	1	0.057	Nonsence	CD30pos_tuT
AFF3	0.0017489	0.813644	0.373	0.178	1	0.195	Nonsence	CD30pos_tuT
ANKRD44	1.56036e-69	0.813236	0.759	0.485	4.02041e-65	0.274	Up	CD30neg_tuT
CPD	0.000691442	0.813102	0.39	0.164	1	0.226	Nonsence	CD30pos_tuT
HEATR5B	2.77157e-20	0.812156	0.196	0.083	7.14122e-16	0.113	Up	CD30neg_tuT
MINPP1	0.0723368	0.812151	0.113	0.041	1	0.072	Nonsence	CD30pos_tuT
NAA30	1.03505e-10	0.811313	0.125	0.061	2.66691e-06	0.064	Up	CD30neg_tuT
RFC1	1.76684e-36	0.811287	0.464	0.261	4.55244e-32	0.203	Up	CD30neg_tuT
TRIM28	1.06276e-49	0.810745	0.558	0.318	2.73831e-45	0.24	Up	CD30neg_tuT
CD2	6.77046e-07	0.810741	0.879	0.616	0.0174448	0.263	Up	CD30pos_tuT
GPATCH3	0.19336	0.810162	0.104	0.055	1	0.049	Nonsence	CD30pos_tuT
BMP2K	0.0458452	0.809684	0.298	0.178	1	0.12	Nonsence	CD30pos_tuT
PHC1	6.34866e-11	0.809554	0.101	0.041	1.6358e-06	0.06	Up	CD30neg_tuT
DDX52	0.0525141	0.809155	0.223	0.123	1	0.1	Nonsence	CD30pos_tuT
PRSS21	2.72149e-05	0.809119	0.474	0.178	0.70122	0.296	Nonsence	CD30pos_tuT
RGS3	0.0375237	0.808897	0.127	0.041	1	0.086	Nonsence	CD30pos_tuT
ZBTB44	4.97744e-22	0.808288	0.228	0.101	1.28249e-17	0.127	Up	CD30neg_tuT
MALSU1	0.00300459	0.808199	0.448	0.26	1	0.188	Nonsence	CD30pos_tuT
MIR181A1HG	8.37575e-39	0.80816	0.446	0.233	2.1581e-34	0.213	Up	CD30neg_tuT
MAPK8	8.80614e-28	0.807866	0.369	0.2	2.26899e-23	0.169	Up	CD30neg_tuT
NAB2	3.55893e-21	0.807826	0.259	0.129	9.16993e-17	0.13	Up	CD30neg_tuT
CCNL2	0.00113563	0.807642	0.393	0.164	1	0.229	Nonsence	CD30pos_tuT
NSUN4	0.00711051	0.807477	0.165	0.041	1	0.124	Nonsence	CD30pos_tuT
CAMKMT	1.69719e-29	0.807278	0.387	0.208	4.37298e-25	0.179	Up	CD30neg_tuT
CCDC43	0.0414993	0.807186	0.214	0.11	1	0.104	Nonsence	CD30pos_tuT
SOCS3	0.132095	0.806486	0.312	0.233	1	0.079	Nonsence	CD30pos_tuT
SMAD3	2.02863e-28	0.805596	0.323	0.158	5.22697e-24	0.165	Up	CD30neg_tuT
CLK4	1.86023e-23	0.804638	0.296	0.153	4.79307e-19	0.143	Up	CD30neg_tuT
ATAD3C	4.39962e-10	0.804614	0.131	0.066	1.13361e-05	0.065	Up	CD30neg_tuT
GIMAP8	4.34339e-22	0.804212	0.16	0.05	1.11912e-17	0.11	Up	CD30neg_tuT
LRRC8A	0.0393981	0.804181	0.214	0.11	1	0.104	Nonsence	CD30pos_tuT
NUDCD3	0.0216885	0.802263	0.416	0.288	1	0.128	Nonsence	CD30pos_tuT
NOL10	0.00130736	0.801914	0.347	0.151	1	0.196	Nonsence	CD30pos_tuT
MYO9A	2.59463e-33	0.801871	0.369	0.183	6.68533e-29	0.186	Up	CD30neg_tuT
AL445584.2	0.0384466	0.801806	0.131	0.113	1	0.018	Nonsence	CD30neg_tuT
LSM7	1.35459e-06	0.801604	0.795	0.466	0.0349023	0.329	Up	CD30pos_tuT
ZNF331	2.28013e-48	0.800841	0.741	0.512	5.87499e-44	0.229	Up	CD30neg_tuT
TPK1	3.12228e-17	0.800564	0.269	0.152	8.04488e-13	0.117	Up	CD30neg_tuT
PON2	1.04006e-11	0.799745	0.145	0.071	2.67982e-07	0.074	Up	CD30neg_tuT
BMT2	0.0433009	0.799703	0.237	0.123	1	0.114	Nonsence	CD30pos_tuT
REPS1	3.65369e-17	0.799688	0.212	0.104	9.41411e-13	0.108	Up	CD30neg_tuT
ICOS	0.000343113	0.799645	0.812	0.63	1	0.182	Nonsence	CD30pos_tuT
DDX18	6.09371e-52	0.799203	0.544	0.293	1.5701e-47	0.251	Up	CD30neg_tuT
LINC01619	0.00431773	0.799176	0.422	0.219	1	0.203	Nonsence	CD30pos_tuT
MPRIP	2.36153e-58	0.798937	0.517	0.241	6.08473e-54	0.276	Up	CD30neg_tuT
QARS	1.29494e-34	0.797546	0.383	0.192	3.33655e-30	0.191	Up	CD30neg_tuT
LIG1	1.75675e-16	0.797479	0.222	0.119	4.52645e-12	0.103	Up	CD30neg_tuT
POLRMT	1.65456e-15	0.797364	0.179	0.084	4.26315e-11	0.095	Up	CD30neg_tuT
ASB6	0.167829	0.797328	0.173	0.11	1	0.063	Nonsence	CD30pos_tuT
MMS22L	7.25518e-09	0.797227	0.1	0.048	0.000186937	0.052	Up	CD30neg_tuT
MYO19	0.0902905	0.797177	0.249	0.164	1	0.085	Nonsence	CD30pos_tuT
LINC02320	1.35061e-16	0.797013	0.131	0.046	3.47998e-12	0.085	Up	CD30neg_tuT
KHDC4	3.63498e-18	0.796835	0.223	0.109	9.3659e-14	0.114	Up	CD30neg_tuT
ST3GAL1	0.0024369	0.795614	0.387	0.178	1	0.209	Nonsence	CD30pos_tuT
LRRC8B	0.00259409	0.795603	0.335	0.151	1	0.184	Nonsence	CD30pos_tuT
FOSB	1.41166e-70	0.79547	0.732	0.458	3.63729e-66	0.274	Up	CD30neg_tuT
ABTB1	0.0725954	0.795351	0.13	0.055	1	0.075	Nonsence	CD30pos_tuT
ALDH9A1	0.00458854	0.795277	0.338	0.164	1	0.174	Nonsence	CD30pos_tuT
RANBP9	0.00265734	0.795211	0.431	0.205	1	0.226	Nonsence	CD30pos_tuT
RNMT	6.98531e-35	0.794965	0.386	0.193	1.79983e-30	0.193	Up	CD30neg_tuT
EHBP1	1.02792e-17	0.794886	0.188	0.084	2.64855e-13	0.104	Up	CD30neg_tuT
RUNX1	0.00900405	0.794741	0.535	0.329	1	0.206	Nonsence	CD30pos_tuT
ZUP1	2.6629e-08	0.793875	0.108	0.056	0.000686123	0.052	Up	CD30neg_tuT
CARNMT1	0.0262074	0.793262	0.246	0.123	1	0.123	Nonsence	CD30pos_tuT
NUP107	0.108563	0.793004	0.246	0.164	1	0.082	Nonsence	CD30pos_tuT
TRMT1	0.0342312	0.792963	0.272	0.151	1	0.121	Nonsence	CD30pos_tuT
INO80B	0.0311822	0.792794	0.205	0.096	1	0.109	Nonsence	CD30pos_tuT
MED7	2.11801e-13	0.792571	0.147	0.068	5.45726e-09	0.079	Up	CD30neg_tuT
NDUFAF6	0.00223872	0.792316	0.289	0.11	1	0.179	Nonsence	CD30pos_tuT
CYSLTR1	2.9632e-28	0.792309	0.468	0.297	7.63498e-24	0.171	Up	CD30neg_tuT
TBC1D5	6.12266e-45	0.791051	0.524	0.29	1.57756e-40	0.234	Up	CD30neg_tuT
PRR3	0.0556644	0.790661	0.139	0.055	1	0.084	Nonsence	CD30pos_tuT
ALAS1	0.0607597	0.790036	0.275	0.164	1	0.111	Nonsence	CD30pos_tuT
ASCC3	5.92402e-33	0.789089	0.382	0.195	1.52638e-28	0.187	Up	CD30neg_tuT
TOMM34	5.74895e-09	0.788881	0.112	0.056	0.000148128	0.056	Up	CD30neg_tuT
HES1	0.109128	0.788881	0.121	0.055	1	0.066	Nonsence	CD30pos_tuT
GNPNAT1	0.103103	0.788807	0.156	0.082	1	0.074	Nonsence	CD30pos_tuT
SP4	7.71767e-25	0.788208	0.269	0.124	1.98854e-20	0.145	Up	CD30neg_tuT
AL157944.1	0.00525796	0.787944	0.321	0.151	1	0.17	Nonsence	CD30pos_tuT
CIZ1	0.0114907	0.787269	0.292	0.137	1	0.155	Nonsence	CD30pos_tuT
RRP12	0.000139206	0.787252	0.393	0.137	1	0.256	Nonsence	CD30pos_tuT
PHACTR2	0.0196808	0.787147	0.679	0.548	1	0.131	Nonsence	CD30pos_tuT
CAPN7	2.80076e-31	0.786877	0.339	0.162	7.21645e-27	0.177	Up	CD30neg_tuT
[truncated: 12,147 more rows]
