# Supplementary material for: Beyond CD30: Dual‐Targeting of Malignant and Regulatory T Cells by Brentuximab Vedotin Remodels the Lymphoma Microenvironment and Overcomes Resistance via BCL2 Inhibition in Mycosis Fungoides
Source: Adv Sci (Weinh). 2026 Feb 28;13(26):e17353. doi: 10.1002/advs.202517353 (PMC13159111; doi:10.1002/advs.202517353)
Supplement: Supplementary file 7 — Supporting File 7: advs74582‐sup‐0007‐TableS6.xlsx. [file ADVS-13-e17353-s008.xlsx]

## Sheet: Table S6
Table S6. Synergy scores of all combinations of CD30+ CTCL cell lines.
		HAS	P	Loewe	P
BV + venetoclax	PB2B	61.2	6.52x10^-12	43.65	3.06x10^-12
	Mac1	17.56	4.82x10^-11	12.35	1.25x10^-6
	HH	13.02	1.04x10^-4	13.08	1.13x10^-4
	Mac2A	3.97	5.15x10^-3	3.92	4.46x10^-3
BV + navitoclax	PB2B	8.98	9.69x10^-4	8.43	9.32x10^-4
	Mac1	34.27	3.79x10^-10	29.95	9.60x10^-13
	HH	12.16	2.24x10^-7	10.67	2.27x10^-7
	Mac2A	12.51	1.92x10^-3	11.33	4.01x10^-3
CTCL, cutaneous T cell lymphoma; BV, brentuximab vedotin.
