# Supplementary material for: Beyond CD30: Dual‐Targeting of Malignant and Regulatory T Cells by Brentuximab Vedotin Remodels the Lymphoma Microenvironment and Overcomes Resistance via BCL2 Inhibition in Mycosis Fungoides
Source: Adv Sci (Weinh). 2026 Feb 28;13(26):e17353. doi: 10.1002/advs.202517353 (PMC13159111; doi:10.1002/advs.202517353)
Supplement: Supplementary file 8 — Supporting File 8: advs74582‐sup‐0008‐TableS7.xlsx. [file ADVS-13-e17353-s005.xlsx]

## Sheet: TableS7
Table S7. Gene list of signature scores.
Signature/Pathway		Gene symbol
G2M Score		HMGB2, CDK1, NUSAP1, UBE2C, BIRC5, TPX2, TOP2A, NDC80, CKS2, NUF2, CKS1B, MKI67, TMPO, CENPF, TACC3, FAM64A, SMC4, CCNB2, CKAP2L, CKAP2, AURKB, BUB1, KIF11, ANP32E, TUBB4B, GTSE1, KIF20B, HJURP, CDCA3, HN1, CDC20, TTK, CDC25C, KIF2C, RANGAP1, NCAPD2, DLGAP5, CDCA2, CDCA8, ECT2, KIIF23, HMMR, AURKA, PSRC1, ANLN, LBR, CKAP5, CENPE, CTCF, NEK2, G2E3, GAS2L3, CBX5, CENPA
		Single-cell transcriptomic analysis defines the interplay between tumor cells, viral infection, and the microenvironment in nasopharyngeal carcinoma.
Activation of T/NK cells		CD40LG, CD69, HLA-DPA1, HLA-DPB1, HLA-DQB1, HLA-DRB1, IL1B, ICOS, TNFRSF4, NFAT5, NFATC3, NFATC2, LCP2, LAT, ZAP70, LC
		Robust mucosal SARS-CoV-2-specific T cells effectively combat COVID-19 and establish polyfunctional resident memory in patient lungs.
Chemotaxis of T cells		ADAM10, ADAM17, CCL3, CCL5, CCL21A, CCL26, CCL27A, CCR2, CCR7, CXCL10, CXCL11, CXCL12, CXCL13, CXCL16, CXCR3, GPR183, LGALS9, OXSR1, PLEC, SLC12A2, STK39, TMEM102, TNFSF14, WNK1, WNT5A, XCL1
		GO:0010818
Malignant score of tumor cells in cutaneous T cell lymphoma		ACTG1, ANP32B, ATP5C1, BCL2, BCL2L12, BIRC3, BIRC5, CCNA2, CCND1, CDC20, CDCA8, CDK1, CDK6, CENPE, CENPM, DUT, FOS, HMGN1, HMMR, HN1, IGF2, IL2RA, KIAA0101, MCTS1, MKI67, MYC, NPM1, NUSAP1, PCNA, PIM2, PLK1, PPA1, PRDX1, PSMB2, RAN, RANBP1, SET, SMC4, STMN1, TOP2A, TOX, TSC22
		Immune cell topography predicts response to PD-1 blockade in cutaneous T cell lymphoma.
Treg phenotype		IL12RB2, TMPRSS6, CTSC, LAPTM4B, TFRC, RNF145, NETO2, ADAT2, CHST2, CTLA4, NFE2L3, LIMA1, IL1R2, ICOS, HSDL2, HTATIP2, FKBP1A, TIGIT, CCR8, LTA, SLC35F2, IL21R, AHCYL1, SOCS2, ETV7, BCL2L1, RRAGB, ACSL4, CHRNA6, BATF, LAX1, ADPRH, TNFRSF4, ANKRD10, CD274, CASP1, LY75, NPTN, SSTR3, GRSF1, CSF2RB, TMEM184C, NDFIP2, ZBTB38, ERI1, TRAF3, NAB1, HS3ST3B1, LAYN, JAK1, VDR, LEPROT, GCNT1, PTPRJ, IKZF2, C…
		Classification of triple-negative breast cancers based on Immunogenomic profiling.
IFNalpha response		ADAR, B2M, BATF2, BST2, C1S, CASP1, CASP8, CCRL2, CD47, CD74, CMPK2, CMTR1, CNP, CSF1, CXCL10, CXCL11, DDX60, DHX58, EIF2AK2, ELF1, EPSTI1, GBP2, GBP4, GMPR, HELZ2, HERC6, HLA - C, IFI27, IFI30, IFI35, IFI44, IFI44L, IFIH1, IFIT2, IFIT3, IFITM1, IFITM2, IFITM3, IL15, IL4R, IL7, IRF1, IRF2, IRF7, IRF9, ISG15, ISG20, LAMP3, LAP3, LGALS3BP, LPAR6, LY6E, MOV10, MVB12A, MX1, NCOA7, NMI, NUB1, OAS1, OA…
		HALLMARK_INTERFERON_ALPHA_RESPONSE
IFNgamma response		ADAR, APOL6, ARID5B, ARL4A, AUTS2, B2M, BANK1, BATF2, BPGM, BST2, BTG1, C1R, C1S, CASP1, CASP3, CASP4, CASP7, CASP8, CCL2, CCL5, CCL7, CD274, CD38, CD40, CD69, CD74, CD86, CDKN1A, CFB, CFH, CIITA, CMKLR1, CMPK2, CMTR1, CSF2RB, CXCL10, CXCL11, CXCL9, DDX60, DHX58, EIF2AK2, EIF4E3, EPSTI1, FAS, FCGR1A, FGL2, FPR1, GBP4, GBP6, GCH1, GPR18, GZMA, HELZ2, HERC6, HIF1A, HLA - A, HLA - B, HLA - DMA, HLA …
		HALLMARK_INTERFERON_GAMMA_RESPONSE,
Apoptosis		ADD1, AIFM3, ANKH, ANXA1, APP, ATF3, AVPR1A, BAX, BCAP31, BCL10, BCL2L1, BCL2L10, BCL2L11, BCL2L2, BGN, BID, BIK, BIRC3, BMF, BMP2, BNIP3L, BRCA1, BTG2, BTG3, CASP1, CASP2, CASP3, CASP4, CASP6, CASP7, CASP8, CASP9, CAV1, CCNA1, CCND1, CCND2, CD14, CD2, CD38, CD44, CD69, CDC25B, CDK2, CDKN1A, CDKN1B, CFLAR, CLU, CREBBP, CTH, CTNNB1, CYLD, DAP, DAP3, DCN, DDIT3, DFFA, DIABLO, DNAJA1, DNAJC3, DNM1L,…
		HALLMARK_APOPTOSIS.
Endoplasmic reticulum stress		HSPA5, EIF2AK3, XBP1, ERN1, ATP2A2, ATF6, TP53, VCP, HERPUD1, SOD1, RYR2, ATP2A1, HSP90B1, TNF, EIF2S1, PRKN, ATF4, DDIT3, APP, PSEN1, CANX, SYVN1, CALR, DNAJC3, HYOU1, ATP2A3, CAT, INS, SAR1B, NFE2L2, NFE2L1, RYR1, DNAJC10, ITPR1, CACNA1C, WFS1, PPP1R15A, P4HB, CFTR, PRNP, MAPK8, ERO1A, OS9, DERL2, BCL2, ERP29, SIL1, CLU, SERP1, MAPT, PDIA3, TARDBP, MPO, MAP3K5, H6PD, SERPINA1, HSPA4, CASQ1, ERP…
		Characterization of an endoplasmic reticulum stress-related signature to evaluate immune features and predict prognosis in glioma.
Immunogenic cell death		ENTPD1, NT5E, CALR, HMGB1, HSP90AA1, ATG5, BAX, CASP8, PDIA3, EIF2AK3, PIK3CA, CXCR3, IFNA1, IFNB1, IL10, IL6, TNF, CASP1, IL1R1, IL1B, NLRP3, P2RX7, LY96, MYD88, TLR4, CD4, CD8B, FOXP3, IFNG, IFNGR1, IL17A, IL17RA, PRF1, AGER, AIM2, CASR, CGAS, CLEC4E, CLEC7A, FPR1, FPR2, HMGN1, HSPA4, IL1A, IL33, PANX1, PPIA, ROCK1, TLR2, TLR3, TLR7, TLR9, TREM1
		Identification of Immunogenic Cell-Death-Related Subtypes and Development of a Prognostic Signature in Gastric Cancer.
Antigen presentation via MHC-II		P2B1, CD74, AP2S1, CTSA, KIF26A, KIF2A, AP1M1, RAB7A, TUBA3D, KIFAP3, DYNC1I2, CAPZB, KIF22, DNM2, KIF3C, DYNLL1, LAG3, KIF4A, AP1B1, LGMN, SEC23A, TUBB1, KIF3B, CTSH, DCTN6, TUBB4A, KLC3, AP1S1, DNM1, SH3GL2, CTSC, KIF20A, SEC24A, ACTR1B, CAPZA1, CTSD, KIF18A, CLTA, TUBA1B, KLC1, CANX, TUBA4A, AP1M2, KIF3A, ACTR10, DCTN4, CTSL, DYNC1LI2, CTSV, DCTN3, KLC4, TUBB2A, TUBB2B, KIF23, ACTR1A, KIF11, S…
		REACTOME_MHC_CLASS_II_ANTIGEN_PRESENTATION
Macrophage phenotype	M0	ACP5, BHLHE41, C5AR1, CCDC102B, CL22, CCL7, COL8A2, CSF1, CXCL3, CXCL5, CYP27A1, DCSTAMP, GPC4, HK3, IGSF6, MARCO, MMP9, NCF2, PLA2G7, PPBP, QPCT, SLAMF8, SLC12A8, TNFSF14, VNN1
	M1	ACHE, ADAMDEC1, APOBEC3A, APOL3, APOL6, AQP9, ARRB1, CCL19, CCL5, CCL8, CCR7, CD38, CD40, CHI3L1, CLIC2, CXCL10, CXCL11, CXCL13, CXCL9, CYP27B1, DHX58, EBI3, GGT5, HESX1, IDO1, IFI44L, IL2RA, KIAA0754, KYNU, LAG3, LAMP3, LILRA3, LILRB2, NOD2, PLA1A, PTGIR, RASSF4, RSAD2, SIGLEC1, SLAMF1, SLC15A3, SLC2A6, SOCS1, TLR7, TLR8, TNFAIP6, TNIP3, TRPM4
	M2	ADAMDEC1, AIF1, ALOX15, CCL13, CCL14, CCL18, CCL23, CCL8, CD209, CD4, CD68, CFP, CHI3L1, CLEC10A, CLEC4A, CLIC2, CRYBB1, EBI3, FAM198B, FES, FRMD4A, FZD2, GGT5, GSTT1, HRH1, HTR2B, MS4A6A, NME8, NPL, P2RY13, PDCD1LG2, RENBP, SIGLEC1, SLC15A3, TLR8, TREM2, WNT5B
	The gene lists are from CIBERSORT
Maturation of DCs		A2M, ABCG1, ACAA2, ACOT2, ACOT7, ALOX15, APOC1, APOE, ARF4, ATP1B1, BIRC3, BLTP2, C1QB, CAT, CBS, CCDC85B, CCL13, CCL17, CCL22, CCNA1, CCND2, CCNG2, CCNH, CCR7, CD1A, CD1B, CD1C, CD59, CD74, CD83, CD86, CDH1, CEBPA, CITED2, CR1, CRABP2, CSF1, CTSC, CYB5A, DNASE1L3, DPP4, DUSP1, DUSP5, ECM1, ENPP2, F13A1, FABP3, FABP4, FABP5, FCER2, FCGR2A, GAS6, GATM, GDF15, HLA-DPA1, HLA-DPB1, HLA-DQA1, HLA-DQB1…
		LENAOUR_DENDRITIC_CELL_MATURATION_UP
Antigen-presenting function of antigen presenting cells		B2M, CALR, CANX, CD4, CD74, CD8A, CD8B, CIITA, CREB1, CTSB, CTSL, CTSS, HLA - A, HLA - B, HLA - C, HLA - DMA, HLA - DMB, HLA - DOA, HLA - DOB, HLA - DPA1, HLA - DPB1, HLA - DQA1, HLA - DQA2, HLA - DQB1, HLA - DRA, HLA - DRB1, HLA - DRB3, HLA - DRB4, HLA - DRB5, HLA - E, HLA - F, HLA - G, HSP90AA1, HSP90AB1, HSPA1A, HSPA1B, HSPA1L, HSPA2, HSPA4, HSPA5, HSPA6, HSPA8, IFI30, IFNA1, IFNA10, IFNA13, I…
		KEGG_ Antigen processing and presentation - Homo sapiens (human)
Co-inhibition of DCs		CD274, PDCD1LG2, CD200, IDO1, EBI3, IL4I1, SOCS1, SOCS2, SOCS3
		Tumour heterogeneity and intercellular networks of nasopharyngeal carcinoma at single cell resolution.
